# Supplementary material for: Verification of sap flow characteristics and measurement errors of Populus tomentosa Carr. and Salix babylonica L. based on the liquid level equilibrium method
Source: Front Plant Sci. 2022 Aug 30;13:946804. doi: 10.3389/fpls.2022.946804 (PMC9472247; doi:10.3389/fpls.2022.946804)
Supplement: Supplementary file 1 [file Data_Sheet_1.zip]

Archive with 13 entries (13 files):
- Supplementary Material 1/Figure 10.xlsx
- Supplementary Material 1/Figure 11.xlsx
- Supplementary Material 1/Figure 2.xlsx
- Supplementary Material 1/Figure 3.xlsx
- Supplementary Material 1/Figure 4.xlsx
- Supplementary Material 1/Figure 5.xlsx
- Supplementary Material 1/Figure 6.xlsx
- Supplementary Material 1/Figure 7.xlsx
- Supplementary Material 1/Figure 8.xlsx
- Supplementary Material 1/Figure 9.xlsx
- Supplementary Material 1/Table 2.xlsx
- Supplementary Material 1/Table 3.xlsx
- Supplementary Material 1/Table 4.xlsx
