# Supplementary material for: Verification of sap flow characteristics and measurement errors of Populus tomentosa Carr. and Salix babylonica L. based on the liquid level equilibrium method
Source: Front Plant Sci. 2022 Aug 30;13:946804. doi: 10.3389/fpls.2022.946804 (PMC9472247; doi:10.3389/fpls.2022.946804)
Supplement: Supplementary file 1 [file Data_Sheet_1.zip › Supplementary Material 1/Figure 10.xlsx]

## Sheet: Sheet1
P. tomentosa						S. babylonica
Fs	K	Liquid level difference	Transpiration	Transpiration rate	Calibration sap flow	Fs	K	Liquid level difference	Transpiration	Transpiration rate	Calibration sap flow
4.11753	0.0199871	0.67	13.1487	0.000307622	9.73813	31.4105	0.054424	5.4	105.975	0.00111541	115.354
7.365	0.032055	0.99	19.4288	0.000454545	17.4597	32.675	0.0561971	5.5	107.938	0.00113606	118.548
21.6031	0.076832	0.39	7.65375	0.000179063	51.4374	27.2537	0.0484964	5.73	112.451	0.00118357	104.559
37.1071	0.119233	5.11	100.284	0.00234619	88.547	21.0043	0.0392481	5.77	113.236	0.00119183	87.3115
41.7053	0.131102	4.47	87.7237	0.00205234	99.5666	22.695	0.0417957	4.9	96.1625	0.00101213	92.1175
45.762	0.14137	5.98	117.357	0.00274564	109.293	26.9248	0.0480204	5.4	105.975	0.00111541	103.684
52.4782	0.158005	7.76	152.29	0.0035629	125.403	13.6747	0.0276952	3.88	76.145	0.000801441	64.8734
52.4599	0.15796	6.95	136.394	0.003191	125.359	15.2505	0.030261	4.78	93.8075	0.000987342	69.9601
54.6833	0.163378	7.79	152.879	0.00357668	130.694	21.8497	0.0405267	5.26	103.227	0.00108649	89.7291
54.2813	0.162401	6.97	136.786	0.00320018	129.729	22.0519	0.040831	4.85	95.1812	0.0010018	90.3028
56.926	0.1688	7.77	152.486	0.00356749	136.076	31.4938	0.0545412	6.16	120.89	0.00127239	115.565
65.7225	0.1897	7.05	138.356	0.00323691	157.195	45.7512	0.0738701	7.62	149.542	0.00157396	149.649
49.588	0.150899	7.76	152.29	0.0035629	118.469	58.464	0.0901515	8.17	160.336	0.00168757	177.327
63.6386	0.184799	7.79	152.879	0.00357668	152.191	67.6829	0.101538	9.55	187.419	0.00197262	196.24
57.4626	0.170092	7.05	138.356	0.00323691	137.364	74.3525	0.109594	10.45	205.081	0.00215852	209.429
62.9791	0.183241	7.53	147.776	0.0034573	150.607	62.5518	0.0952393	9.14	179.373	0.00188793	185.819
59.0467	0.173891	8.18	160.533	0.00375574	141.167	76.664	0.112354	10.04	197.035	0.00207383	213.914
59.7588	0.175593	8.76	171.915	0.00402204	142.876	81.0633	0.117564	10.45	205.081	0.00215852	222.337
61.3435	0.179366	7.55	148.169	0.00346648	146.68	87.6601	0.125278	10.52	206.455	0.00217298	234.708
58.5676	0.172744	8.42	165.243	0.00386593	140.017	87.954	0.125619	11	215.875	0.00227213	235.252
60.4293	0.177191	6.61	129.721	0.00303489	144.486	90.2404	0.128266	11.42	224.118	0.00235888	239.468
53.5914	0.160723	7.24	142.085	0.00332415	128.074	89.5831	0.127506	11.97	234.911	0.00247249	238.26
53.8435	0.161337	6.42	125.992	0.00294766	128.679	87.2901	0.124849	11.42	224.118	0.00235888	234.022
45.9466	0.141833	7.26	142.478	0.00333333	109.736	84.691	0.12182	12.03	236.089	0.00248488	229.177
38.3082	0.122358	5.99	117.554	0.00275023	91.425	80.221	0.116571	11.36	222.94	0.00234649	220.735
31.6512	0.104783	4.43	86.9387	0.00203398	75.4791	70.5825	0.105058	9.34	183.297	0.00192924	202.021
21.2695	0.0758668	2.91	57.1088	0.00133609	50.6399	61.8039	0.0943133	8.79	172.504	0.00181564	184.278
15.436	0.0584729	1.6	31.4	0.000734619	36.7033	53.2975	0.083624	7.4	145.225	0.00152852	166.327
6.59195	0.0292937	1.16	22.765	0.000532599	15.6201	2.13924	0.00613663	2.79	54.7538	0.000576294	17.9661
7.41859	0.0322444	1.8	35.325	0.000826446	17.5873	2.9111	0.00788173	1.18	23.1575	0.000243737	22.2361
9.60006	0.0397556	0.52	10.205	0.000238751	22.7827	7.2377	0.0165173	2.15	42.1938	0.000444097	41.766
22.4012	0.0791297	2.82	55.3425	0.00129477	53.3454	15.0811	0.0299877	4.91	96.3588	0.00101419	69.4214
38.7297	0.123451	5.28	103.62	0.00242424	92.435	19.6002	0.0371031	4.92	96.555	0.00101626	83.2292
44.0674	0.137103	6.22	122.067	0.00285583	105.23	23.3684	0.0428005	5.82	114.218	0.00120216	94.0009
50.8263	0.153953	7.04	138.16	0.00323232	121.439	27.8519	0.0493594	6.16	120.89	0.00127239	106.142
55.5409	0.165456	6.37	125.011	0.0029247	132.752	31.0228	0.0538777	6.3	123.638	0.00130131	114.366
55.5971	0.165592	6.64	130.31	0.00304867	132.887	33.2559	0.0570074	7.2	141.3	0.00148721	120.003
57.3488	0.169818	6.82	133.843	0.00313131	137.091	33.8302	0.0578059	7.18	140.907	0.00148308	121.433
60.6297	0.177669	7.82	153.468	0.00359045	144.967	38.1598	0.0637469	7.13	139.926	0.00147275	131.989
63.6783	0.184892	8.13	159.551	0.00373278	152.286	46.8046	0.0752489	9	176.625	0.00185901	152.025
66.0179	0.190392	9.42	184.868	0.00432507	157.905	49.5435	0.0788068	8.1	158.963	0.00167311	158.128
65.4947	0.189165	6.59	129.329	0.00302571	156.648	59.9248	0.0919771	9.9	194.287	0.00204491	180.382
67.5306	0.193928	7.89	154.841	0.00362259	161.538	67.7179	0.101581	9	176.625	0.00185901	196.31
59.1107	0.174044	9.22	180.943	0.00423324	141.32	67.4499	0.101254	9	176.625	0.00185901	195.772
72.1411	0.204617	7.62	149.542	0.00349862	172.613	73.3437	0.108385	9.9	194.287	0.00204491	207.458
77.405	0.216664	10.51	206.259	0.00482553	185.261	74.2682	0.109493	9.97	195.661	0.00205937	209.265
75.5714	0.212486	11.84	232.36	0.00543618	180.854	71.6969	0.106404	9	176.625	0.00185901	204.223
75.5428	0.21242	12.25	240.406	0.00562443	180.786	75.5475	0.111023	9.48	186.045	0.00195816	211.753
74.9292	0.211018	11.81	231.771	0.00542241	179.311	73.4755	0.108543	9.9	194.287	0.00204491	207.716
72.3161	0.20502	11.76	230.79	0.00539945	173.033	73.188	0.108198	9.2	180.55	0.00190032	207.153
73.1377	0.20691	11.16	219.015	0.00512397	175.007	73.4995	0.108572	9.69	190.166	0.00200154	207.763
70.0081	0.199688	10.94	214.697	0.00502296	167.488	68.7346	0.102818	9.62	188.792	0.00198708	198.345
57.6335	0.170502	8.18	160.533	0.00375574	137.774	60.104	0.0922005	8.44	165.635	0.00174334	180.755
45.9582	0.141862	6.18	121.283	0.00283747	109.763	52.6194	0.0827587	7.4	145.225	0.00152852	164.86
35.4572	0.114908	5.3	104.012	0.00243343	84.5944	43.5137	0.0709217	6.5	127.562	0.00134262	144.545
25.6859	0.0884327	2.83	55.5388	0.00129936	61.2016	35.828	0.0605639	7.52	147.58	0.00155331	126.353
12.3488	0.0487785	2.67	52.3988	0.0012259	29.3359	0.988208	0.00327688	0.83	16.2888	0.000171442	10.5271
12.465	0.0491512	1.91	37.4838	0.000876951	29.6132	0.425728	0.00165338	0.83	16.2888	0.000171442	5.87747
14.095	0.0543115	2.69	52.7913	0.00123508	33.5024	0.0314304	0.000199054	0.57	11.1862	0.000117737	0.967968
17.5867	0.065009	4.06	79.6775	0.0018641	41.8393	0.910083	0.00306482	0.83	16.2888	0.000171442	9.94386
24.3117	0.0845696	2.02	39.6425	0.000927456	57.9144	7.98294	0.0178861	3.05	59.8562	0.000629999	44.6973
34.0923	0.111301	4.43	86.9387	0.00203398	81.325	13.9157	0.028091	3.6	70.65	0.000743605	65.6625
37.8298	0.121116	4.54	89.0975	0.00208448	90.2786	19.7396	0.0373172	4.85	95.1812	0.0010018	83.6382
39.5599	0.125596	6.07	119.124	0.00278696	94.4247	24.2108	0.0440495	6.23	122.264	0.00128685	96.3332
33.1708	0.108851	4.69	92.0413	0.00215335	79.1179	28.4625	0.0502367	6.23	122.264	0.00128685	107.748
48.6333	0.148534	6.44	126.385	0.00295684	116.179	36.2987	0.0612095	6.47	126.974	0.00133642	127.499
51.5604	0.155757	7.21	141.496	0.00331038	123.201	42.7652	0.0699291	8.58	168.382	0.00177226	142.819
53.7074	0.161005	8.25	161.906	0.00378788	128.352	48.8386	0.0778947	8.2	160.925	0.00169377	156.568
53.1221	0.159578	7.4	145.225	0.00339761	126.948	54.912	0.0856762	7.2	141.3	0.00148721	169.799
58.4289	0.172412	7.22	141.692	0.00331497	139.684	56.6077	0.0878192	8.8	172.7	0.0018177	173.411
61.092	0.178768	8.85	173.681	0.00406336	146.077	52.3725	0.0824431	9	176.625	0.00185901	164.324
63.1505	0.183646	9.46	185.653	0.00434343	151.019	77.3464	0.113166	9.97	195.661	0.00205937	215.23
62.885	0.183019	6	117.75	0.00275482	150.382	66.7874	0.100446	9.83	192.914	0.00203045	194.439
61.7192	0.180258	7.9	155.037	0.00362718	147.582	69.3213	0.103531	10.73	210.576	0.00221636	199.516
65.6075	0.18943	9.14	179.373	0.00419651	156.919	71.8158	0.106547	9.46	185.653	0.00195403	204.457
66.4667	0.191443	8.62	169.167	0.00395776	158.982	75.8624	0.111399	11.7	229.612	0.00241672	212.364
61.5846	0.179938	7.53	147.776	0.0034573	147.259	77.8596	0.113775	10.8	211.95	0.00223081	216.218
60.3912	0.177101	7.34	144.048	0.00337006	144.394	77.6395	0.113514	9.14	179.373	0.00188793	215.794
60.1373	0.176496	8.07	158.374	0.00370523	143.785	78.3617	0.114371	10.03	196.839	0.00207177	217.182
57.6729	0.170597	7.26	142.478	0.00333333	137.869	73.2958	0.108327	9.6	188.4	0.00198295	207.365
47.1265	0.144785	5.41	106.171	0.00248393	112.565	64.4802	0.0976177	10.24	200.96	0.00211514	189.765
37.6399	0.120621	4.47	87.7237	0.00205234	89.8236	56.7836	0.0880409	9.21	180.746	0.00190239	173.784
31.2701	0.103756	3.6	70.65	0.00165289	74.5665	45.7614	0.0738836	6.64	130.31	0.00137154	149.672
26.5348	0.0907997	3.22	63.1925	0.00147842	63.2327	36.6939	0.0617503	7.39	145.029	0.00152646	128.458
11.2863	0.0453409	1.12	21.98	0.000514233	26.8022	10.047	0.02156	2.6	51.025	0.000537048	52.409
18.5223	0.0678045	2.69	52.7913	0.00123508	44.0743	8.72754	0.0192299	2.21	43.3712	0.000456491	47.5429
32.0486	0.10585	3.98	78.1075	0.00182736	76.4307	11.5548	0.0241535	2.55	50.0437	0.00052672	57.7346
42.1452	0.132224	4.43	86.9387	0.00203398	100.621	11.8178	0.024599	2.55	50.0437	0.00052672	58.6408
43.0113	0.134427	4.48	87.92	0.00205693	102.698	13.9833	0.0282019	3.57	70.0613	0.000737408	65.8833
40.0171	0.126774	5.59	109.704	0.00256657	95.5203	18.3314	0.0351398	4.44	87.135	0.000917113	79.4619
42.4534	0.133009	4.81	94.3962	0.00220845	101.36	23.8276	0.0434824	4.49	88.1163	0.000927441	95.2755
48.6972	0.148693	6.15	120.694	0.00282369	116.332	25.2288	0.0455484	4.85	95.1812	0.0010018	99.1189
50.9671	0.154299	7.37	144.636	0.00338384	121.777	16.4602	0.0321969	3.88	76.145	0.000801441	73.7557
53.5684	0.160667	6.96	136.59	0.00319559	128.019	29.1619	0.0512372	4.5	88.3125	0.000929506	109.573
56.3894	0.167506	7.98	156.608	0.00366391	134.788	36.3372	0.0612623	6.3	123.638	0.00130131	127.593
66.5993	0.191753	8.62	169.167	0.00395776	159.301	44.1356	0.071744	7.2	141.3	0.00148721	145.971
69.9131	0.199468	10.45	205.081	0.00479798	167.26	50.9316	0.0805958	9	176.625	0.00185901	161.182
70.2389	0.200223	9.48	186.045	0.00435262	168.043	58.9893	0.0908089	8.79	172.504	0.00181564	178.428
70.695	0.201278	10.06	197.428	0.00461892	169.139	64.0027	0.0970301	9.62	188.792	0.00198708	188.791
72.6225	0.205725	10.72	210.38	0.00492195	173.769	67.2824	0.10105	9.2	180.55	0.00190032	195.435
73.3835	0.207475	9.58	188.007	0.00439853	175.598	70.8952	0.105436	10.04	197.035	0.00207383	202.64
72.4983	0.205439	9.66	189.578	0.00443526	173.471	72.9952	0.107966	10.11	198.409	0.00208829	206.775
72.9126	0.206393	8.98	176.233	0.00412305	174.466	71.4647	0.106124	9.55	187.419	0.00197262	203.765
75.2463	0.211743	10.04	197.035	0.00460973	180.073	72.1176	0.106911	9.62	188.792	0.00198708	205.052
74.1623	0.209261	11.16	219.015	0.00512397	177.469	73.1476	0.108149	9.97	195.661	0.00205937	207.074
73.9603	0.208798	9.53	187.026	0.00437557	176.983	71.5579	0.106236	9.69	190.166	0.00200154	203.949
72.5811	0.20563	9.25	181.531	0.00424702	173.67	65.229	0.0985376	9.2	180.55	0.00190032	191.288
68.2135	0.19552	8.47	166.224	0.00388889	163.178	57.1857	0.0885469	9.27	181.924	0.00191478	174.634
62.0918	0.181141	8.07	158.374	0.00370523	148.477	48.5822	0.0775623	6.95	136.394	0.00143557	155.998
49.3323	0.150266	5.39	105.779	0.00247475	117.856	42.1229	0.0690747	7.54	147.972	0.00155744	141.331
37.1037	0.119224	5.02	98.5175	0.00230487	88.5389	36.3655	0.061301	7.4	145.225	0.00152852	127.662
31.0974	0.103291	3.34	65.5475	0.00153352	74.1531	32.0786	0.0553624	6.64	130.31	0.00137154	117.046
20.998	0.075079	2.69	52.7913	0.00123508	49.9908	19.1731	0.036445	3.64	71.435	0.000751867	81.9696
38.1841	0.122036	4.91	96.3588	0.00225436	91.1277	16.2681	0.0318913	3.32	65.155	0.000685769	73.1589
59.8648	0.175846	7.72	151.505	0.00354454	143.13	13.9833	0.0282019	2.77	54.3612	0.000572163	65.8833
63.5722	0.184642	6.52	127.955	0.00299357	152.032	13.6068	0.0275835	2.58	50.6325	0.000532917	64.6504
62.6912	0.18256	8.48	166.42	0.00389348	149.916	15.0289	0.0299033	3.25	63.7812	0.00067131	69.2549
62.9627	0.183203	7.85	154.056	0.00360422	150.568	19.6215	0.0371358	3.64	71.435	0.000751867	83.2916
66.8051	0.192234	9.03	177.214	0.00414601	159.795	26.9023	0.0479879	5.4	105.975	0.00111541	103.624
83.8262	0.231155	10.36	203.315	0.00475666	200.694	33.6849	0.0576041	6.3	123.638	0.00130131	121.072
77.4651	0.216801	11.32	222.155	0.00519743	185.405	37.1324	0.0623491	4.5	88.3125	0.000929506	129.519
79.2897	0.22094	11.56	226.865	0.00530762	189.79	59.2844	0.0911778	9	176.625	0.00185901	179.045
81.2147	0.225288	10.6	208.025	0.00486685	194.417	53.4736	0.0838485	7.89	154.841	0.00162973	166.708
83.841	0.231188	11.44	224.51	0.00525253	200.73	54.8977	0.085658	9.89	194.091	0.00204285	169.768
84.2629	0.232133	9.7	190.362	0.00445363	201.744	60.9102	0.0932039	9	176.625	0.00185901	182.43
86.3959	0.236895	11.46	224.903	0.00526171	206.872	69.6453	0.103924	9.83	192.914	0.00203045	200.16
88.3656	0.241273	11.23	220.389	0.00515611	211.607	51.2342	0.0809845	9.84	193.11	0.00203252	161.844
87.3742	0.239072	10.47	205.474	0.00480716	209.224	81.7772	0.118404	9.87	193.699	0.00203872	223.69
115.334	0.299556	14.96	293.59	0.00686869	276.488	80.2325	0.116584	11.76	230.79	0.00242911	220.757
99.4388	0.265559	11.81	231.771	0.00542241	238.238	81.8627	0.118505	10.93	214.501	0.00225767	223.852
92.8931	0.251268	12.41	243.546	0.00569789	222.494	87.5608	0.125163	11.73	230.201	0.00242291	234.524
91.791	0.248844	12.16	238.64	0.0055831	219.844	88.2374	0.125948	9.65	189.381	0.00199327	235.777
88.1835	0.240869	10.7	209.988	0.00491276	211.17	88.5136	0.126268	10.33	202.726	0.00213373	236.287
77.7286	0.2174	9.9	194.288	0.00454545	186.038	85.5797	0.122858	11.32	222.155	0.00233822	230.839
58.6421	0.172922	6.77	132.861	0.00310836	140.195	79.7119	0.115969	11.15	218.819	0.00230311	219.765
60.7985	0.17807	7.06	138.552	0.00324151	145.372	72.4799	0.107347	10.04	197.035	0.00207383	205.764
53.4054	0.160269	6.68	131.095	0.00306703	127.628	60.9212	0.0932176	8.41	165.046	0.00173714	182.453
44.2586	0.137586	5.85	114.806	0.00268595	105.688	47.2622	0.0758461	7.4	145.225	0.00152852	153.053
22.2599	0.0787241	3.07	60.2488	0.00140955	53.0076	37.3985	0.0627119	7.4	145.225	0.00152852	130.161
22.031	0.0780658	3.1	60.8375	0.00142332	52.4604	31.1704	0.0540858	6.44	126.385	0.00133023	114.743
27.8331	0.0943923	3.06	60.0525	0.00140496	66.3394	8.34969	0.0185508	1.61	31.5963	0.000332557	46.1086
46.9677	0.144389	4.68	91.845	0.00214876	112.184	8.61447	0.0190272	2.56	50.24	0.000528786	47.1157
64.2641	0.186273	9.38	184.083	0.0043067	153.693	10.6347	0.022579	2.28	44.745	0.00047095	54.5122
64.202	0.186126	9	176.625	0.00413223	153.544	14.6385	0.0292707	3.58	70.2575	0.000739474	68.0047
68.8995	0.197116	8.16	160.14	0.00374656	164.825	19.1891	0.0364696	3.46	67.9025	0.000714687	82.0169
68.2669	0.195644	8.26	162.102	0.00379247	163.306	20.7209	0.0388174	4.08	80.07	0.000842752	86.4944
76.7373	0.215145	9.55	187.419	0.00438476	183.656	22.9468	0.042172	4.23	83.0138	0.000873736	92.8236
90.67	0.246372	11.99	235.304	0.00550505	217.148	27.7495	0.0492119	5.46	107.153	0.0011278	105.872
81.6789	0.226333	9.94	195.072	0.00456382	195.532	35.3969	0.0599713	7.2	141.3	0.00148721	125.298
95.3976	0.256758	10.69	209.791	0.00490817	228.518	43.2994	0.0706378	7.18	140.907	0.00148308	144.051
87.1846	0.238651	11.66	228.828	0.00535354	208.768	49.3959	0.0786161	8.86	173.877	0.00183009	157.802
87.4	0.239129	10.88	213.52	0.00499541	209.286	57.7487	0.0892545	8.97	176.036	0.00185282	175.823
86.5562	0.237252	10.7	209.988	0.00491276	207.257	65.1839	0.0984822	8.9	174.662	0.00183836	191.196
89.6891	0.244205	10.68	209.595	0.00490358	214.79	67.659	0.101509	9.82	192.718	0.00202839	196.192
90.9303	0.246946	10.73	210.576	0.00492654	217.774	70.223	0.104623	8.9	174.662	0.00183836	201.308
72.846	0.206239	8.96	175.84	0.00411387	174.306	74.2063	0.109419	11.11	218.034	0.00229485	209.144
79.8294	0.222161	10.66	209.202	0.0048944	191.087	75.9349	0.111485	9.33	183.101	0.00192718	212.504
89.0354	0.242758	11.18	219.408	0.00513315	213.218	76.9955	0.112749	10.35	203.119	0.00213786	214.554
81.3936	0.225691	10.26	201.352	0.00471074	194.847	76.1966	0.111797	10.81	212.146	0.00223288	213.011
72.3863	0.205181	9.42	184.868	0.00432507	173.202	76.3633	0.111996	10.11	198.409	0.00208829	213.333
65.1365	0.188324	7.43	145.814	0.00341139	155.788	79.5064	0.115726	10.74	210.773	0.00221842	219.373
61.238	0.179115	7.42	145.618	0.0034068	146.427	80.075	0.116398	10.36	203.315	0.00213993	220.457
56.3832	0.167492	6.65	130.506	0.00305326	134.774	75.4955	0.110961	10.36	203.315	0.00213993	211.652
46.1588	0.142365	6.13	120.301	0.00281451	110.244	65.4322	0.0987869	10.23	200.764	0.00211308	191.7
38.3581	0.122488	4.84	94.985	0.00222222	91.5446	54.823	0.0855634	9.34	183.297	0.00192924	169.608
33.1628	0.10883	4.37	85.7612	0.00200643	79.0988	43.0019	0.0702433	8.41	165.046	0.00173714	143.366
37.8935	0.121281	3.98	78.1075	0.00182736	90.4312	33.1777	0.0568985	6.48	127.17	0.00133849	119.808
53.116	0.159563	6.34	124.422	0.00291093	126.933	27.1026	0.0482779	5.2	102.05	0.0010741	104.158
78.7492	0.219716	9.25	181.531	0.00424702	188.491	16.1455	0.0316959	3.31	64.9587	0.000683703	72.7766
88.8744	0.242401	10.91	214.109	0.00500918	212.831	23.7518	0.04337	4.61	90.4713	0.000952228	95.0655
90.0775	0.245063	11.57	227.061	0.00531221	215.724	31.1342	0.0540348	6	117.75	0.00123934	114.65
95.5395	0.257068	11.93	234.126	0.0054775	228.859	37.2179	0.0624657	5.44	106.76	0.00112367	129.725
91.8117	0.248889	11.55	226.669	0.00530303	219.894	44.4353	0.0721396	7.49	146.991	0.00154711	146.657
94.6232	0.255063	12.64	248.06	0.00580349	226.655	45.6405	0.0737249	6.97	136.786	0.0014397	149.398
101.1	0.269157	12.88	252.77	0.00591368	242.235	50.5359	0.0800868	7.68	150.72	0.00158636	160.314
102.006	0.271114	12.86	252.378	0.0059045	244.413	60.1614	0.092272	8.85	173.681	0.00182803	180.875
98.8254	0.264227	12.88	252.77	0.00591368	236.763	63.6106	0.0965469	9.31	182.709	0.00192305	187.99
104.941	0.277434	12.93	253.751	0.00593664	251.475	70.1767	0.104567	9.87	193.699	0.00203872	201.216
119.315	0.307927	15.26	299.478	0.00700643	286.069	74.0766	0.109264	11.32	222.155	0.00233822	208.891
115.005	0.298861	15.32	300.655	0.00703398	275.696	78.3375	0.114342	10.86	213.127	0.00224321	217.135
113.167	0.294976	15.14	297.123	0.00695133	271.272	85.2078	0.122424	11.76	230.79	0.00242911	230.144
111.4	0.291229	14.18	278.282	0.00651056	267.019	86.986	0.124495	11.81	231.771	0.00243944	233.457
115.042	0.298939	14.17	278.086	0.00650597	275.785	112.796	0.153752	14.23	279.264	0.00293931	279.454
114.904	0.298647	13.75	269.844	0.00631313	275.451	100.206	0.139658	12.29	241.191	0.00253858	257.475
106.174	0.280079	12.6	247.275	0.00578512	254.441	85.3069	0.122539	12.07	236.874	0.00249314	230.329
102.135	0.271394	13.35	261.994	0.00612948	244.725	74.5249	0.109801	11.58	227.257	0.00239193	209.765
102.993	0.273245	13.19	258.854	0.00605601	246.79	54.4288	0.0850632	8.93	175.251	0.00184455	168.763
103.315	0.273938	12.64	248.06	0.00580349	247.564	44.846	0.0726807	8	157	0.00165246	147.593
95.9073	0.257871	11.57	227.061	0.00531221	229.744	37.1704	0.0624009	6.65	130.506	0.0013736	129.611
88.2318	0.240976	11.21	219.996	0.00514692	211.286	30.8361	0.0536142	5.73	112.451	0.00118357	113.89
78.8023	0.219836	9.6	188.4	0.00440771	188.618	25.9931	0.0466661	5.58	109.508	0.00115259	101.188
61.495	0.179726	6.42	125.992	0.00294766	147.044	23.5163	0.0430203	4.22	82.8175	0.00087167	94.4121
48.6206	0.148503	6.2	121.675	0.00284665	116.149	21.6784	0.0402684	4.61	90.4713	0.000952228	89.2416
41.5124	0.130609	4.93	96.7512	0.00226354	99.1043	7.06745	0.016201	1.86	36.5025	0.000384196	41.0835
1.31793	0.0079222	0.9	17.6625	0.000413223	3.10258	6.36836	0.0148866	1.59	31.2038	0.000328426	38.226
5.79202	0.0263714	0.52	10.205	0.000238751	13.7174	6.60178	0.0153283	2.08	40.82	0.000429638	39.1904
19.0874	0.0694803	0.32	6.28	0.000146924	45.4245	11.0954	0.0233702	2.53	49.6512	0.000522589	56.1357
38.4943	0.122841	4.81	94.3962	0.00220845	91.871	17.1143	0.0332324	4.9	96.1625	0.00101213	75.7719
49.123	0.149748	6.56	128.74	0.00301194	117.354	22.9928	0.0422408	4.93	96.7512	0.00101833	92.9526
52.2657	0.157485	6.86	134.628	0.00314968	124.893	27.7565	0.049222	5.73	112.451	0.00118357	105.891
54.239	0.162298	6.56	128.74	0.00301194	129.628	30.8096	0.0535767	5.25	103.031	0.00108442	113.822
56.273	0.167226	7.63	149.739	0.00350321	134.509	30.3009	0.0528569	5.51	108.134	0.00113813	112.518
61.9496	0.180804	7.48	146.795	0.00343434	148.136	30.0564	0.0525103	5.19	101.854	0.00107203	111.889
63.851	0.185299	8.71	170.934	0.00399908	152.701	31.9717	0.0552125	6.17	121.086	0.00127446	116.776
69.1295	0.19765	7.34	144.048	0.00337006	165.378	37.3582	0.062657	6.19	121.479	0.00127859	130.064
78.4677	0.219078	10.04	197.035	0.00460973	187.814	41.4825	0.0682204	6.51	127.759	0.00134469	139.84
82.34	0.22782	10.04	197.035	0.00460973	197.121	43.3852	0.0707516	7.92	155.43	0.00163593	144.249
84.37	0.232372	9.96	195.465	0.004573	202.001	43.3551	0.0707117	7.45	146.206	0.00153885	144.18
87.3859	0.239098	11.16	219.015	0.00512397	209.252	43.0047	0.070247	7.88	154.645	0.00162767	143.372
89.7419	0.244322	12.84	251.985	0.00589532	214.917	45.7401	0.0738556	7.18	140.907	0.00148308	149.624
85.2831	0.234413	10.94	214.697	0.00502296	204.196	37.0226	0.0621992	6.97	136.786	0.0014397	129.254
85.3293	0.234517	12.69	249.041	0.00582645	204.307	30.755	0.0534995	6.23	122.264	0.00128685	113.682
81.6687	0.22631	8.77	172.111	0.00402663	195.508	35.8782	0.0606329	6.31	123.834	0.00130337	126.475
81.8589	0.226738	10.57	207.436	0.00485308	195.965	36.6973	0.061755	7.13	139.926	0.00147275	128.467
77.0003	0.215744	10.04	197.035	0.00460973	184.288	29.8847	0.0522665	5.39	105.779	0.00111334	111.446
75.0411	0.211274	10.42	204.493	0.00478421	179.58	20.1959	0.0380165	4.85	95.1812	0.0010018	84.9718
56.9016	0.168741	7.63	149.739	0.00350321	136.018	13.9809	0.028198	2.49	48.8663	0.000514327	65.8756
62.1809	0.181352	7.66	150.328	0.00351699	148.691	10.6015	0.0225216	3.59	70.4537	0.000741539	54.3941
45.1314	0.139786	5.89	115.591	0.00270432	107.781	8.90683	0.0195502	3.5	68.6875	0.000722949	48.2168
28.5631	0.0963984	3.97	77.9113	0.00182277	68.0863	7.84073	0.0176268	3.95	77.5187	0.0008159	44.1446
18.2386	0.0669597	3.06	60.0525	0.00140496	43.3965	7.41622	0.0168475	1.57	30.8113	0.000324294	42.4763
11.8541	0.0471852	1.23	24.1388	0.000564738	28.1562	0.0244344	0.000162234	1.57	30.8113	0.000324294	0.813166
4.75718	0.0224747	0.96	18.84	0.000440771	11.2575	0.772807	0.00268361	2.56	50.24	0.000528786	8.87988
13.1118	0.051213	1.8	35.325	0.000826446	31.1561	3.51713	0.00919051	2.54	49.8475	0.000524655	25.3456
34.4427	0.11223	3.6	70.65	0.00165289	82.1643	7.04176	0.0161531	2.83	55.5388	0.000584556	40.9801
62.5486	0.182223	7.73	151.701	0.00354913	149.574	10.4963	0.0223399	4.5	88.3125	0.000929506	54.02
77.9978	0.218011	9.38	184.083	0.0043067	186.685	15.8939	0.0312941	4.5	88.3125	0.000929506	71.9899
83.5715	0.230585	10.55	207.044	0.00484389	200.082	20.0898	0.0378543	4.5	88.3125	0.000929506	84.6627
86.2383	0.236544	10.8	211.95	0.00495868	206.493	24.9617	0.0451562	4.47	87.7237	0.00092331	98.3914
103.063	0.273396	13.12	257.48	0.00602388	246.958	30.564	0.0532295	5.73	112.451	0.00118357	113.193
98.6187	0.263778	13.09	256.891	0.0060101	236.266	37.5216	0.0628795	8.1	158.963	0.00167311	130.457
118.344	0.305891	14.92	292.805	0.00685032	283.733	38.661	0.0644262	7.89	154.841	0.00162973	133.186
113.923	0.296575	14.92	292.805	0.00685032	273.092	42.5453	0.0696369	6.92	135.805	0.00142937	142.311
115.394	0.299681	15.3	300.262	0.00702479	276.631	45.1505	0.0730813	9.34	183.297	0.00192924	148.286
125.931	0.321727	15.82	310.468	0.00726354	301.998	48.9719	0.0780674	8.85	173.681	0.00182803	156.864
134.824	0.340065	15.44	303.01	0.00708907	323.414	48.0078	0.0768165	10.13	198.801	0.00209242	154.72
136.493	0.34348	18.52	363.455	0.00850321	327.434	43.5457	0.0709641	7.88	154.645	0.00162767	144.618
134.871	0.340162	16.72	328.13	0.00767677	323.529	41.9186	0.0688024	7.18	140.907	0.00148308	140.856
132.543	0.335384	17.24	338.335	0.00791552	317.922	43.1948	0.0704992	7.28	142.87	0.00150373	143.811
129.033	0.32815	15.44	303.01	0.00708907	309.467	39.7514	0.0658985	7.88	154.645	0.00162767	135.775
122.985	0.3156	15.76	309.29	0.007236	294.905	34.1432	0.05824	7.86	154.252	0.00162354	122.21
121.885	0.313305	15.73	308.701	0.00722222	292.257	30.8824	0.0536796	6	117.75	0.00123934	114.008
116.046	0.301056	14.86	291.628	0.00682277	278.2	30.9918	0.0538339	5.4	105.975	0.00111541	114.287
101.884	0.270852	12.75	250.219	0.00585399	244.121	27.3324	0.0486101	3.5	68.6875	0.000722949	104.768
87.7607	0.239931	11.84	232.36	0.00543618	210.153	21.1897	0.0395293	6.19	121.479	0.00127859	87.8442
68.1036	0.195264	7.57	148.561	0.00347567	162.914	16.6454	0.0324908	4.54	89.0975	0.000937769	74.3288
49.2968	0.150178	6.05	118.731	0.00277778	117.771	11.8168	0.0245973	3.5	68.6875	0.000722949	58.6372
38.1522	0.121953	4.72	92.63	0.00216713	91.0511	8.71814	0.0192131	1.58	31.0075	0.00032636	47.5075
31.6403	0.104753	3.56	69.865	0.00163453	75.4531	9.04214	0.0197911	3.02	59.2675	0.000623802	48.7226
29.4289	0.0987656	4.54	89.0975	0.00208448	70.1588	7.06047	0.016188	2.12	41.605	0.000437901	41.0554
3.81968	0.0188044	0.46	9.0275	0.000211203	9.03094	7.0541	0.0161761	3.5	68.6875	0.000722949	41.0298
4.6504	0.022064	0.49	9.61625	0.000224977	11.0038	8.53105	0.0188774	3.5	68.6875	0.000722949	46.7995
11.2878	0.0453457	1.36	26.69	0.000624426	26.8058	12.6894	0.0260629	2.54	49.8475	0.000524655	61.6011
26.828	0.0916138	3.17	62.2112	0.00145546	63.9342	19.2019	0.0364895	5.46	107.153	0.0011278	82.0549
54.3897	0.162665	6.35	124.619	0.00291552	129.989	27.1203	0.0483035	5.51	108.134	0.00113813	104.205
75.5374	0.212408	9.37	183.886	0.00430211	180.773	34.4008	0.0585966	6.31	123.834	0.00130337	122.847
90.6455	0.246318	10.77	211.361	0.0049449	217.09	40.734	0.0672186	5.46	107.153	0.0011278	138.089
92.5437	0.2505	11.7	229.613	0.0053719	221.654	48.4118	0.0773412	8.1	158.963	0.00167311	155.62
81.4244	0.22576	10.07	197.624	0.00462351	194.921	54.485	0.0851345	6.91	135.609	0.00142731	168.884
119.658	0.308647	15.54	304.973	0.00713499	286.896	60.8568	0.0931375	8.85	173.681	0.00182803	182.319
145.348	0.361476	17.62	345.793	0.00808999	348.767	67.454	0.101259	9.82	192.718	0.00202839	195.78
121.326	0.312138	14.39	282.404	0.00660698	290.912	70.7498	0.10526	9.88	193.895	0.00204078	202.352
146.87	0.364548	18.61	365.221	0.00854454	352.434	72.6639	0.107568	12.6	247.275	0.00260262	206.125
144.69	0.360146	16	314	0.00734619	347.182	74.927	0.110282	9.82	192.718	0.00202839	210.548
141.012	0.352691	17.72	347.755	0.0081359	338.321	77.3939	0.113222	10.81	212.146	0.00223288	215.322
136.505	0.343505	17.55	344.419	0.00805785	327.463	78.6199	0.114677	12.72	249.63	0.0026274	217.677
125.202	0.320213	15.91	312.234	0.00730487	300.243	78.6319	0.114691	12.7	249.237	0.00262327	217.7
121.807	0.313142	15.73	308.701	0.00722222	292.069	77.2382	0.113037	12.72	249.63	0.0026274	215.022
116.176	0.301331	14.21	278.871	0.00652433	278.515	75.5916	0.111076	11.76	230.79	0.00242911	211.839
114.895	0.298629	14.21	278.871	0.00652433	275.431	72.4529	0.107314	12.72	249.63	0.0026274	205.711
111.642	0.291741	14.86	291.628	0.00682277	267.6	65.9395	0.0994086	11.76	230.79	0.00242911	192.727
110.293	0.288876	13.82	271.218	0.00634527	264.355	54.4957	0.085148	9.8	192.325	0.00202426	168.907
105.227	0.278049	11.84	232.36	0.00543618	252.164	52.9036	0.0831217	6.91	135.609	0.00142731	165.476
72.1126	0.204551	10.09	198.016	0.00463269	172.544	42.1373	0.0690939	7.17	140.711	0.00148101	141.365
62.4765	0.182053	7.02	137.767	0.00322314	149.401	30.6346	0.0533293	5.39	105.779	0.00111334	113.374
45.6995	0.141213	6.16	120.89	0.00282828	109.143	22.7655	0.0419012	4.42	86.7425	0.000912982	92.3155
32.3317	0.106609	3.08	60.445	0.00141414	77.1085	18.1375	0.0348375	3.47	68.0988	0.000716753	78.8791
24.2781	0.0844748	3.21	62.9962	0.00147383	57.8341	4.22346	0.0106636	2.07	40.6237	0.000427573	28.7682
59.3752	0.174676	7.68	150.72	0.00352617	141.955	4.13778	0.0104876	1.8	35.325	0.000371802	28.363
66.6395	0.191847	8.86	173.877	0.00406795	159.397	4.98652	0.0122039	0.88	17.27	0.00018177	32.2727
73.7596	0.208338	9.39	184.279	0.00431129	176.501	9.3491	0.0203352	3.5	68.6875	0.000722949	49.8615
73.8114	0.208457	9.39	184.279	0.00431129	176.625	15.6641	0.030926	2.54	49.8475	0.000524655	71.2679
79.7246	0.221924	10.29	201.941	0.00472452	190.835	25.9227	0.0465634	4.5	88.3125	0.000929506	100.998
83.929	0.231385	9.81	192.521	0.00450413	200.941	38.4387	0.0641251	6.31	123.834	0.00130337	132.656
106.874	0.281578	12.23	240.014	0.00561524	256.126	49.7226	0.0790381	6.31	123.834	0.00130337	158.524
127.017	0.32398	13.18	258.657	0.00605142	304.614	57.7458	0.0892508	9.8	192.325	0.00202426	175.816
120.791	0.311019	13.62	267.292	0.00625344	289.623	63.9868	0.0970105	9.8	192.325	0.00202426	188.759
144.666	0.360096	15.61	306.346	0.00716713	347.122	69.9267	0.104265	10.79	211.754	0.00222875	200.72
141.758	0.354205	16.37	321.261	0.00751607	340.117	72.8515	0.107794	10.79	211.754	0.00222875	206.494
141.122	0.352914	15.32	300.655	0.00703398	338.586	74.0991	0.109291	11.76	230.79	0.00242911	208.935
140.817	0.352294	15.27	299.674	0.00701102	337.851	76.664	0.112354	9.82	192.718	0.00202839	213.914
140.257	0.351155	15.5	304.188	0.00711662	336.501	79.574	0.115806	12.73	249.826	0.00262947	219.502
138.862	0.348316	15.8	310.075	0.00725436	333.142	80.7999	0.117254	11.72	230.005	0.00242085	221.837
139.917	0.350463	15.77	309.486	0.00724059	335.681	82.0202	0.11869	10.8	211.95	0.00223081	224.15
133.332	0.337005	15.32	300.655	0.00703398	319.822	80.6417	0.117067	11.15	218.819	0.00230311	221.536
131.898	0.334056	15.1	296.337	0.00693297	316.367	77.6818	0.113564	11.06	217.053	0.00228452	215.876
127.648	0.325287	13.42	263.368	0.00616162	306.134	78.3549	0.114363	11.76	230.79	0.00242911	217.169
126.628	0.323172	14.43	283.189	0.00662534	303.676	74.2408	0.10946	11.57	227.061	0.00238986	209.211
123.39	0.316445	14.39	282.404	0.00660698	295.882	60.7022	0.0929453	9.9	194.287	0.00204491	181.998
120.224	0.309832	14.19	278.479	0.00651515	288.258	48.1242	0.0769678	8.1	158.963	0.00167311	154.979
112.549	0.293666	12.29	241.191	0.00564279	269.784	36.1064	0.060946	5.4	105.975	0.00111541	127.031
78.5388	0.219239	8.74	171.522	0.00401286	187.985	27.4613	0.0487964	4.55	89.2938	0.000939834	105.11
63.1259	0.183588	6.77	132.861	0.00310836	150.96	21.7697	0.0404061	2.61	51.2212	0.000539114	89.5016
51.851	0.156469	4.65	91.2563	0.00213499	123.898	19.7316	0.0373051	2.6	51.025	0.000537048	83.615
39.4477	0.125307	4.52	88.705	0.0020753	94.1557	19.2259	0.0365265	3.58	70.2575	0.000739474	82.1259
33.535	0.109821	3.7	72.6125	0.00169881	79.9902	0.851947	0.0029048	0.89	17.4662	0.000183836	9.49976
43.6989	0.13617	4.87	95.5738	0.002236	104.346	0.412556	0.0016117	3.57	70.0613	0.000737408	5.751
79.9485	0.22243	6.41	125.796	0.00294307	191.373	5.48163e-17	2.04167e-16	0.88	17.27	0.00018177	5.90535e-11
75.2934	0.21185	8.18	160.533	0.00375574	180.186	0.4864	0.00184236	1.8	35.325	0.000371802	6.44522
76.2978	0.214144	7.29	143.066	0.00334711	182.6	2.5786	0.0071422	1.8	35.325	0.000371802	20.4457
83.599	0.230646	7.64	149.935	0.00350781	200.148	6.69295	0.0155001	1.8	35.325	0.000371802	39.5642
86.0338	0.236088	9.03	177.214	0.00414601	206.001	16.6616	0.0325165	3.57	70.0613	0.000737408	74.3789
119.824	0.308995	12.12	237.855	0.00556474	287.296	45.2773	0.0732481	6.33	124.226	0.00130751	148.574
114.409	0.297601	13.64	267.685	0.00626263	274.26	38.7079	0.0644897	7.18	140.907	0.00148308	133.298
139.007	0.348612	15.32	300.655	0.00703398	333.491	57.442	0.0888691	8.97	176.036	0.00185282	175.176
159.169	0.389157	17.57	344.811	0.00806703	382.07	50.9709	0.0806464	8.56	167.99	0.00176813	161.268
121.17	0.311811	15.28	299.87	0.00701561	290.536	61.987	0.0945402	10.78	211.557	0.00222668	184.656
144.455	0.35967	15.97	313.411	0.00733242	346.615	74.4535	0.109715	11.76	230.79	0.00242911	209.626
149.944	0.370732	15.54	304.973	0.00713499	359.839	70.2857	0.104699	10.79	211.754	0.00222875	201.432
156.627	0.384102	17.59	345.204	0.00807622	375.946	70.448	0.104896	12.22	239.818	0.00252413	201.754
157.685	0.386208	17.94	352.072	0.00823691	378.495	69.6607	0.103942	10.84	212.735	0.00223908	200.191
160.82	0.392433	18.54	363.848	0.0085124	386.05	69.9382	0.104279	10.27	201.549	0.00212134	200.743
151.533	0.373922	16.23	318.514	0.00745179	363.67	70.6221	0.105106	12.6	247.275	0.00260262	202.099
145.001	0.360773	16.71	327.934	0.00767218	347.929	70.6569	0.105148	12.6	247.275	0.00260262	202.168
135.74	0.341941	15.54	304.973	0.00713499	325.622	70.5641	0.105036	11.08	217.445	0.00228865	201.984
130.065	0.330281	15.42	302.618	0.00707989	311.953	75.0337	0.110409	11.69	229.416	0.00241465	210.755
127.097	0.324146	15.54	304.973	0.00713499	304.807	66.8947	0.100577	11.79	231.379	0.00243531	194.655
121.594	0.312698	15.39	302.029	0.00706612	291.557	69.2105	0.103396	9.9	194.287	0.00204491	199.295
127.292	0.32455	14.94	293.197	0.0068595	305.276	50.8352	0.0804719	8.88	174.27	0.00183423	160.971
89.3155	0.243378	9.52	186.83	0.00437098	213.891	36.8729	0.061995	6.4	125.6	0.00132196	128.892
67.1837	0.193119	5.92	116.18	0.00271809	160.705	27.4789	0.0488217	6.31	123.834	0.00130337	105.156
57.3172	0.169742	5.39	105.779	0.00247475	137.015	21.3171	0.0397223	5.52	108.33	0.00114019	88.2094
44.1976	0.137431	5.15	101.069	0.00236455	105.542	16.9869	0.0330314	3.58	70.2575	0.000739474	75.3812
36.3418	0.117231	4.96	97.34	0.00227732	86.7135	10.011	0.0214972	2.54	49.8475	0.000524655	52.2789
26.2075	0.0898886	3.98	78.1075	0.00182736	62.4494	12.8564	0.0263412	1.64	32.185	0.000338753	62.1613
56.1125	0.166838	6.68	131.095	0.00306703	134.124	18.8906	0.0360081	3.58	70.2575	0.000739474	81.1318
75.3195	0.21191	8.48	166.42	0.00389348	180.249	24.8586	0.0450047	5.03	98.7138	0.00103898	98.11
77.8739	0.21773	10.34	202.922	0.00474747	186.387	28.1644	0.0498088	4.47	87.7237	0.00092331	106.965
76.5872	0.214803	8.95	175.644	0.00410927	183.295	31.2041	0.0541333	4.42	86.7425	0.000912982	114.828
77.8562	0.21769	10.7	209.988	0.00491276	186.345	42.4829	0.0695539	5.44	106.76	0.00112367	142.166
96.5878	0.259357	11.24	220.585	0.0051607	231.38	48.5352	0.0775013	6.92	135.805	0.00142937	155.894
117.247	0.303584	14.84	291.235	0.00681359	281.091	29.5934	0.0518521	5.44	106.76	0.00112367	110.693
126.09	0.322058	16.58	325.382	0.00761249	302.382	63.3478	0.0962227	9.9	194.287	0.00204491	187.452
142.727	0.356171	18.2	357.175	0.00835629	342.452	50.7101	0.0803109	10.36	203.315	0.00213993	160.696
138.524	0.347627	17.91	351.484	0.00822314	332.327	91.7776	0.130038	13.21	259.246	0.00272862	242.284
132.226	0.334732	16.6	325.775	0.00762167	317.158	75.5916	0.111076	10.79	211.754	0.00222875	211.839
149.184	0.369206	18.72	367.38	0.00859504	358.009	71.483	0.106146	10.55	207.044	0.00217918	203.801
156.888	0.384621	22.07	433.124	0.0101331	376.574	72.5115	0.107385	12.72	249.63	0.0026274	205.826
153.919	0.378697	18.4	361.1	0.00844812	369.418	71.7047	0.106413	12.72	249.63	0.0026274	204.238
157.241	0.385323	19.74	387.398	0.00906336	377.424	71.553	0.10623	10.31	202.334	0.0021296	203.939
152.633	0.376126	20.11	394.659	0.00923324	366.321	70.6918	0.10519	10.31	202.334	0.0021296	202.237
146.096	0.362985	20.55	403.294	0.00943526	350.567	68.9225	0.103047	12.7	249.237	0.00262327	198.72
138.476	0.347528	18.38	360.708	0.00843893	332.211	71.2151	0.105822	12.72	249.63	0.0026274	203.272
134.776	0.339967	16.63	326.364	0.00763545	323.3	74.3235	0.10956	11.05	216.856	0.00228245	209.373
132.508	0.335312	15.3	300.262	0.00702479	317.837	65.0567	0.0983261	11.76	230.79	0.00242911	190.938
119.083	0.307442	15.68	307.72	0.00719927	285.512	65.0228	0.0982845	10.79	211.754	0.00222875	190.869
111.248	0.290905	14.62	286.918	0.00671258	266.653	51.5882	0.0814389	8.1	158.963	0.00167311	162.617
91.6208	0.248469	10.27	201.549	0.00471534	219.435	35.7014	0.06039	5.4	105.975	0.00111541	126.043
67.1424	0.193022	8.16	160.14	0.00374656	160.605	26.8152	0.0478616	4.5	88.3125	0.000929506	103.392
47.3991	0.145465	5.98	117.357	0.00274564	113.219	21.3746	0.0398093	3.6	70.65	0.000743605	88.374
35.6791	0.115492	4.26	83.6025	0.00195592	85.1259	17.5795	0.0339644	1.8	35.325	0.000371802	77.1916
29.9163	0.100092	4.46	87.5275	0.00204775	71.3256	8.37207	0.0185911	2.7	52.9875	0.000557704	46.1941
0.268134	0.00217307	1.67	32.7737	0.000766758	0.627151	19.29	0.0366253	4.64	91.06	0.000958424	82.3151
0.0703528	0.000732896	0.8	15.7	0.000367309	0.16366	25.475	0.0459092	4.47	87.7237	0.00092331	99.7875
0.0703528	0.000732896	1.04	20.41	0.000477502	0.16366	26.1732	0.0469286	3.5	68.6875	0.000722949	101.672
2.20808	0.0120478	0.58	11.3825	0.000266299	5.20899	29.9155	0.0523101	3.5	68.6875	0.000722949	111.525
9.36705	0.03897	1.42	27.8675	0.000651974	22.2275	36.5033	0.0614897	4.5	88.3125	0.000929506	127.996
30.8157	0.10253	2.84	55.735	0.00130395	73.4787	52.0606	0.0820441	5.4	105.975	0.00111541	163.646
48.0244	0.147022	5.92	116.18	0.00271809	114.719	58.9445	0.090753	8.1	158.963	0.00167311	178.334
56.7938	0.168482	7.81	153.271	0.00358586	135.759	83.8507	0.120837	9.9	194.287	0.00204491	227.601
70.7928	0.201505	9.39	184.279	0.00431129	169.373	68.8419	0.102949	12.6	247.275	0.00260262	198.559
94.7437	0.255327	12.62	247.667	0.00579431	226.945	68.1296	0.102082	11.27	221.174	0.0023279	197.135
97.6189	0.261604	13.34	261.798	0.00612489	233.861	78.2706	0.114263	12.05	236.481	0.00248901	217.007
96.3216	0.258776	13.38	262.583	0.00614325	230.74	82.8292	0.11964	9.87	193.699	0.00203872	225.678
96.7078	0.259618	13.19	258.854	0.00605601	231.669	85.9196	0.123254	12.73	249.826	0.00262947	231.473
110.227	0.288733	14.04	275.535	0.00644628	264.195	94.9475	0.133675	13.5	264.938	0.00278852	248.046
119.292	0.307879	16.65	326.756	0.00764463	286.014	88.0823	0.125768	12.46	244.528	0.0025737	235.49
115.231	0.299338	15.8	310.075	0.00725436	276.239	87.8689	0.125521	10.67	209.399	0.00220396	235.095
114.6	0.298006	16.58	325.382	0.00761249	274.72	85.7579	0.123065	9.82	192.718	0.00202839	231.171
110.889	0.290142	14.4	282.6	0.00661157	265.789	85.3355	0.122573	10.62	208.417	0.00219363	230.382
108.897	0.285902	15.33	300.851	0.00703857	260.996	81.9835	0.118647	11.08	217.445	0.00228865	224.081
104.091	0.275608	12.6	247.275	0.00578512	249.431	79.3805	0.115577	11.7	229.612	0.00241672	219.132
97.5245	0.261398	12.19	239.229	0.00559688	233.633	69.4528	0.10369	11.13	218.426	0.00229898	199.777
95.905	0.257866	13.16	258.265	0.00604224	229.738	71.6346	0.106329	9.34	183.297	0.00192924	204.1
89.8086	0.244469	11.18	219.408	0.00513315	215.077	57.0088	0.0883243	8.83	173.289	0.0018239	174.26
62.6018	0.182349	7.74	151.898	0.00355372	149.702	37.4818	0.0628252	9.07	177.999	0.00187347	130.361
46.0055	0.141981	5.25	103.031	0.00241047	109.877	27.4701	0.048809	4.5	88.3125	0.000929506	105.133
37.2065	0.119492	4.5	88.3125	0.00206612	88.7851	21.3664	0.0397968	3.6	70.65	0.000743605	88.3505
33.1969	0.108921	4.01	78.6963	0.00184114	79.1804	17.5326	0.0338907	2.54	49.8475	0.000524655	77.0488
30.3198	0.101188	3.7	72.6125	0.00169881	72.2914	3.39986	0.00894079	0.88	17.27	0.00018177	24.7577
5.90159	0.026776	0.54	10.5975	0.000247934	13.9779	8.67735	0.01914	0.88	17.27	0.00018177	47.3535
5.94681	0.0269425	0.9	17.6625	0.000413223	14.0855	18.4854	0.0353794	3.6	70.65	0.000743605	79.9232
9.72187	0.0401649	0.75	14.7188	0.000344353	23.073	27.0418	0.0481899	3.84	75.36	0.000793179	103.996
20.7514	0.0743621	2.7	52.9875	0.00123967	49.4015	32.4249	0.0558475	3.98	78.1075	0.000822097	117.919
40.7705	0.12871	5.4	105.975	0.00247934	97.326	35.3632	0.059925	4.51	88.5087	0.000931572	125.216
53.8011	0.161233	7.33	143.851	0.00336547	128.577	41.7827	0.0686212	4.81	94.3962	0.000993539	140.54
61.3097	0.179286	8.79	172.504	0.00403581	146.599	51.3055	0.081076	6.31	123.834	0.00130337	162
82.6366	0.228487	11.66	228.828	0.00535354	197.834	57.0629	0.0883924	9.77	191.736	0.00201806	174.375
77.1044	0.215981	10.99	215.679	0.00504591	184.538	56.5011	0.0876849	9.89	194.091	0.00204285	173.185
89.5674	0.243936	13.19	258.854	0.00605601	214.497	100.722	0.140242	12.75	250.219	0.0026336	258.391
82.8393	0.228942	11.86	232.752	0.00544536	198.322	77.8258	0.113735	12.73	249.826	0.00262947	216.153
106.661	0.281123	13.47	264.349	0.00618457	255.614	81.0069	0.117497	11.71	229.809	0.00241878	222.23
108.719	0.285522	14.01	274.946	0.00643251	260.567	89.0008	0.126833	12.6	247.275	0.00260262	237.187
116.499	0.30201	14.93	293.001	0.00685491	279.29	92.5439	0.130919	14.17	278.086	0.00292691	243.683
121.139	0.311747	16.58	325.382	0.00761249	290.461	92.3137	0.130655	14.22	279.067	0.00293724	243.263
111.531	0.291506	13.5	264.938	0.00619835	267.334	90.9374	0.12907	14.22	279.067	0.00293724	240.747
108.586	0.285237	14.4	282.6	0.00661157	260.246	91.0137	0.129158	11.51	225.884	0.00237747	240.887
105.202	0.277996	13.5	264.938	0.00619835	252.105	88.1577	0.125856	11.76	230.79	0.00242911	235.629
102.318	0.271788	13.8	270.825	0.00633609	245.164	82.0202	0.11869	11.03	216.464	0.00227832	224.15
82.5787	0.228357	11.7	229.613	0.0053719	197.695	77.7418	0.113635	10.81	212.146	0.00223288	215.991
86.7676	0.237723	10.31	202.334	0.0047337	207.765	64.3016	0.0973979	9.82	192.718	0.00202839	189.401
84.978	0.233732	10.78	211.557	0.00494949	203.463	55.7907	0.0867882	8.1	158.963	0.00167311	171.675
67.678	0.194272	8.29	162.691	0.00380624	161.892	45.3076	0.0732878	5.41	106.171	0.00111747	148.643
46.8	0.14397	5.83	114.414	0.00267677	111.782	33.7972	0.0577601	4.64	91.06	0.000958424	121.351
33.9819	0.111008	3.67	72.0238	0.00168503	81.0604	24.7477	0.0448415	3.51	68.8837	0.000725015	97.8069
28.7536	0.0969205	3.32	65.155	0.00152433	68.5424	19.8364	0.0374659	2.71	53.1837	0.000559769	83.9219
25.3525	0.087499	3.68	72.22	0.00168962	60.404	16.9947	0.0330436	1.57	30.8113	0.000324294	75.4051
24.6769	0.0856003	2.67	52.3988	0.0012259	58.788	8.817	0.0193898	0.87	17.0738	0.000179705	47.8797
4.9115	0.0230652	0.54	10.5975	0.000247934	11.6242	7.69321	0.0173569	1.78	34.9325	0.000367671	43.5681
4.9115	0.0230652	0.52	10.205	0.000238751	11.6242	7.36012	0.0167439	2.65	52.0063	0.000547376	42.2536
6.35318	0.0284288	0.68	13.345	0.000312213	15.052	7.40477	0.0168264	3.52	69.08	0.00072708	42.4309
14.5698	0.0557931	1.58	31.0075	0.000725436	34.6356	8.96976	0.0196623	1.64	32.185	0.000338753	48.4523
45.6698	0.141139	5.37	105.386	0.00246556	109.072	9.93219	0.0213596	3.55	69.6688	0.000733277	51.9937
58.7276	0.173127	8.25	161.906	0.00378788	140.401	13.6116	0.0275914	1.93	37.8762	0.000398655	64.6661
67.5287	0.193924	8.33	163.476	0.00382461	161.533	24.8936	0.0450561	4.5	88.3125	0.000929506	98.2055
73.4148	0.207547	7.87	154.449	0.00361341	175.673	24.5303	0.0445212	5.4	105.975	0.00111541	97.2112
87.5304	0.239419	11.62	228.043	0.00533517	209.599	27.8491	0.0493554	8.1	158.963	0.00167311	106.135
93.2715	0.252099	11.65	228.631	0.00534894	223.404	43.8408	0.0713544	6.3	123.638	0.00130131	145.296
104.559	0.276614	11.09	217.641	0.00509183	250.556	58.7758	0.0905419	6.73	132.076	0.00139013	177.981
104.254	0.275959	14.93	293.001	0.00685491	249.823	50.4207	0.0799385	8.86	173.877	0.00183009	160.061
113.39	0.295446	15.73	308.701	0.00722222	271.807	48.2577	0.0771412	8.85	173.681	0.00182803	155.277
123.516	0.316707	15.73	308.701	0.00722222	296.184	51.2069	0.0809496	7.25	142.281	0.00149754	161.784
127.582	0.325151	16.39	321.654	0.00752525	305.975	53.546	0.0839407	8.1	158.963	0.00167311	166.864
120.738	0.310907	16.6	325.775	0.00762167	289.495	55.7364	0.0867196	8.9	174.662	0.00183836	171.559
124.043	0.317803	15.73	308.701	0.00722222	297.452	59.329	0.0912336	8.1	158.963	0.00167311	179.139
117.716	0.304571	15.75	309.094	0.0072314	282.22	63.5037	0.096415	8.97	176.036	0.00185282	187.771
111.328	0.291075	13.82	271.218	0.00634527	266.845	64.1045	0.0971554	7.93	155.626	0.001638	188.999
102.749	0.272717	13.8	270.825	0.00633609	246.201	62.6614	0.0953748	7.93	155.626	0.001638	186.044
92.6778	0.250795	12.19	239.229	0.00559688	221.977	60.3094	0.0924563	9.39	184.279	0.00193957	181.182
85.5365	0.234979	11.57	227.061	0.00531221	204.805	56.6011	0.0878109	7.45	146.206	0.00153885	173.397
71.9537	0.204185	9.42	184.868	0.00432507	172.162	46.4555	0.0747927	8.41	165.046	0.00173714	151.24
63.9914	0.18563	7.89	154.841	0.00362259	153.038	39.1013	0.0650216	6.97	136.786	0.0014397	134.234
48.283	0.147665	6.15	120.694	0.00282369	115.339	31.7265	0.0548683	4.55	89.2938	0.000939834	116.156
38.9595	0.124046	4.17	81.8362	0.0019146	92.9857	26.886	0.0479643	4.23	83.0138	0.000873736	103.581
34.3164	0.111895	4.13	81.0512	0.00189624	81.8617	24.8259	0.0449565	3.43	67.3137	0.00070849	98.0206
32.6947	0.10758	4	78.5	0.00183655	77.9778	5.2444	0.0127142	3.6	70.65	0.000743605	33.4189
10.08	0.0413626	0.94	18.4475	0.000431589	23.9264	4.149	0.0105107	1.08	21.195	0.000223081	28.4163
8.9112	0.0374222	1.07	20.9988	0.000491276	21.1415	2.54309	0.0070622	1.63	31.9887	0.000336688	20.2504
10.8486	0.0439071	1.77	34.7362	0.000812672	25.7586	1.09664	0.00356607	0.66	12.9525	0.000136328	11.3137
18.7874	0.0685919	2.02	39.6425	0.000927456	44.7078	0.116469	0.000576878	3.58	70.2575	0.000739474	2.39652
36.9653	0.118862	4.86	95.3775	0.0022314	88.2073	0.187112	0.000847887	1.88	36.895	0.000388327	3.32722
63.1288	0.183595	8.35	163.869	0.00383379	150.967	1.50429	0.00460998	0.67	13.1488	0.000138393	14.0802
72.8687	0.206291	8.07	158.374	0.00370523	174.361	4.33669	0.0108953	1.5	29.4375	0.000309835	29.2999
73.6338	0.208049	8.96	175.84	0.00411387	176.199	9.39196	0.0204109	2.36	46.315	0.000487474	50.0195
81.2433	0.225352	10.01	196.446	0.00459596	194.485	23.7539	0.0433731	5.1	100.087	0.00105344	95.0714
86.2051	0.23647	11.08	217.445	0.00508724	206.413	34.1399	0.0582354	5.03	98.7138	0.00103898	122.202
91.0905	0.2473	11.6	227.65	0.00532599	218.16	34.1018	0.0581827	7.89	154.841	0.00162973	122.107
95.5309	0.257049	12.63	247.864	0.0057989	228.839	31.4412	0.0544672	7.45	146.206	0.00153885	115.432
104.243	0.275935	13.99	274.554	0.00642332	249.797	31.4691	0.0545064	8.38	164.458	0.00173095	115.502
110.283	0.288853	14.58	286.133	0.00669421	264.329	34.7213	0.0590398	8.9	174.662	0.00183836	123.638
112.401	0.293353	15.28	299.87	0.00701561	269.429	38.414	0.0640916	7.45	146.206	0.00153885	132.597
110.092	0.288447	15.32	300.655	0.00703398	263.871	39.1434	0.0650785	8.9	174.662	0.00183836	134.334
116.406	0.301815	15.82	310.468	0.00726354	279.068	42.5042	0.0695822	8.9	174.662	0.00183836	142.215
109.533	0.287256	12.6	247.275	0.00578512	262.525	43.306	0.0706466	9.87	193.699	0.00203872	144.067
111.339	0.291099	13.5	264.938	0.00619835	266.872	38.2568	0.0638785	7.45	146.206	0.00153885	132.221
103.701	0.274768	12.49	245.116	0.00573462	248.491	28.4504	0.0502193	6.97	136.786	0.0014397	107.716
89.8086	0.244469	9.38	184.083	0.0043067	215.077	20.4146	0.0383506	5.02	98.5175	0.00103692	85.6076
84.7531	0.233229	9.03	177.214	0.00414601	202.922	17.2215	0.0334014	5.03	98.7138	0.00103898	76.1002
79.1325	0.220584	8.42	165.243	0.00386593	189.412	12.1295	0.0251248	4.55	89.2938	0.000939834	59.7071
61.9585	0.180825	7.96	156.215	0.00365473	148.157	8.85412	0.0194561	3.6	70.65	0.000743605	48.0191
49.7612	0.151327	4	78.5	0.00183655	118.885	7.11998	0.0162988	4.55	89.2938	0.000939834	41.2946
42.5032	0.133136	6.89	135.216	0.00316345	101.479	6.51783	0.0151698	2.85	55.9312	0.000588687	38.8448
38.5534	0.122994	3.79	74.3787	0.00174013	92.0126	6.85312	0.0158007	1.64	32.185	0.000338753	40.2171
36.2863	0.117086	2.45	48.0813	0.00112489	86.5804	5.26279	0.0127504	0.67	13.1488	0.000138393	33.4999
18.9091	0.0689528	1.8	35.325	0.000826446	44.9987	4.63329	0.0114969	0.67	13.1488	0.000138393	30.6726
19.5717	0.070909	1.8	35.325	0.000826446	46.5818	3.48904	0.00913085	1.83	35.9138	0.000377999	25.2054
22.2302	0.0786388	0.25	4.90625	0.000114784	52.9367	2.97307	0.00801774	1.83	35.9138	0.000377999	22.5627
28.6842	0.0967305	2.7	52.9875	0.00123967	68.3763	4.23091	0.0106789	1.86	36.5025	0.000384196	28.8033
37.9959	0.121547	2.7	52.9875	0.00123967	90.6766	6.70438	0.0155216	2.61	51.2212	0.000539114	39.6109
45.7891	0.141438	3.6	70.65	0.00165289	109.358	10.1974	0.0218217	3.57	70.0613	0.000737408	52.9507
51.1247	0.154687	4.5	88.3125	0.00206612	122.156	14.8234	0.0295707	4.97	97.5362	0.00102659	68.598
55.8937	0.166309	5.8	113.825	0.00266299	133.599	32.3558	0.0557509	7.16	140.515	0.00147895	117.745
62.6697	0.18251	5.92	116.18	0.00271809	149.865	43.7137	0.0711864	8.85	173.681	0.00182803	145.004
75.8867	0.213206	7.72	151.505	0.00354454	181.612	41.8982	0.0687752	7.47	146.599	0.00154298	140.809
81.8953	0.22682	6.82	133.843	0.00313131	196.052	40.8438	0.0673658	7.18	140.907	0.00148308	138.346
87.0446	0.238339	6.76	132.665	0.00310376	208.431	40.7537	0.0672451	8.9	174.662	0.00183836	138.135
97.787	0.261969	10.29	201.941	0.00472452	234.265	39.7178	0.0658532	7.93	155.626	0.001638	135.695
103.127	0.273532	11.63	228.239	0.00533976	247.111	40.1352	0.0664149	8.9	174.662	0.00183836	136.681
104.461	0.276403	9.55	187.419	0.00438476	250.321	39.7178	0.0658532	7.45	146.206	0.00153885	135.695
104.276	0.276005	11.19	219.604	0.00513774	249.876	39.1532	0.0650918	7.04	138.16	0.00145416	134.358
100.273	0.267367	10.23	200.764	0.00469697	240.245	38.7782	0.0645848	7.9	155.037	0.0016318	133.466
99.72	0.266168	10.06	197.428	0.00461892	238.915	37.943	0.0634525	7.18	140.907	0.00148308	131.469
97.5245	0.261398	9.89	194.091	0.00454086	233.633	25.1984	0.0455038	5.51	108.134	0.00113813	99.0362
94.8988	0.255666	8.14	159.748	0.00373737	227.318	21.435	0.0399006	6.67	130.899	0.00137773	88.5468
87.9777	0.240413	9.33	183.101	0.00428375	210.675	24.6563	0.044707	6.3	123.638	0.00130131	97.5568
83.3134	0.230006	8.08	158.57	0.00370983	199.461	20.4811	0.0384521	4.5	88.3125	0.000929506	85.8006
71.7821	0.203789	7.31	143.459	0.00335629	171.75	13.0858	0.0267224	3.6	70.65	0.000743605	62.9268
52.4087	0.157835	4.48	87.92	0.00205693	125.236	8.43842	0.0187107	1.85	36.3062	0.00038213	46.4472
38.6443	0.12323	2.8	54.95	0.00128558	92.2304	6.1038	0.0143822	1.8	35.325	0.000371802	37.1198
32.5432	0.107175	2.71	53.1837	0.00124426	77.6151	6.04062	0.0142612	1.97	38.6613	0.000406917	36.8534
28.6401	0.0966096	1.93	37.8762	0.000886134	68.2707	5.877	0.0139466	1.47	28.8487	0.000303639	36.1596
28.3884	0.0959193	1.82	35.7175	0.000835629	67.6683	4.66915	0.0115691	1.37	26.8863	0.000282983	30.8368
5.84415	0.0265641	0.52	10.205	0.000238751	13.8413	3.19295	0.0084962	0.89	17.4662	0.000183836	23.7048
4.72321	0.0223442	0.46	9.0275	0.000211203	11.1768	7.02862	0.0161286	1.81	35.5213	0.000373868	40.9271
4.49019	0.0214445	0.25	4.90625	0.000114784	10.6232	12.4095	0.0255949	0.67	13.1488	0.000138393	60.6576
4.57145	0.0217592	0.28	5.495	0.000128558	10.8162	17.8785	0.0344328	4.55	89.2938	0.000939834	78.0977
5.50223	0.0252945	0.46	9.0275	0.000211203	13.0283	23.3575	0.0427842	3.57	70.0613	0.000737408	93.9705
10.0706	0.0413315	0.49	9.61625	0.000224977	23.9041	26.4957	0.0473978	6.31	123.834	0.00130337	102.538
19.5269	0.0707773	0.49	9.61625	0.000224977	46.4749	28.1883	0.0498431	5.02	98.5175	0.00103692	107.028
35.9927	0.116316	2.7	52.9875	0.00123967	85.8772	46.1418	0.0743822	8.98	176.233	0.00185488	150.532
42.2716	0.132546	3.6	70.65	0.00165289	100.924	44.3376	0.0720106	7.18	140.907	0.00148308	146.433
48.6719	0.14863	3.12	61.23	0.00143251	116.272	45.0567	0.072958	7.88	154.645	0.00162767	148.073
52.3143	0.157604	4.22	82.8175	0.00193756	125.01	45.8828	0.0740427	7.93	155.626	0.001638	149.947
57.1685	0.169384	7.2	141.3	0.00330579	136.658	48.8303	0.077884	7.93	155.626	0.001638	156.55
64.7127	0.187328	6.94	136.198	0.00318641	154.77	49.9208	0.0792939	9.87	193.699	0.00203872	158.961
72.026	0.204351	8.51	167.009	0.00390725	172.336	50.8048	0.0804327	8.42	165.243	0.00173921	160.904
72.9414	0.206459	9.42	184.868	0.00432507	174.535	51.2004	0.0809412	9.87	193.699	0.00203872	161.77
81.5307	0.226	9.39	184.279	0.00431129	195.176	49.2635	0.0784448	7.93	155.626	0.001638	157.509
85.8312	0.235636	10.26	201.352	0.00471074	205.514	44.2044	0.0718348	7.45	146.206	0.00153885	146.129
88.5759	0.24174	8.71	170.934	0.00399908	212.113	39.0841	0.0649984	7.06	138.552	0.00145829	134.193
86.5108	0.237151	10.01	196.446	0.00459596	207.148	32.5058	0.0559607	6.05	118.731	0.00124967	118.123
84.3921	0.232422	8.11	159.159	0.0037236	202.054	24.1607	0.0439755	5.46	107.153	0.0011278	96.1952
82.2896	0.227707	8.35	163.869	0.00383379	197	19.711	0.0372734	5.03	98.7138	0.00103898	83.5546
74.7332	0.210569	8.2	160.925	0.00376492	178.84	14.4856	0.0290222	3.46	67.9025	0.000714687	67.5125
63.8287	0.185247	6.19	121.479	0.00284206	152.648	12.5574	0.0258425	2.6	51.025	0.000537048	61.1571
50.5186	0.153195	3.98	78.1075	0.00182736	120.701	11.873	0.0246923	0.67	13.1488	0.000138393	58.8301
38.5814	0.123067	2.71	53.1837	0.00124426	92.0796	10.6305	0.0225717	2.55	50.0437	0.00052672	54.4972
31.6461	0.104769	1.99	39.0538	0.000913682	75.4669	12.9514	0.0264992	1.64	32.185	0.000338753	62.4787
27.6065	0.0937677	1.87	36.6988	0.000858586	65.7972	13.491	0.0273926	3.3	64.7625	0.000681638	64.269
24.8995	0.0862268	1.95	38.2688	0.000895317	59.3203	11.219	0.0235816	2.61	51.2212	0.000539114	56.5678
7.5128	0.0325766	0.52	10.205	0.000238751	17.8115	9.10838	0.0199088	2.35	46.1187	0.000485409	48.9693
6.63877	0.0294626	1.8	35.325	0.000826446	15.7315	9.27414	0.0202026	1.81	35.5213	0.000373868	49.5844
8.00336	0.0342943	0.97	19.0362	0.000445363	18.9794	15.1552	0.0301073	2.77	54.3612	0.000572163	69.6572
13.0487	0.0510127	1.93	37.8762	0.000886134	31.0056	23.9268	0.0436294	5.99	117.554	0.00123728	95.5497
30.6544	0.102094	1.81	35.5213	0.000831038	73.0925	30.4968	0.0531344	4.71	92.4338	0.000972883	113.021
47.4938	0.145701	4.5	88.3125	0.00206612	113.446	37.006	0.0621766	4.95	97.1437	0.00102246	129.214
60.3379	0.176974	7.31	143.459	0.00335629	144.266	59.0087	0.0908332	8.25	161.906	0.00170409	178.469
63.9057	0.185429	6.22	122.067	0.00285583	152.832	49.9208	0.0792939	7.75	152.094	0.00160082	158.961
72.0079	0.20431	5.98	117.357	0.00274564	172.293	46.578	0.0749529	8.18	160.532	0.00168964	151.516
85.9984	0.236009	7.72	151.505	0.00354454	205.916	46.5572	0.0749257	7.76	152.29	0.00160288	151.469
85.6248	0.235176	9.14	179.373	0.00419651	205.018	50.5807	0.0801444	7.88	154.645	0.00162767	160.412
92.3102	0.249987	9.93	194.876	0.00455923	221.093	50.0376	0.0794447	9.87	193.699	0.00203872	159.218
94.1554	0.254038	10.36	203.315	0.00475666	225.53	50.1333	0.0795681	8.42	165.243	0.00173921	159.429
93.8877	0.253451	9.12	178.98	0.00418733	224.886	53.1386	0.0834215	9.87	193.699	0.00203872	165.984
96.6764	0.25955	9.85	193.306	0.0045225	231.594	48.8198	0.0778704	8.31	163.084	0.00171649	156.526
98.4819	0.263481	10.14	198.998	0.00465565	235.936	47.5065	0.0761643	9.84	193.11	0.00203252	153.6
92.913	0.251312	9.47	185.849	0.00434803	222.542	47.2556	0.0758374	8.07	158.374	0.00166691	153.038
93.6513	0.252933	10.42	204.493	0.00478421	224.318	37.6397	0.0630402	7.93	155.626	0.001638	130.741
89.467	0.243713	10.53	206.651	0.00483471	214.256	30.8662	0.0536567	5.51	108.134	0.00113813	113.967
88.3364	0.241208	9.05	177.606	0.00415519	211.537	28.2334	0.049908	6.43	126.189	0.00132816	107.147
83.915	0.231354	8.14	159.748	0.00373737	200.907	22.6466	0.0417234	5.02	98.5175	0.00103692	91.9816
73.3145	0.207316	7.48	146.795	0.00343434	175.432	17.8543	0.034395	3.6	70.65	0.000743605	78.0247
56.3227	0.167346	5.76	113.04	0.00264463	134.628	16.051	0.0315451	3.52	69.08	0.00072708	72.4816
44.957	0.139347	3.97	77.9113	0.00182277	107.362	15.3411	0.030407	2.6	51.025	0.000537048	70.2476
37.3307	0.119816	3.98	78.1075	0.00182736	89.0828	14.348	0.028798	3.09	60.6412	0.000638261	67.0678
33.5753	0.109928	2.82	55.3425	0.00129477	80.0866	8.51306	0.0188451	2.34	45.9225	0.000483343	46.7312
31.9464	0.105576	2.73	53.5763	0.00125344	76.1859	8.20188	0.0182836	2.29	44.9413	0.000473015	45.5421
28.5582	0.0963852	0.9	17.6625	0.000413223	68.0747	7.31662	0.0166635	2.6	51.025	0.000537048	42.0806
		0	0	0	0	6.91801	0.0159222	1.87	36.6988	0.000386261	40.4803
		0	0	0	0	7.2116	0.0164689	1.86	36.5025	0.000384196	41.6617
						8.43842	0.0187107	1.81	35.5213	0.000373868	46.4472
						11.1685	0.0234953	2.61	51.2212	0.000539114	56.3914
						15.4421	0.0305694	1.8	35.325	0.000371802	70.5672
						23.7453	0.0433603	2.6	51.025	0.000537048	95.0475
						38.3452	0.0639984	4.54	89.0975	0.000937769	132.432
						43.2246	0.0705387	8.65	169.756	0.00178672	143.879
						41.2746	0.0679425	6.3	123.638	0.00130131	139.355
						39.4005	0.0654256	6.49	127.366	0.00134055	134.944
						40.6038	0.0670442	7.2	141.3	0.00148721	137.784
						43.9077	0.071443	7.3	143.262	0.00150787	145.449
						47.6216	0.0763142	8.1	158.963	0.00167311	153.857
						49.0521	0.0781712	8.42	165.243	0.00173921	157.041
						49.4858	0.0787323	8.93	175.251	0.00184455	158.001
						48.062	0.076887	8.98	176.233	0.00185488	154.841
						47.6845	0.076396	8.4	164.85	0.00173508	153.998
						43.469	0.0708625	7.96	156.215	0.00164419	144.442
						36.6369	0.0616724	6.46	126.778	0.00133436	128.32
						29.4323	0.0516228	5.54	108.722	0.00114433	110.275
						22.043	0.0408176	5.4	105.975	0.00111541	90.2775
						17.2774	0.0334894	4.02	78.8925	0.000830359	76.2709
						14.8542	0.0296206	3.18	62.4075	0.000656851	68.6966
						13.9293	0.0281135	1.57	30.8113	0.000324294	65.7072
						13.0559	0.0266728	1.62	31.7925	0.000334622	62.8273
						26.8516	0.0479144	6.64	130.31	0.00137154	103.489
						23.1428	0.0424645	4.53	88.9013	0.000935703	93.3718
						16.9588	0.0329869	3.32	65.155	0.000685769	75.2948
						13.8308	0.0279518	2.61	51.2212	0.000539114	65.3852
						10.261	0.0219323	2.57	50.4362	0.000530851	53.1792
						8.56743	0.0189428	2.07	40.6237	0.000427573	46.9375
						8.81304	0.0193828	0.65	12.7562	0.000134262	47.8648
						13.0559	0.0266728	0.9	17.6625	0.000185901	62.8273
						16.7446	0.0326481	2.59	50.8287	0.000534982	74.6353
						22.2635	0.0411491	4.15	81.4438	0.000857211	90.9019
						31.0514	0.053918	7.54	147.972	0.00155744	114.439
						35.5552	0.0601891	5.39	105.779	0.00111334	125.686
						42.2918	0.0692996	6.41	125.796	0.00132403	141.723
						46.7237	0.0751433	6.51	127.759	0.00134469	151.843
						46.1937	0.0744501	6.77	132.861	0.00139839	150.649
						46.3182	0.0746131	7.77	152.486	0.00160495	150.93
						47.0781	0.0756059	7.93	155.626	0.001638	152.64
						45.1391	0.0730663	8.92	175.055	0.00184249	148.26
						38.8176	0.0646382	6.99	137.179	0.00144383	133.559
						33.6748	0.0575901	6.96	136.59	0.00143764	121.047
						29.7983	0.0521436	5.49	107.741	0.001134	111.223
						24.3951	0.0443218	6.46	126.778	0.00133436	96.8403
						19.7275	0.0372988	4.47	87.7237	0.00092331	83.6029
						15.8239	0.0311821	4.04	79.285	0.00083449	71.7704
						13.9825	0.0282005	2.6	51.025	0.000537048	65.8805
						13.2206	0.0269457	2.59	50.8287	0.000534982	63.3746
						12.3726	0.025533	1.62	31.7925	0.000334622	60.5326
						12.0781	0.0250383	2.64	51.81	0.00054531	59.5318
						11.778	0.0245317	4.14	81.2475	0.000855146	58.504
						10.7734	0.0228178	1.81	35.5213	0.000373868	55.0031
						8.45198	0.0187352	2.39	46.9038	0.000493671	46.4988
						7.74654	0.0174546	1.66	32.5775	0.000342885	43.7769
						9.90154	0.021306	1.81	35.5213	0.000373868	51.8826
						15.4654	0.0306069	1.8	35.325	0.000371802	70.6409
						25.2861	0.0456324	5.74	112.648	0.00118564	99.2747
						34.216	0.0583408	5.07	99.4988	0.00104724	122.39
						45.2937	0.0732696	6.9	135.412	0.00142524	148.612
						66.3497	0.0999107	10.38	203.708	0.00214406	193.556
						61.7497	0.0942461	9.12	178.98	0.0018838	184.166
						59.4347	0.0913655	8.01	157.196	0.00165452	179.36
						54.4213	0.0850537	7.19	141.104	0.00148514	168.747
						51.4575	0.0812712	8.94	175.447	0.00184662	162.332
						48.9887	0.0780891	8.1	158.963	0.00167311	156.901
						51.9192	0.0818631	8.59	168.579	0.00177432	163.339
						48.5668	0.0775424	7.09	139.141	0.00146449	155.964
						47.5065	0.0761643	9.83	192.914	0.00203045	153.6
						42.0595	0.0689902	8.11	159.159	0.00167518	141.184
						40.3045	0.0666424	7.49	146.991	0.00154711	137.08
						35.873	0.0606257	6.77	132.861	0.00139839	126.462
						30.193	0.0527039	5.73	112.451	0.00118357	112.24
						23.6245	0.043181	4.48	87.92	0.000925375	94.7125
						18.9891	0.0361606	4.47	87.7237	0.00092331	81.4244
						16.389	0.0320837	3.17	62.2112	0.000654786	73.5348
						14.8311	0.0295831	1.81	35.5213	0.000373868	68.6227
						13.846	0.0279767	1.57	30.8113	0.000324294	65.4347
						13.3857	0.0272188	1.16	22.765	0.000239606	63.9213
						1.07835	0.0035177	0.55	10.7938	0.000113606	11.1828
						1.038	0.00341037	0.96	18.84	0.000198295	10.8914
						0.159997	0.000746631	1.66	32.5775	0.000342885	2.98555
						0.0365586	0.000225057	2.26	44.3525	0.000466819	1.07471
						0.579589	0.0021243	2.59	50.8287	0.000534982	7.27656
						3.14071	0.00838309	2.82	55.3425	0.000582491	23.4357
						7.56205	0.0171162	3.56	69.865	0.000735343	43.0526
						13.1478	0.0268252	3.02	59.2675	0.000623802	63.1331
						18.5146	0.0354248	5.06	99.3025	0.00104518	80.0107
						23.5433	0.0430604	4.86	95.3775	0.00100387	94.4871
						27.3373	0.0486172	6.24	122.46	0.00128892	104.781
						32.9503	0.0565816	5.98	117.358	0.00123521	119.239
						36.0601	0.0608825	6.89	135.216	0.00142318	126.919
						36.2157	0.0610958	6.95	136.394	0.00143557	127.297
						34.3995	0.0585949	6.41	125.796	0.00132403	122.844
						31.1632	0.0540756	5.71	112.059	0.00117944	114.724
						27.8252	0.0493209	7.2	141.3	0.00148721	106.072
						25.7187	0.0462655	5.4	105.975	0.00111541	100.447
						23.0072	0.0422622	4.9	96.1625	0.00101213	92.9928
						18.7109	0.0357296	4.5	88.3125	0.000929506	80.5968
						14.9452	0.0297679	4.04	79.285	0.00083449	68.9877
						11.042	0.0232789	2.56	50.24	0.000528786	55.9487
						9.0784	0.0198556	3.08	60.445	0.000636195	48.8577
						8.80203	0.0193631	2.53	49.6512	0.000522589	47.8234
						8.07206	0.0180481	1.64	32.185	0.000338753	45.042
						7.76921	0.0174961	1.8	35.325	0.000371802	43.8655
						7.30977	0.0166508	1.57	30.8113	0.000324294	42.0534
						0.237492	0.00102909	2.56	50.24	0.000528786	3.92418
						1.37001e-16	4.29684e-16	2.47	48.4738	0.000510196	1.11322e-10
						0.45874	0.00175679	0.6	11.775	0.000123934	6.18926
						6.89903	0.0158867	3.56	69.865	0.000735343	40.4034
						22.3787	0.0413219	4.71	92.4338	0.000972883	91.227
						29.219	0.0513186	5.55	108.919	0.00114639	109.722
						47.1442	0.0756921	6.46	126.778	0.00133436	152.788
						58.3207	0.0899719	8.11	159.159	0.00167518	177.026
						63.3649	0.0962439	9	176.625	0.00185901	187.487
						63.943	0.0969565	10	196.25	0.00206557	188.669
						64.6295	0.0978013	10.1	198.213	0.00208623	190.069
						35.1306	0.0596045	7.53	147.776	0.00155537	124.645
						53.8596	0.0843399	9.84	193.11	0.00203252	167.54
						61.8747	0.0944011	9.87	193.699	0.00203872	184.424
						61.5828	0.094039	9.87	193.699	0.00203872	183.822
						63.3178	0.0961857	9.9	194.287	0.00204491	187.391
						61.0467	0.0933735	10.11	198.409	0.00208829	182.713
						54.5093	0.0851653	8.95	175.644	0.00184868	168.936
						38.2116	0.0638172	7.02	137.767	0.00145003	132.113
						25.509	0.0459588	5.1	100.087	0.00105344	99.8795
						15.3976	0.0304979	5.08	99.695	0.00104931	70.4265
						9.30036	0.020249	2.43	47.6888	0.000501933	49.6814
						5.81085	0.0138189	3.61	70.8462	0.000745671	35.8774
						3.34409	0.00882148	1.67	32.7737	0.00034495	24.4759
						1.80687	0.00535006	1.18	23.1575	0.000243737	15.9845
						1.2187	0.00388529	1.68	32.97	0.000347016	12.171
						0.586658	0.00214532	2.64	51.81	0.00054531	7.33787
						0.427734	0.0016597	1.72	33.755	0.000355278	5.89662
						0.594846	0.00216962	2.05	40.2312	0.000423442	7.4086
						0.578491	0.00212103	0.81	15.8963	0.000167311	7.26702
						5.85593	0.0139059	1.73	33.9513	0.000357344	36.0698
						13.5104	0.0274247	3.32	65.155	0.000685769	64.3331
						16.5165	0.0322863	4.68	91.845	0.000966686	73.93
						23.6555	0.043227	4.64	91.06	0.000958424	94.7985
						34.4232	0.0586277	4.98	97.7325	0.00102865	122.903
						40.6958	0.0671675	5.98	117.358	0.00123521	137.999
						49.0875	0.0782171	6.77	132.861	0.00139839	157.12
						60.2224	0.0923479	7.97	156.411	0.00164626	181.001
						60.6399	0.0928677	9.03	177.214	0.00186521	181.869
						58.4468	0.09013	9.91	194.484	0.00204698	177.291
						54.2289	0.0848094	8.98	176.233	0.00185488	168.334
						54.341	0.0849517	8.83	173.289	0.0018239	168.575
						50.6813	0.0802739	7.33	143.851	0.00151406	160.633
						40.1012	0.0663692	8.02	157.392	0.00165659	136.601
						28.1468	0.0497835	5.2	102.05	0.0010741	106.919
						20.0753	0.037832	4.58	89.8825	0.000946031	84.6202
						16.5814	0.0323894	1.68	32.97	0.000347016	74.1312
						14.557	0.0291383	2.63	51.6137	0.000543245	67.7425
						14.1174	0.0284215	2.59	50.8287	0.000534982	66.32
						11.7798	0.0245347	2.34	45.9225	0.000483343	58.5101
						11.5701	0.0241794	2.08	40.82	0.000429638	57.7874
						11.8474	0.024649	2.65	52.0063	0.000547376	58.7422
						11.6	0.0242301	2.64	51.81	0.00054531	57.8907
						11.3018	0.0237229	2.83	55.5388	0.000584556	56.8565
						10.7327	0.0227478	2.34	45.9225	0.000483343	54.8593
						13.4485	0.0273225	0.9	17.6625	0.000185901	64.1289
						0.410708	0.00160583	1.68	32.97	0.000347016	5.73316
						0.211931	0.000938167	1.21	23.7462	0.000249934	3.62678
						0.18479	0.00083933	1.67	32.7737	0.00034495	3.29859
						1.25808	0.00398697	1.63	31.9887	0.000336688	12.4419
						2.68456	0.00737971	1.18	23.1575	0.000243737	21.0236
						6.98743	0.0160518	1.81	35.5213	0.000373868	40.761
						12.4128	0.0256005	3.56	69.865	0.000735343	60.6688
						18.3944	0.0352378	3.61	70.8462	0.000745671	79.6506
						26.3716	0.0472175	4.39	86.1537	0.000906785	102.205
						32.3574	0.055753	7.05	138.356	0.00145623	117.749
						36.2186	0.0610998	6.71	131.684	0.001386	127.304
						38.6733	0.0644429	6.03	118.339	0.00124554	133.216
						39.3563	0.0653659	7.11	139.534	0.00146862	134.84
						38.7352	0.0645267	6.81	133.646	0.00140665	133.363
						37.6245	0.0630195	6.8	133.45	0.00140459	130.704
						36.9502	0.0621005	5.65	110.881	0.00116705	129.079
						35.1691	0.0596576	6.22	122.067	0.00128478	124.74
						32.4556	0.0558905	7.49	146.991	0.00154711	117.997
						24.3376	0.044237	6.04	118.535	0.0012476	96.6823
						18.5559	0.035489	5.22	102.442	0.00107823	80.1341
						15.2128	0.0302002	3.6	70.65	0.000743605	69.8404
						8.78602	0.0193345	2.11	41.4087	0.000435835	47.7632
						5.14834	0.0125247	2.2	43.175	0.000454425	32.994
						3.37907	0.00889635	2.7	52.9875	0.000557704	24.6528
						2.83106	0.00770521	1.8	35.325	0.000371802	21.8111
						2.78017	0.00759251	1.56	30.615	0.000322229	21.539
						2.37445	0.00667933	0.65	12.7562	0.000134262	19.3112
						2.64538	0.00729211	1.5	29.4375	0.000309835	20.8108
						2.58406	0.00715448	0.94	18.4475	0.000194164	20.4757
						1.69613	0.00508212	1.87	36.6988	0.000386261	15.2999
						0.861571	0.00293143	0.6	11.775	0.000123934	9.57391
						1.34068	0.00419835	0.65	12.7562	0.000134262	13.0017
						4.4921	0.0112114	1.18	23.1575	0.000243737	30.0227
						8.99443	0.0197062	2.59	50.8287	0.000534982	48.5445
						12.181	0.0252115	1.62	31.7925	0.000334622	59.8824
						18.301	0.0350924	4.78	93.8075	0.000987342	79.3706
						28.7134	0.050596	4.98	97.7325	0.00102865	108.404
						39.0454	0.0649462	6.09	119.516	0.00125793	134.101
						45.4507	0.0734759	7.24	142.085	0.00149547	148.968
						49.2965	0.0784874	7	137.375	0.0014459	157.582
						53.1341	0.0834157	9	176.625	0.00185901	165.974
						57.5021	0.0889447	8.11	159.159	0.00167518	175.303
						56.7008	0.0879366	9.9	194.287	0.00204491	173.608
						56.007	0.0870614	9.85	193.306	0.00203459	172.135
						56.3073	0.0874405	9.96	195.465	0.00205731	172.773
						49.2521	0.0784301	7.2	141.3	0.00148721	157.484
						36.0667	0.0608915	8.99	176.429	0.00185695	126.935
						24.6387	0.0446809	6.8	133.45	0.00140459	97.5084
						17.1729	0.0333248	3.53	69.2762	0.000729146	75.9515
						10.7216	0.0227287	2.97	58.2863	0.000613474	54.8201
						6.74275	0.0155937	2.89	56.7163	0.00059695	39.7677
						4.37424	0.0109719	2.59	50.8287	0.000534982	29.4752
						3.26209	0.00864535	1.49	29.2413	0.00030777	24.059
						2.97909	0.00803093	1.57	30.8113	0.000324294	22.5943
						3.42609	0.00899679	0.9	17.6625	0.000185901	24.8897
						2.87644	0.00780541	2.54	49.8475	0.000524655	22.0526
						4.47345	0.0111736	1.77	34.7362	0.000365606	29.9363
						5.62623	0.0134612	1.06	20.8025	0.00021895	35.0846
						6.5874	0.0153012	0.9	17.6625	0.000185901	39.1313
						7.67668	0.0173266	2.65	52.0063	0.000547376	43.5033
						9.58215	0.020746	1.87	36.6988	0.000386261	50.7184
						10.7891	0.0228448	3.71	72.8088	0.000766326	55.0586
						11.0523	0.0232966	2.46	48.2775	0.00050813	55.9849
						12.3741	0.0255356	1.8	35.325	0.000371802	60.5378
						22.6141	0.0416747	2.64	51.81	0.00054531	91.8902
						38.8489	0.0646805	7.49	146.991	0.00154711	133.634
						53.6912	0.0841255	9.23	181.139	0.00190652	167.177
						61.4789	0.0939102	7.97	156.411	0.00164626	183.607
						63.4996	0.09641	9.9	194.287	0.00204491	187.763
						63.2233	0.0960691	8.11	159.159	0.00167518	187.197
						62.9115	0.095684	9	176.625	0.00185901	186.558
						60.8378	0.0931139	10.66	209.203	0.0022019	182.28
						56.585	0.0877906	7.05	138.356	0.00145623	173.363
						52.477	0.0825768	5.65	110.881	0.00116705	164.551
						44.8675	0.072709	7.05	138.356	0.00145623	147.642
						33.393	0.0571984	6.52	127.955	0.00134675	120.345
						25.1333	0.0454082	4.47	87.7237	0.00092331	98.8591
						18.7007	0.0357138	5.11	100.284	0.00105551	80.5665
						14.9617	0.0297946	1.68	32.97	0.000347016	69.0404
						12.32	0.0254448	1.67	32.7737	0.00034495	60.3544
						10.3263	0.0220455	0.71	13.9337	0.000146655	53.4129
						8.96562	0.0196549	1.82	35.7175	0.000375934	48.4368
