# Supplementary material for: Verification of sap flow characteristics and measurement errors of Populus tomentosa Carr. and Salix babylonica L. based on the liquid level equilibrium method
Source: Front Plant Sci. 2022 Aug 30;13:946804. doi: 10.3389/fpls.2022.946804 (PMC9472247; doi:10.3389/fpls.2022.946804)
Supplement: Supplementary file 1 [file Data_Sheet_1.zip › Supplementary Material 1/Figure 11.xlsx]

## Sheet: Sheet1
P. tomentosa				S. babylonica				Combination
Fs	Transpiration	K	Combined calibration sap flow	Fs	Transpiration	K	Combined calibration sap flow	Transpiration	Combined calibration sap flow
4.11753	13.1487	0.0199871	14.6806	31.4105	105.975	0.054424	96.2702	105.975	96.2702
7.365	19.4288	0.032055	24.4514	32.675	107.938	0.0561971	99.6619	107.938	99.6619
21.6031	7.65375	0.076832	62.8522	27.2537	112.451	0.0484964	84.997	112.451	84.997
37.1071	100.284	0.119233	101.028	21.0043	113.236	0.0392481	67.6336	113.236	67.6336
41.7053	87.7237	0.131102	111.932	22.695	96.1625	0.0417957	72.387	96.1625	72.387
45.762	117.357	0.14137	121.429	26.9248	105.975	0.0480204	84.0965	105.975	84.0965
52.4782	152.29	0.158005	136.93	13.6747	76.145	0.0276952	46.4125	76.145	46.4125
52.4599	136.394	0.15796	136.889	15.2505	93.8075	0.030261	51.073	93.8075	51.073
54.6833	152.879	0.163378	141.966	21.8497	103.227	0.0405267	70.0162	103.227	70.0162
54.2813	136.786	0.162401	141.05	22.0519	95.1812	0.040831	70.5841	95.1812	70.5841
56.926	152.486	0.1688	147.061	31.4938	120.89	0.0545412	96.494	120.89	96.494
65.7225	138.356	0.1897	166.82	45.7512	149.542	0.0738701	133.901	149.542	133.901
49.588	152.29	0.150899	130.291	58.464	160.336	0.0901515	166.038	160.336	166.038
63.6386	152.879	0.184799	162.17	67.6829	187.419	0.101538	188.799	187.419	188.799
57.4626	138.356	0.170092	148.277	74.3525	205.081	0.109594	205.026	205.081	205.026
62.9791	147.776	0.183241	160.694	62.5518	179.373	0.0952393	176.181	179.373	176.181
59.0467	160.533	0.173891	151.857	76.664	197.035	0.112354	210.607	197.035	210.607
59.7588	171.915	0.175593	153.462	81.0633	205.081	0.117564	221.174	205.081	221.174
61.3435	148.169	0.179366	157.027	87.6601	206.455	0.125278	236.888	206.455	236.888
58.5676	165.243	0.172744	150.775	87.954	215.875	0.125619	237.585	215.875	237.585
60.4293	129.721	0.177191	154.972	90.2404	224.118	0.128266	242.995	224.118	242.995
53.5914	142.085	0.160723	139.476	89.5831	234.911	0.127506	241.441	234.911	241.441
53.8435	125.992	0.161337	140.051	87.2901	224.118	0.124849	236.011	224.118	236.011
45.9466	142.478	0.141833	121.859	84.691	236.089	0.12182	229.834	236.089	229.834
38.3082	117.554	0.122358	103.891	80.221	222.94	0.116571	219.156	222.94	219.156
31.6512	86.9387	0.104783	87.8714	70.5825	183.297	0.105058	195.876	183.297	195.876
21.2695	57.1088	0.0758668	61.9999	61.8039	172.504	0.0943133	174.332	172.504	174.332
15.436	31.4	0.0584729	46.8	53.2975	145.225	0.083624	153.093	145.225	153.093
6.59195	22.765	0.0292937	22.1846	2.13924	54.7538	0.00613663	9.11595	54.7538	9.11595
7.41859	35.325	0.0322444	24.6074	2.9111	23.1575	0.00788173	11.9451	23.1575	11.9451
9.60006	10.205	0.0397556	30.8522	7.2377	42.1938	0.0165173	26.559	42.1938	26.559
22.4012	55.3425	0.0791297	64.8847	15.0811	96.3588	0.0299877	50.5751	96.3588	50.5751
38.7297	103.62	0.123451	104.894	19.6002	96.555	0.0371031	63.6504	96.555	63.6504
44.0674	122.067	0.137103	117.475	23.3684	114.218	0.0428005	74.2681	114.218	74.2681
50.8263	138.16	0.153953	133.142	27.8519	120.89	0.0493594	86.6317	120.89	86.6317
55.5409	125.011	0.165456	143.917	31.0228	123.638	0.0538777	95.2268	123.638	95.2268
55.5971	130.31	0.165592	144.045	33.2559	141.3	0.0570074	101.215	141.3	101.215
57.3488	133.843	0.169818	148.019	33.8302	140.907	0.0578059	102.747	140.907	102.747
60.6297	153.468	0.177669	155.423	38.1598	139.926	0.0637469	114.197	139.926	114.197
63.6783	159.551	0.184892	162.259	46.8046	176.625	0.0752489	136.602	176.625	136.602
66.0179	184.868	0.190392	167.477	49.5435	158.963	0.0788068	143.591	158.963	143.591
65.4947	129.329	0.189165	166.312	59.9248	194.287	0.0919771	169.673	194.287	169.673
67.5306	154.841	0.193928	170.839	67.7179	176.625	0.101581	188.884	176.625	188.884
59.1107	180.943	0.174044	152.001	67.4499	176.625	0.101254	188.228	176.625	188.228
72.1411	149.542	0.204617	181.03	73.3437	194.287	0.108385	202.583	194.287	202.583
77.405	206.259	0.216664	192.569	74.2682	195.661	0.109493	204.822	195.661	204.822
75.5714	232.36	0.212486	188.561	71.6969	176.625	0.106404	198.587	176.625	198.587
75.5428	240.406	0.21242	188.498	75.5475	186.045	0.111023	207.914	186.045	207.914
74.9292	231.771	0.211018	187.154	73.4755	194.287	0.108543	202.903	194.287	202.903
72.3161	230.79	0.20502	181.416	73.188	180.55	0.108198	202.206	180.55	202.206
73.1377	219.015	0.20691	183.223	73.4995	190.166	0.108572	202.961	190.166	202.961
70.0081	214.697	0.199688	176.326	68.7346	188.792	0.102818	191.37	188.792	191.37
57.6335	160.533	0.170502	148.664	60.104	165.635	0.0922005	170.118	165.635	170.118
45.9582	121.283	0.141862	121.885	52.6194	145.225	0.0827587	151.383	145.225	151.383
35.4572	104.012	0.114908	97.0762	43.5137	127.562	0.0709217	128.138	127.562	128.138
25.6859	55.5388	0.0884327	73.1606	35.828	147.58	0.0605639	108.051	147.58	108.051
12.3488	52.3988	0.0487785	38.4789	0.988208	16.2888	0.00327688	4.62951	16.2888	4.62951
12.465	37.4838	0.0491512	38.7965	0.425728	16.2888	0.00165338	2.21146	16.2888	2.21146
14.095	52.7913	0.0543115	43.2134	0.0314304	11.1862	0.000199054	0.224764	11.1862	0.224764
17.5867	79.6775	0.065009	52.4743	0.910083	16.2888	0.00306482	4.3068	16.2888	4.3068
24.3117	39.6425	0.0845696	69.7151	7.98294	59.8562	0.0178861	28.9437	59.8562	28.9437
34.0923	86.9387	0.111301	93.7898	13.9157	70.65	0.028091	47.1293	70.65	47.1293
37.8298	89.0975	0.121116	102.752	19.7396	95.1812	0.0373172	64.0472	95.1812	64.0472
39.5599	119.124	0.125596	106.864	24.2108	122.264	0.0440495	76.6116	122.264	76.6116
33.1708	92.0413	0.108851	91.5619	28.4625	122.264	0.0502367	88.2958	122.264	88.2958
48.6333	126.385	0.148534	128.088	36.2987	126.974	0.0612095	109.296	126.974	109.296
51.5604	141.496	0.155757	134.827	42.7652	168.382	0.0699291	126.203	168.382	126.203
53.7074	161.906	0.161005	139.74	48.8386	160.925	0.0778947	141.797	160.925	141.797
53.1221	145.225	0.159578	138.404	54.912	141.3	0.0856762	157.154	141.3	157.154
58.4289	141.692	0.172412	150.462	56.6077	172.7	0.0878192	161.404	172.7	161.404
61.092	173.681	0.178768	156.462	52.3725	176.625	0.0824431	150.759	176.625	150.759
63.1505	185.653	0.183646	161.078	77.3464	195.661	0.113166	212.251	195.661	212.251
62.885	117.75	0.183019	160.484	66.7874	192.914	0.100446	186.605	192.914	186.605
61.7192	155.037	0.180258	157.871	69.3213	210.576	0.103531	192.802	210.576	192.802
65.6075	179.373	0.18943	166.563	71.8158	185.653	0.106547	198.876	185.653	198.876
66.4667	169.167	0.191443	168.476	75.8624	229.612	0.111399	208.674	229.612	208.674
61.5846	147.776	0.179938	157.568	77.8596	211.95	0.113775	213.486	211.95	213.486
60.3912	144.048	0.177101	154.886	77.6395	179.373	0.113514	212.957	179.373	212.957
60.1373	158.374	0.176496	154.315	78.3617	196.839	0.114371	214.694	196.839	214.694
57.6729	142.478	0.170597	148.753	73.2958	188.4	0.108327	202.467	188.4	202.467
47.1265	106.171	0.144785	124.6	64.4802	200.96	0.0976177	180.938	200.96	180.938
37.6399	87.7237	0.120621	102.3	56.7836	180.746	0.0880409	161.844	180.746	161.844
31.2701	70.65	0.103756	86.9424	45.7614	130.31	0.0738836	133.928	130.31	133.928
26.5348	63.1925	0.0907997	75.2777	36.6939	145.029	0.0617503	110.339	145.029	110.339
11.2863	21.98	0.0453409	35.5586	10.047	51.025	0.02156	35.4142	51.025	35.4142
18.5223	52.7913	0.0678045	54.9155	8.72754	43.3712	0.0192299	31.2991	43.3712	31.2991
32.0486	78.1075	0.10585	88.8386	11.5548	50.0437	0.0241535	40.0364	50.0437	40.0364
42.1452	86.9387	0.132224	112.967	11.8178	50.0437	0.024599	40.8347	50.0437	40.8347
43.0113	87.92	0.134427	115.001	13.9833	70.0613	0.0282019	47.3302	70.0613	47.3302
40.0171	109.704	0.126774	107.947	18.3314	87.135	0.0351398	60.0207	87.135	60.0207
42.4534	94.3962	0.133009	113.691	23.8276	88.1163	0.0434824	75.5469	88.1163	75.5469
48.6972	120.694	0.148693	128.236	25.2288	95.1812	0.0455484	79.4307	95.1812	79.4307
50.9671	144.636	0.154299	133.465	16.4602	76.145	0.0321969	54.6106	76.145	54.6106
53.5684	136.59	0.160667	139.423	29.1619	88.3125	0.0512372	90.1965	88.3125	90.1965
56.3894	156.608	0.167506	145.844	36.3372	123.638	0.0612623	109.397	123.638	109.397
66.5993	169.167	0.191753	168.77	44.1356	141.3	0.071744	129.744	141.3	129.744
69.9131	205.081	0.199468	176.116	50.9316	176.625	0.0805958	147.114	176.625	147.114
70.2389	186.045	0.200223	176.836	58.9893	172.504	0.0908089	167.347	172.504	167.347
70.695	197.428	0.201278	177.843	64.0027	188.792	0.0970301	179.761	188.792	179.761
72.6225	210.38	0.205725	182.09	67.2824	180.55	0.10105	187.818	180.55	187.818
73.3835	188.007	0.207475	183.763	70.8952	197.035	0.105436	196.637	197.035	196.637
72.4983	189.578	0.205439	181.817	72.9952	198.409	0.107966	201.738	198.409	201.738
72.9126	176.233	0.206393	182.728	71.4647	187.419	0.106124	198.023	187.419	198.023
75.2463	197.035	0.211743	187.849	72.1176	188.792	0.106911	199.609	188.792	199.609
74.1623	219.015	0.209261	185.473	73.1476	195.661	0.108149	202.108	195.661	202.108
73.9603	187.026	0.208798	185.029	71.5579	190.166	0.106236	198.249	190.166	198.249
72.5811	181.531	0.20563	181.999	65.229	180.55	0.0985376	182.78	180.55	182.78
68.2135	166.224	0.19552	172.354	57.1857	181.924	0.0885469	162.849	181.924	162.849
62.0918	158.374	0.181141	158.706	48.5822	136.394	0.0775623	141.143	136.394	141.143
49.3323	105.779	0.150266	129.702	42.1229	147.972	0.0690747	124.538	147.972	124.538
37.1037	98.5175	0.119224	101.02	36.3655	145.225	0.061301	109.472	145.225	109.472
31.0974	65.5475	0.103291	86.521	32.0786	130.31	0.0553624	98.0641	130.31	98.0641
20.998	52.7913	0.075079	61.3049	19.1731	71.435	0.036445	62.4318	71.435	62.4318
38.1841	96.3588	0.122036	103.596	16.2681	65.155	0.0318913	54.0511	65.155	54.0511
59.8648	151.505	0.175846	153.701	13.9833	54.3612	0.0282019	47.3302	54.3612	47.3302
63.5722	127.955	0.184642	162.021	13.6068	50.6325	0.0275835	46.2104	50.6325	46.2104
62.6912	166.42	0.18256	160.05	15.0289	63.7812	0.0299033	50.4214	63.7812	50.4214
62.9627	154.056	0.183203	160.658	19.6215	71.435	0.0371358	63.7109	71.435	63.7109
66.8051	177.214	0.192234	169.228	26.9023	105.975	0.0479879	84.0349	105.975	84.0349
83.8262	203.315	0.231155	206.515	33.6849	123.638	0.0576041	102.359	123.638	102.359
77.4651	222.155	0.216801	192.7	37.1324	88.3125	0.0623491	111.495	88.3125	111.495
79.2897	226.865	0.22094	196.676	59.2844	176.625	0.0911778	168.081	176.625	168.081
81.2147	208.025	0.225288	200.859	53.4736	154.841	0.0838485	153.537	154.841	153.537
83.841	224.51	0.231188	206.547	54.8977	194.091	0.085658	157.118	194.091	157.118
84.2629	190.362	0.232133	207.459	60.9102	176.625	0.0932039	172.118	176.625	172.118
86.3959	224.903	0.236895	212.059	69.6453	192.914	0.103924	193.593	192.914	193.593
88.3656	220.389	0.241273	216.294	51.2342	193.11	0.0809845	147.881	193.11	147.881
87.3742	205.474	0.239072	214.164	81.7772	193.699	0.118404	222.882	193.699	222.882
115.334	293.59	0.299556	273.232	80.2325	230.79	0.116584	219.184	230.79	219.184
99.4388	231.771	0.265559	239.899	81.8627	214.501	0.118505	223.086	214.501	223.086
92.8931	243.546	0.251268	225.987	87.5608	230.201	0.125163	236.653	230.201	236.653
91.791	238.64	0.248844	223.633	88.2374	189.381	0.125948	238.257	189.381	238.257
88.1835	209.988	0.240869	215.903	88.5136	202.726	0.126268	238.911	202.726	238.911
77.7286	194.288	0.2174	193.275	85.5797	222.155	0.122858	231.949	222.155	231.949
58.6421	132.861	0.172922	150.944	79.7119	218.819	0.115969	217.936	218.819	217.936
60.7985	138.552	0.17807	155.802	72.4799	197.035	0.107347	200.488	197.035	200.488
53.4054	131.095	0.160269	139.051	60.9212	165.046	0.0932176	172.145	165.046	172.145
44.2586	114.806	0.137586	117.922	47.2622	145.225	0.0758461	137.773	145.225	137.773
22.2599	60.2488	0.0787241	64.5255	37.3985	145.225	0.0627119	112.196	145.225	112.196
22.031	60.8375	0.0780658	63.9431	31.1704	126.385	0.0540858	95.6241	126.385	95.6241
27.8331	60.0525	0.0943923	78.4995	8.34969	31.5963	0.0185508	30.1071	31.5963	30.1071
46.9677	91.845	0.144389	124.231	8.61447	50.24	0.0190272	30.9431	50.24	30.9431
64.2641	184.083	0.186273	163.567	10.6347	44.745	0.022579	37.2253	44.745	37.2253
64.202	176.625	0.186126	163.429	14.6385	70.2575	0.0292707	49.2704	70.2575	49.2704
68.8995	160.14	0.197116	173.874	19.1891	67.9025	0.0364696	62.4775	67.9025	62.4775
68.2669	162.102	0.195644	172.472	20.7209	80.07	0.0388174	66.8322	80.07	66.8322
76.7373	187.419	0.215145	191.111	22.9468	83.0138	0.042172	73.091	83.0138	73.091
90.67	235.304	0.246372	221.235	27.7495	107.153	0.0492119	86.3522	107.153	86.3522
81.6789	195.072	0.226333	201.866	35.3969	141.3	0.0599713	106.91	141.3	106.91
95.3976	209.791	0.256758	231.324	43.2994	140.907	0.0706378	127.585	140.907	127.585
87.1846	228.828	0.238651	213.756	49.3959	173.877	0.0786161	143.215	173.877	143.215
87.4	213.52	0.239129	214.219	57.7487	176.036	0.0892545	164.255	176.036	164.255
86.5562	209.988	0.237252	212.404	65.1839	174.662	0.0984822	182.669	174.662	182.669
89.6891	209.595	0.244205	219.134	67.659	192.718	0.101509	188.74	192.718	188.74
90.9303	210.576	0.246946	221.792	70.223	174.662	0.104623	195.001	174.662	195.001
72.846	175.84	0.206239	182.581	74.2063	218.034	0.109419	204.672	218.034	204.672
79.8294	209.202	0.222161	197.85	75.9349	183.101	0.111485	208.849	183.101	208.849
89.0354	219.408	0.242758	217.732	76.9955	203.119	0.112749	211.406	203.119	211.406
81.3936	201.352	0.225691	201.248	76.1966	212.146	0.111797	209.48	212.146	209.48
72.3863	184.868	0.205181	181.57	76.3633	198.409	0.111996	209.882	198.409	209.882
65.1365	145.814	0.188324	165.514	79.5064	210.773	0.115726	217.443	210.773	217.443
61.238	145.618	0.179115	156.79	80.075	203.315	0.116398	218.806	203.315	218.806
56.3832	130.506	0.167492	145.83	75.4955	203.315	0.110961	207.788	203.315	207.788
46.1588	120.301	0.142365	122.352	65.4322	200.764	0.0987869	183.279	200.764	183.279
38.3581	94.985	0.122488	104.01	54.823	183.297	0.0855634	156.931	183.297	156.931
33.1628	85.7612	0.10883	91.5426	43.0019	165.046	0.0702433	126.815	165.046	126.815
37.8935	78.1075	0.121281	102.904	33.1777	127.17	0.0568985	101.006	127.17	101.006
53.116	124.422	0.159563	138.39	27.1026	102.05	0.0482779	84.5835	102.05	84.5835
78.7492	181.531	0.219716	195.5	16.1455	64.9587	0.0316959	53.6933	64.9587	53.6933
88.8744	214.109	0.242401	217.387	23.7518	90.4713	0.04337	75.3359	90.4713	75.3359
90.0775	227.061	0.245063	219.966	31.1342	117.75	0.0540348	95.5267	117.75	95.5267
95.5395	234.126	0.257068	231.626	37.2179	106.76	0.0624657	111.72	106.76	111.72
91.8117	226.669	0.248889	223.677	44.4353	146.991	0.0721396	130.516	146.991	130.516
94.6232	248.06	0.255063	229.676	45.6405	136.786	0.0737249	133.617	136.786	133.617
101.1	252.77	0.269157	243.412	50.5359	150.72	0.0800868	146.111	150.72	146.111
102.006	252.378	0.271114	245.323	60.1614	173.681	0.092272	170.26	173.681	170.26
98.8254	252.77	0.264227	238.6	63.6106	182.709	0.0965469	178.795	182.709	178.795
104.941	253.751	0.277434	251.506	70.1767	193.699	0.104567	194.888	193.699	194.888
119.315	299.478	0.307927	281.487	74.0766	222.155	0.109264	204.358	222.155	204.358
115.005	300.655	0.298861	272.548	78.3375	213.127	0.114342	214.635	213.127	214.635
113.167	297.123	0.294976	268.723	85.2078	230.79	0.122424	231.064	230.79	231.064
111.4	278.282	0.291229	265.038	86.986	231.771	0.124495	235.289	231.771	235.289
115.042	278.086	0.298939	272.625	112.796	279.264	0.153752	295.533	279.264	295.533
114.904	269.844	0.298647	272.337	100.206	241.191	0.139658	266.385	241.191	266.385
106.174	247.275	0.280079	254.096	85.3069	236.874	0.122539	231.3	236.874	231.3
102.135	261.994	0.271394	245.597	74.5249	227.257	0.109801	205.443	227.257	205.443
102.993	258.854	0.273245	247.407	54.4288	175.251	0.0850632	155.94	175.251	155.94
103.315	248.06	0.273938	248.085	44.846	157	0.0726807	131.574	157	131.574
95.9073	227.061	0.257871	232.408	37.1704	130.506	0.0624009	111.595	130.506	111.595
88.2318	219.996	0.240976	216.007	30.8361	112.451	0.0536142	94.7239	112.451	94.7239
78.8023	188.4	0.219836	195.615	25.9931	109.508	0.0466661	81.5379	109.508	81.5379
61.495	125.992	0.179726	157.367	23.5163	82.8175	0.0430203	74.6801	82.8175	74.6801
48.6206	121.675	0.148503	128.059	21.6784	90.4713	0.0402684	69.5343	90.4713	69.5343
41.5124	96.7512	0.130609	111.477	7.06745	36.5025	0.016201	26.0102	36.5025	26.0102
1.31793	17.6625	0.0079222	5.40367	6.36836	31.2038	0.0148866	23.7387	31.2038	23.7387
5.79202	10.205	0.0263714	19.8043	6.60178	40.82	0.0153283	24.5003	40.82	24.5003
19.0874	6.28	0.0694803	56.3827	11.0954	49.6512	0.0233702	38.6362	49.6512	38.6362
38.4943	94.3962	0.122841	104.334	17.1143	96.1625	0.0332324	56.5098	96.1625	56.5098
49.123	128.74	0.149748	129.219	22.9928	96.7512	0.0422408	73.2197	96.7512	73.2197
52.2657	134.628	0.157485	136.444	27.7565	112.451	0.049222	86.3713	112.451	86.3713
54.239	128.74	0.162298	140.953	30.8096	103.031	0.0535767	94.6524	103.031	94.6524
56.273	149.739	0.167226	145.58	30.3009	108.134	0.0528569	93.2799	108.134	93.2799
61.9496	146.795	0.180804	158.387	30.0564	101.854	0.0525103	92.6193	101.854	92.6193
63.851	170.934	0.185299	162.644	31.9717	121.086	0.0552125	97.7774	121.086	97.7774
69.1295	144.048	0.19765	174.383	37.3582	121.479	0.062657	112.089	121.479	112.089
78.4677	197.035	0.219078	194.886	41.4825	127.759	0.0682204	122.875	127.759	122.875
82.34	197.035	0.22782	203.299	43.3852	155.43	0.0707516	127.806	155.43	127.806
84.37	195.465	0.232372	207.69	43.3551	146.206	0.0707117	127.729	146.206	127.729
87.3859	219.015	0.239098	214.189	43.0047	154.645	0.070247	126.822	154.645	126.822
89.7419	251.985	0.244322	219.247	45.7401	140.907	0.0738556	133.873	140.907	133.873
85.2831	214.697	0.234413	209.66	37.0226	136.786	0.0621992	111.205	136.786	111.205
85.3293	249.041	0.234517	209.76	30.755	122.264	0.0534995	94.5051	122.264	94.5051
81.6687	172.111	0.22631	201.844	35.8782	123.834	0.0606329	108.184	123.834	108.184
81.8589	207.436	0.226738	202.257	36.6973	139.926	0.061755	110.348	139.926	110.348
77.0003	197.035	0.215744	191.685	29.8847	105.779	0.0522665	92.155	105.779	92.155
75.0411	204.493	0.211274	187.399	20.1959	95.1812	0.0380165	65.3444	95.1812	65.3444
56.9016	149.739	0.168741	147.006	13.9809	48.8663	0.028198	47.3232	48.8663	47.3232
62.1809	150.328	0.181352	158.906	10.6015	70.4537	0.0225216	37.1231	70.4537	37.1231
45.1314	115.591	0.139786	119.96	8.90683	68.6875	0.0195502	31.8625	68.6875	31.8625
28.5631	77.9113	0.0963984	80.3029	7.84073	77.5187	0.0176268	28.4908	77.5187	28.4908
18.2386	60.0525	0.0669597	54.1769	7.41622	30.8113	0.0168475	27.1329	30.8113	27.1329
11.8541	24.1388	0.0471852	37.1232	0.0244344	30.8113	0.000162234	0.180215	30.8113	0.180215
4.75718	18.84	0.0224747	16.6635	0.772807	50.24	0.00268361	3.73126	50.24	3.73126
13.1118	35.325	0.051213	40.557	3.51713	49.8475	0.00919051	14.1008	49.8475	14.1008
34.4427	70.65	0.11223	94.6351	7.04176	55.5388	0.0161531	25.9272	55.5388	25.9272
62.5486	151.701	0.182223	159.73	10.4963	88.3125	0.0223399	36.7998	88.3125	36.7998
77.9978	184.083	0.218011	193.862	15.8939	88.3125	0.0312941	52.9586	88.3125	52.9586
83.5715	207.044	0.230585	205.964	20.0898	88.3125	0.0378543	65.0432	88.3125	65.0432
86.2383	211.95	0.236544	211.719	24.9617	87.7237	0.0451562	78.6924	87.7237	78.6924
103.063	257.48	0.273396	247.554	30.564	112.451	0.0532295	93.9902	112.451	93.9902
98.6187	256.891	0.263778	238.162	37.5216	158.963	0.0628795	112.519	158.963	112.519
118.344	292.805	0.305891	279.478	38.661	154.841	0.0644262	115.512	154.841	115.512
113.923	292.805	0.296575	270.297	42.5453	135.805	0.0696369	125.633	135.805	125.633
115.394	300.262	0.299681	273.355	45.1505	183.297	0.0730813	132.357	183.297	132.357
125.931	310.468	0.321727	295.135	48.9719	173.681	0.0780674	142.136	173.681	142.136
134.824	303.01	0.340065	313.344	48.0078	198.801	0.0768165	139.678	198.801	139.678
136.493	363.455	0.34348	316.745	43.5457	154.645	0.0709641	128.221	154.645	128.221
134.871	328.13	0.340162	313.441	41.9186	140.907	0.0688024	124.008	140.907	124.008
132.543	338.335	0.335384	308.689	43.1948	142.87	0.0704992	127.314	142.87	127.314
129.033	303.01	0.32815	301.504	39.7514	154.645	0.0658985	118.365	154.645	118.365
122.985	309.29	0.3156	289.07	34.1432	154.252	0.05824	103.58	154.252	103.58
121.885	308.701	0.313305	286.801	30.8824	117.75	0.0536796	94.8487	117.75	94.8487
116.046	291.628	0.301056	274.71	30.9918	105.975	0.0538339	95.1433	105.975	95.1433
101.884	250.219	0.270852	245.067	27.3324	68.6875	0.0486101	85.2123	68.6875	85.2123
87.7607	232.36	0.239931	214.995	21.1897	121.479	0.0395293	68.157	121.479	68.157
68.1036	148.561	0.195264	172.11	16.6454	89.0975	0.0324908	55.1491	89.0975	55.1491
49.2968	118.731	0.150178	129.62	11.8168	68.6875	0.0245973	40.8315	68.6875	40.8315
38.1522	92.63	0.121953	103.52	8.71814	31.0075	0.0192131	31.2696	31.0075	31.2696
31.6403	69.865	0.104753	87.8449	9.04214	59.2675	0.0197911	32.2868	59.2675	32.2868
29.4289	89.0975	0.0987656	82.4346	7.06047	41.605	0.016188	25.9876	41.605	25.9876
3.81968	9.0275	0.0188044	13.7447	7.0541	68.6875	0.0161761	25.967	68.6875	25.967
4.6504	9.61625	0.022064	16.3348	8.53105	68.6875	0.0188774	30.68	68.6875	30.68
11.2878	26.69	0.0453457	35.5627	12.6894	49.8475	0.0260629	43.4652	49.8475	43.4652
26.828	62.2112	0.0916138	76.0069	19.2019	107.153	0.0364895	62.5142	107.153	62.5142
54.3897	124.619	0.162665	141.297	27.1203	108.134	0.0483035	84.6321	108.134	84.6321
75.5374	183.886	0.212408	188.486	34.4008	123.834	0.0585966	104.265	123.834	104.265
90.6455	211.361	0.246318	221.183	40.734	107.153	0.0672186	120.928	107.153	120.928
92.5437	229.613	0.2505	225.241	48.4118	158.963	0.0773412	140.709	158.963	140.709
81.4244	197.624	0.22576	201.314	54.485	135.609	0.0851345	156.082	135.609	156.082
119.658	304.973	0.308647	282.199	60.8568	173.681	0.0931375	171.986	173.681	171.986
145.348	345.793	0.361476	334.704	67.454	192.718	0.101259	188.238	192.718	188.238
121.326	282.404	0.312138	285.647	70.7498	193.895	0.10526	196.284	193.895	196.284
146.87	365.221	0.364548	337.777	72.6639	247.275	0.107568	200.935	247.275	200.935
144.69	314	0.360146	333.374	74.927	192.718	0.110282	206.415	192.718	206.415
141.012	347.755	0.352691	325.928	77.3939	212.146	0.113222	212.366	212.146	212.366
136.505	344.419	0.343505	316.769	78.6199	249.63	0.114677	215.314	249.63	215.314
125.202	312.234	0.320213	293.636	78.6319	249.237	0.114691	215.343	249.237	215.343
121.807	308.701	0.313142	286.639	77.2382	249.63	0.113037	211.991	249.63	211.991
116.176	278.871	0.301331	274.981	75.5916	230.79	0.111076	208.02	230.79	208.02
114.895	278.871	0.298629	272.319	72.4529	249.63	0.107314	200.423	249.63	200.423
111.642	291.628	0.291741	265.542	65.9395	230.79	0.0994086	184.525	230.79	184.525
110.293	271.218	0.288876	262.726	54.4957	192.325	0.085148	156.108	192.325	156.108
105.227	232.36	0.278049	252.108	52.9036	135.609	0.0831217	152.1	135.609	152.1
72.1126	198.016	0.204551	180.968	42.1373	140.711	0.0690939	124.575	140.711	124.575
62.4765	137.767	0.182053	159.569	30.6346	105.779	0.0533293	94.1805	105.779	94.1805
45.6995	120.89	0.141213	121.283	22.7655	86.7425	0.0419012	72.5842	86.7425	72.5842
32.3317	60.445	0.106609	89.5266	18.1375	68.0988	0.0348375	59.4633	68.0988	59.4633
24.2781	62.9962	0.0844748	69.6307	4.22346	40.6237	0.0106636	16.5568	40.6237	16.5568
59.3752	150.72	0.174676	152.598	4.13778	35.325	0.0104876	16.2617	35.325	16.2617
66.6395	173.877	0.191847	168.86	4.98652	17.27	0.0122039	19.1539	17.27	19.1539
73.7596	184.279	0.208338	184.589	9.3491	68.6875	0.0203352	33.2465	68.6875	33.2465
73.8114	184.279	0.208457	184.703	15.6641	49.8475	0.030926	52.2862	49.8475	52.2862
79.7246	201.941	0.221924	197.622	25.9227	88.3125	0.0465634	81.344	88.3125	81.344
83.929	192.521	0.231385	206.737	38.4387	123.834	0.0641251	114.929	123.834	114.929
106.874	240.014	0.281578	255.566	49.7226	123.834	0.0790381	144.046	123.834	144.046
127.017	258.657	0.32398	297.368	57.7458	192.325	0.0892508	164.248	192.325	164.248
120.791	267.292	0.311019	284.541	63.9868	192.325	0.0970105	179.722	192.325	179.722
144.666	306.346	0.360096	333.324	69.9267	211.754	0.104265	194.279	211.754	194.279
141.758	321.261	0.354205	327.439	72.8515	211.754	0.107794	201.39	211.754	201.39
141.122	300.655	0.352914	326.151	74.0991	230.79	0.109291	204.413	230.79	204.413
140.817	299.674	0.352294	325.532	76.664	192.718	0.112354	210.607	192.718	210.607
140.257	304.188	0.351155	324.395	79.574	249.826	0.115806	217.605	249.826	217.605
138.862	310.075	0.348316	321.564	80.7999	230.005	0.117254	220.543	230.005	220.543
139.917	309.486	0.350463	323.705	82.0202	211.95	0.11869	223.463	211.95	223.463
133.332	300.655	0.337005	310.301	80.6417	218.819	0.117067	220.164	218.819	220.164
131.898	296.337	0.334056	307.37	77.6818	217.053	0.113564	213.058	217.053	213.058
127.648	263.368	0.325287	298.665	78.3549	230.79	0.114363	214.677	230.79	214.677
126.628	283.189	0.323172	296.568	74.2408	227.061	0.10946	204.756	227.061	204.756
123.39	282.404	0.316445	289.906	60.7022	194.287	0.0929453	171.602	194.287	171.602
120.224	278.479	0.309832	283.369	48.1242	158.963	0.0769678	139.975	158.963	139.975
112.549	241.191	0.293666	267.434	36.1064	105.975	0.060946	108.787	105.975	108.787
78.5388	171.522	0.219239	195.041	27.4613	89.2938	0.0487964	85.565	89.2938	85.565
63.1259	132.861	0.183588	161.023	21.7697	51.2212	0.0404061	69.7911	51.2212	69.7911
51.851	91.2563	0.156469	135.494	19.7316	51.025	0.0373051	64.0246	51.025	64.0246
39.4477	88.705	0.125307	106.598	19.2259	70.2575	0.0365265	62.5828	70.2575	62.5828
33.535	72.6125	0.109821	92.4434	0.851947	17.4662	0.0029048	4.06446	17.4662	4.06446
43.6989	95.5738	0.13617	116.612	0.412556	70.0613	0.0016117	2.15131	70.0613	2.15131
79.9485	125.796	0.22243	198.109	5.48163e-17	17.27	2.04167e-16	2.53293e-14	17.27	2.53293e-14
75.2934	160.533	0.21185	187.952	0.4864	35.325	0.00184236	2.48567	35.325	2.48567
76.2978	143.066	0.214144	190.15	2.5786	35.325	0.0071422	10.7393	35.325	10.7393
83.599	149.935	0.230646	206.024	6.69295	35.325	0.0155001	24.7969	35.325	24.7969
86.0338	177.214	0.236088	211.279	16.6616	70.0613	0.0325165	55.1962	70.0613	55.1962
119.824	237.855	0.308995	282.542	45.2773	124.226	0.0732481	132.684	124.226	132.684
114.409	267.685	0.297601	271.307	38.7079	140.907	0.0644897	115.634	140.907	115.634
139.007	300.655	0.348612	321.859	57.442	176.036	0.0888691	163.489	176.036	163.489
159.169	344.811	0.389157	362.468	50.9709	167.99	0.0806464	147.214	167.99	147.214
121.17	299.87	0.311811	285.324	61.987	211.557	0.0945402	174.785	211.557	174.785
144.455	313.411	0.35967	332.898	74.4535	230.79	0.109715	205.27	230.79	205.27
149.944	304.973	0.370732	343.97	70.2857	211.754	0.104699	195.153	211.754	195.153
156.627	345.204	0.384102	357.386	70.448	239.818	0.104896	195.549	239.818	195.549
157.685	352.072	0.386208	359.503	69.6607	212.735	0.103942	193.63	212.735	193.63
160.82	363.848	0.392433	365.765	69.9382	201.549	0.104279	194.307	201.549	194.307
151.533	318.514	0.373922	347.168	70.6221	247.275	0.105106	195.973	247.275	195.973
145.001	327.934	0.360773	334.001	70.6569	247.275	0.105148	196.058	247.275	196.058
135.74	304.973	0.341941	315.212	70.5641	217.445	0.105036	195.831	217.445	195.831
130.065	302.618	0.330281	303.619	75.0337	229.416	0.110409	206.673	229.416	206.673
127.097	304.973	0.324146	297.533	66.8947	231.379	0.100577	186.868	231.379	186.868
121.594	302.029	0.312698	286.2	69.2105	194.287	0.103396	192.532	194.287	192.532
127.292	293.197	0.32455	297.934	50.8352	174.27	0.0804719	146.87	174.27	146.87
89.3155	186.83	0.243378	218.333	36.8729	125.6	0.061995	110.811	125.6	110.811
67.1837	116.18	0.193119	170.069	27.4789	123.834	0.0488217	85.6129	123.834	85.6129
57.3172	105.779	0.169742	147.948	21.3171	108.33	0.0397223	68.5164	108.33	68.5164
44.1976	101.069	0.137431	117.779	16.9869	70.2575	0.0330314	56.1408	70.2575	56.1408
36.3418	97.34	0.117231	99.1978	10.011	49.8475	0.0214972	35.3028	49.8475	35.3028
26.2075	78.1075	0.0898886	74.4623	12.8564	32.185	0.0263412	43.9668	32.185	43.9668
56.1125	131.095	0.166838	145.216	18.8906	70.2575	0.0360081	61.6241	70.2575	61.6241
75.3195	166.42	0.21191	188.009	24.8586	98.7138	0.0450047	78.4072	98.7138	78.4072
77.8739	202.922	0.21773	193.592	28.1644	87.7237	0.0498088	87.4838	87.7237	87.4838
76.5872	175.644	0.214803	190.783	31.2041	86.7425	0.0541333	95.7149	86.7425	95.7149
77.8562	209.988	0.21769	193.553	42.4829	106.76	0.0695539	125.471	106.76	125.471
96.5878	220.585	0.259357	233.854	48.5352	135.805	0.0775013	141.024	135.805	141.024
117.247	291.235	0.303584	277.203	29.5934	106.76	0.0518521	91.3662	106.76	91.3662
126.09	325.382	0.322058	295.464	63.3478	194.287	0.0962227	178.146	194.287	178.146
142.727	357.175	0.356171	329.403	50.7101	203.315	0.0803109	146.553	203.315	146.553
138.524	351.484	0.347627	320.876	91.7776	259.246	0.130038	246.623	259.246	246.623
132.226	325.775	0.334732	308.041	75.5916	211.754	0.111076	208.02	211.754	208.02
149.184	367.38	0.369206	342.441	71.483	207.044	0.106146	198.067	207.044	198.067
156.888	433.124	0.384621	357.908	72.5115	249.63	0.107385	200.565	249.63	200.565
153.919	361.1	0.378697	351.958	71.7047	249.63	0.106413	198.606	249.63	198.606
157.241	387.398	0.385323	358.613	71.553	202.334	0.10623	198.237	202.334	198.237
152.633	394.659	0.376126	349.378	70.6918	202.334	0.10519	196.142	202.334	196.142
146.096	403.294	0.362985	336.213	68.9225	249.237	0.103047	191.829	249.237	191.829
138.476	360.708	0.347528	320.778	71.2151	249.63	0.105822	197.416	249.63	197.416
134.776	326.364	0.339967	313.247	74.3235	216.856	0.10956	204.956	216.856	204.956
132.508	300.262	0.335312	308.617	65.0567	230.79	0.0983261	182.356	230.79	182.356
119.083	307.72	0.307442	281.008	65.0228	211.754	0.0982845	182.273	211.754	182.273
111.248	286.918	0.290905	264.72	51.5882	158.963	0.0814389	148.777	158.963	148.777
91.6208	201.549	0.248469	223.269	35.7014	105.975	0.06039	107.716	105.975	107.716
67.1424	160.14	0.193022	169.977	26.8152	88.3125	0.0478616	83.7962	88.3125	83.7962
47.3991	117.357	0.145465	125.232	21.3746	70.65	0.0398093	68.6785	70.65	68.6785
35.6791	83.6025	0.115492	97.609	17.5795	35.325	0.0339644	57.8553	35.325	57.8553
29.9163	87.5275	0.100092	83.6313	8.37207	52.9875	0.0185911	30.1779	52.9875	30.1779
0.268134	32.7737	0.00217307	1.33652	19.29	91.06	0.0366253	62.7656	91.06	62.7656
0.0703528	15.7	0.000732896	0.41322	25.475	87.7237	0.0459092	80.1104	87.7237	80.1104
0.0703528	20.41	0.000732896	0.41322	26.1732	68.6875	0.0469286	82.0333	68.6875	82.0333
2.20808	11.3825	0.0120478	8.49801	29.9155	68.6875	0.0523101	92.2381	68.6875	92.2381
9.36705	27.8675	0.03897	30.1942	36.5033	88.3125	0.0614897	109.836	88.3125	109.836
30.8157	55.735	0.10253	85.833	52.0606	105.975	0.0820441	149.971	105.975	149.971
48.0244	116.18	0.147022	126.68	58.9445	158.963	0.090753	167.235	158.963	167.235
56.7938	153.271	0.168482	146.762	83.8507	194.287	0.120837	227.832	194.287	227.832
70.7928	184.279	0.201505	178.059	68.8419	247.275	0.102949	191.632	247.275	191.632
94.7437	247.667	0.255327	229.932	68.1296	221.174	0.102082	189.891	221.174	189.891
97.6189	261.798	0.261604	236.043	78.2706	236.481	0.114263	214.475	236.481	214.475
96.3216	262.583	0.258776	233.288	82.8292	193.699	0.11964	225.395	193.699	225.395
96.7078	258.854	0.259618	234.109	85.9196	249.826	0.123254	232.757	249.826	232.757
110.227	275.535	0.288733	262.586	94.9475	264.938	0.133675	254.08	264.938	254.08
119.292	326.756	0.307879	281.44	88.0823	244.528	0.125768	237.889	244.528	237.889
115.231	310.075	0.299338	273.017	87.8689	209.399	0.125521	237.383	209.399	237.383
114.6	325.382	0.298006	271.705	85.7579	192.718	0.123065	232.372	192.718	232.372
110.889	282.6	0.290142	263.97	85.3355	208.417	0.122573	231.368	208.417	231.368
108.897	300.851	0.285902	259.806	81.9835	217.445	0.118647	223.375	217.445	223.375
104.091	247.275	0.275608	249.719	79.3805	229.612	0.115577	217.14	229.612	217.14
97.5245	239.229	0.261398	235.842	69.4528	218.426	0.10369	193.123	218.426	193.123
95.905	258.265	0.257866	232.403	71.6346	183.297	0.106329	198.436	183.297	198.436
89.8086	219.408	0.244469	219.39	57.0088	173.289	0.0883243	162.407	173.289	162.407
62.6018	151.898	0.182349	159.85	37.4818	177.999	0.0628252	112.415	177.999	112.415
46.0055	103.031	0.141981	121.996	27.4701	88.3125	0.048809	85.589	88.3125	85.589
37.2065	88.3125	0.119492	101.265	21.3664	70.65	0.0397968	68.6553	70.65	68.6553
33.1969	78.6963	0.108921	91.6251	17.5326	49.8475	0.0338907	57.7197	49.8475	57.7197
30.3198	72.6125	0.101188	84.6199	3.39986	17.27	0.00894079	13.6875	17.27	13.6875
5.90159	10.5975	0.026776	20.1326	8.67735	17.27	0.01914	31.1412	17.27	31.1412
5.94681	17.6625	0.0269425	20.2679	18.4854	70.65	0.0353794	60.4628	70.65	60.4628
9.72187	14.7188	0.0401649	31.1953	27.0418	75.36	0.0481899	84.417	75.36	84.417
20.7514	52.9875	0.0743621	60.6729	32.4249	78.1075	0.0558475	98.9923	78.1075	98.9923
40.7705	105.975	0.12871	109.727	35.3632	88.5087	0.059925	106.82	88.5087	106.82
53.8011	143.851	0.161233	139.954	41.7827	94.3962	0.0686212	123.655	94.3962	123.655
61.3097	172.504	0.179286	156.951	51.3055	123.834	0.081076	148.061	123.834	148.061
82.6366	228.828	0.228487	203.941	57.0629	191.736	0.0883924	162.542	191.736	162.542
77.1044	215.679	0.215981	191.913	56.5011	194.091	0.0876849	161.137	194.091	161.137
89.5674	258.854	0.243936	218.873	100.722	250.219	0.140242	267.587	250.219	267.587
82.8393	232.752	0.228942	204.38	77.8258	249.826	0.113735	213.405	249.826	213.405
106.661	264.349	0.281123	255.119	81.0069	229.809	0.117497	221.039	229.809	221.039
108.719	274.946	0.285522	259.433	89.0008	247.275	0.126833	240.064	247.275	240.064
116.499	293.001	0.30201	275.65	92.5439	278.086	0.130919	248.428	278.086	248.428
121.139	325.382	0.311747	285.26	92.3137	279.067	0.130655	247.886	279.067	247.886
111.531	264.938	0.291506	265.311	90.9374	279.067	0.12907	244.641	279.067	244.641
108.586	282.6	0.285237	259.154	91.0137	225.884	0.129158	244.821	225.884	244.821
105.202	264.938	0.277996	252.056	88.1577	230.79	0.125856	238.068	230.79	238.068
102.318	270.825	0.271788	245.982	82.0202	216.464	0.11869	223.463	216.464	223.463
82.5787	229.613	0.228357	203.816	77.7418	212.146	0.113635	213.203	212.146	213.203
86.7676	202.334	0.237723	212.859	64.3016	192.718	0.0973979	180.498	192.718	180.498
84.978	211.557	0.233732	209.002	55.7907	158.963	0.0867882	159.358	158.963	159.358
67.678	162.691	0.194272	171.166	45.3076	106.171	0.0732878	132.761	106.171	132.761
46.8	114.414	0.14397	123.842	33.7972	91.06	0.0577601	102.659	91.06	102.659
33.9819	72.0238	0.111008	93.5232	24.7477	68.8837	0.0448415	78.1003	68.8837	78.1003
28.7536	65.155	0.0969205	80.7727	19.8364	53.1837	0.0374659	64.3227	53.1837	64.3227
25.3525	72.22	0.087499	72.3267	16.9947	30.8113	0.0330436	56.1633	30.8113	56.1633
24.6769	52.3988	0.0856003	70.6331	8.817	17.0738	0.0193898	31.5804	17.0738	31.5804
4.9115	10.5975	0.0230652	17.1368	7.69321	34.9325	0.0173569	28.02	34.9325	28.02
4.9115	10.205	0.0230652	17.1368	7.36012	52.0063	0.0167439	26.9528	52.0063	26.9528
6.35318	13.345	0.0284288	21.478	7.40477	69.08	0.0168264	27.0962	69.08	27.0962
14.5698	31.0075	0.0557931	44.4879	8.96976	32.185	0.0196623	32.0599	32.185	32.0599
45.6698	105.386	0.141139	121.214	9.93219	69.6688	0.0213596	35.0588	69.6688	35.0588
58.7276	161.906	0.173127	151.137	13.6116	37.8762	0.0275914	46.2246	37.8762	46.2246
67.5287	163.476	0.193924	170.835	24.8936	88.3125	0.0450561	78.504	88.3125	78.504
73.4148	154.449	0.207547	183.832	24.5303	105.975	0.0445212	77.4978	105.975	77.4978
87.5304	228.043	0.239419	214.5	27.8491	158.963	0.0493554	86.6242	158.963	86.6242
93.2715	228.631	0.252099	226.795	43.8408	123.638	0.0713544	128.983	123.638	128.983
104.559	217.641	0.276614	250.703	58.7758	132.076	0.0905419	166.815	132.076	166.815
104.254	293.001	0.275959	250.062	50.4207	173.877	0.0799385	145.819	173.877	145.819
113.39	308.701	0.295446	269.186	48.2577	173.681	0.0771412	140.316	173.681	140.316
123.516	308.701	0.316707	290.165	51.2069	142.281	0.0809496	147.812	142.281	147.812
127.582	321.654	0.325151	298.529	53.546	158.963	0.0839407	153.719	158.963	153.719
120.738	325.775	0.310907	284.431	55.7364	174.662	0.0867196	159.222	174.662	159.222
124.043	308.701	0.317803	291.25	59.329	158.963	0.0912336	168.192	158.963	168.192
117.716	309.094	0.304571	278.176	63.5037	176.036	0.096415	178.531	176.036	178.531
111.328	271.218	0.291075	264.887	64.1045	155.626	0.0971554	180.012	155.626	180.012
102.749	270.825	0.272717	246.891	62.6614	155.626	0.0953748	176.452	155.626	176.452
92.6778	239.229	0.250795	225.527	60.3094	184.279	0.0924563	170.628	184.279	170.628
85.5365	227.061	0.234979	210.207	56.6011	146.206	0.0878109	161.387	146.206	161.387
71.9537	184.868	0.204185	180.618	46.4555	165.046	0.0747927	135.708	165.046	135.708
63.9914	154.841	0.18563	162.958	39.1013	136.786	0.0650216	116.665	136.786	116.665
48.283	120.694	0.147665	127.278	31.7265	89.2938	0.0548683	97.1192	89.2938	97.1192
38.9595	81.8362	0.124046	105.44	26.886	83.0138	0.0479643	83.9903	83.0138	83.9903
34.3164	81.0512	0.111895	94.3305	24.8259	67.3137	0.0449565	78.3166	67.3137	78.3166
32.6947	78.5	0.10758	90.4079	5.2444	70.65	0.0127142	20.0202	70.65	20.0202
10.08	18.4475	0.0413626	32.2012	4.149	21.195	0.0105107	16.3004	21.195	16.3004
8.9112	20.9988	0.0374222	28.9011	2.54309	31.9887	0.0070622	10.6094	31.9887	10.6094
10.8486	34.7362	0.0439071	34.3458	1.09664	12.9525	0.00356607	5.07228	12.9525	5.07228
18.7874	39.6425	0.0685919	55.6046	0.116469	70.2575	0.000576878	0.709265	70.2575	0.709265
36.9653	95.3775	0.118862	100.689	0.187112	36.895	0.000847887	1.07508	36.895	1.07508
63.1288	163.869	0.183595	161.029	1.50429	13.1488	0.00460998	6.69319	13.1488	6.69319
72.8687	158.374	0.206291	182.631	4.33669	29.4375	0.0108953	16.9456	29.4375	16.9456
73.6338	175.84	0.208049	184.313	9.39196	46.315	0.0204109	33.3801	46.315	33.3801
81.2433	196.446	0.225352	200.922	23.7539	100.087	0.0433731	75.3418	100.087	75.3418
86.2051	217.445	0.23647	211.648	34.1399	98.7138	0.0582354	103.571	98.7138	103.571
91.0905	227.65	0.2473	222.135	34.1018	154.841	0.0581827	103.47	154.841	103.47
95.5309	247.864	0.257049	231.607	31.4412	146.206	0.0544672	96.3526	146.206	96.3526
104.243	274.554	0.275935	250.039	31.4691	164.458	0.0545064	96.4276	164.458	96.4276
110.283	286.133	0.288853	262.704	34.7213	174.662	0.0590398	105.117	174.662	105.117
112.401	299.87	0.293353	267.127	38.414	146.206	0.0640916	114.864	146.206	114.864
110.092	300.655	0.288447	262.305	39.1434	174.662	0.0650785	116.775	174.662	116.775
116.406	310.468	0.301815	275.458	42.5042	174.662	0.0695822	125.527	174.662	125.527
109.533	247.275	0.287256	261.136	43.306	193.699	0.0706466	127.602	193.699	127.602
111.339	264.938	0.291099	264.91	38.2568	146.206	0.0638785	114.451	146.206	114.451
103.701	245.116	0.274768	248.896	28.4504	136.786	0.0502193	88.2629	136.786	88.2629
89.8086	184.083	0.244469	219.39	20.4146	98.5175	0.0383506	65.9648	98.5175	65.9648
84.7531	177.214	0.233229	208.517	17.2215	98.7138	0.0334014	56.8204	98.7138	56.8204
79.1325	165.243	0.220584	196.334	12.1295	89.2938	0.0251248	41.7782	89.2938	41.7782
61.9585	156.215	0.180825	158.407	8.85412	70.65	0.0194561	31.6971	70.65	31.6971
49.7612	78.5	0.151327	130.691	7.11998	89.2938	0.0162988	26.1797	89.2938	26.1797
42.5032	135.216	0.133136	113.808	6.51783	55.9312	0.0151698	24.2268	55.9312	24.2268
38.5534	74.3787	0.122994	104.475	6.85312	32.185	0.0158007	25.3168	32.185	25.3168
36.2863	48.0813	0.117086	99.0648	5.26279	13.1488	0.0127504	20.0818	13.1488	20.0818
18.9091	35.325	0.0689528	55.9206	4.63329	13.1488	0.0114969	17.9582	13.1488	17.9582
19.5717	35.325	0.070909	57.6359	3.48904	35.9138	0.00913085	14.002	35.9138	14.002
22.2302	4.90625	0.0786388	64.4501	2.97307	35.9138	0.00801774	12.1679	35.9138	12.1679
28.6842	52.9875	0.0967305	80.6016	4.23091	36.5025	0.0106789	16.5824	36.5025	16.5824
37.9959	52.9875	0.121547	103.148	6.70438	51.2212	0.0155216	24.8341	51.2212	24.8341
45.7891	70.65	0.141438	121.492	10.1974	70.0613	0.0218217	35.8788	70.0613	35.8788
51.1247	88.3125	0.154687	133.827	14.8234	97.5362	0.0295707	49.8159	97.5362	49.8159
55.8937	113.825	0.166309	144.719	32.3558	140.515	0.0557509	98.8074	140.515	98.8074
62.6697	116.18	0.18251	160.002	43.7137	173.681	0.0711864	128.655	173.681	128.655
75.8867	151.505	0.213206	189.251	41.8982	146.599	0.0687752	123.955	146.599	123.955
81.8953	133.843	0.22682	202.335	40.8438	140.907	0.0673658	121.214	140.907	121.214
87.0446	132.665	0.238339	213.455	40.7537	174.662	0.0672451	120.979	174.662	120.979
97.787	201.941	0.261969	236.399	39.7178	155.626	0.0658532	118.277	155.626	118.277
103.127	228.239	0.273532	247.688	40.1352	174.662	0.0664149	119.367	174.662	119.367
104.461	187.419	0.276403	250.497	39.7178	146.206	0.0658532	118.277	146.206	118.277
104.276	219.604	0.276005	250.107	39.1532	138.16	0.0650918	116.801	138.16	116.801
100.273	200.764	0.267367	241.664	38.7782	155.037	0.0645848	115.819	155.037	115.819
99.72	197.428	0.266168	240.494	37.943	140.907	0.0634525	113.627	140.907	113.627
97.5245	194.091	0.261398	235.842	25.1984	108.134	0.0455038	79.3467	108.134	79.3467
94.8988	159.748	0.255666	230.262	21.435	130.899	0.0399006	68.8487	130.899	68.8487
87.9777	183.101	0.240413	215.461	24.6563	123.638	0.044707	77.8472	123.638	77.8472
83.3134	158.57	0.230006	205.406	20.4811	88.3125	0.0384521	66.1534	88.3125	66.1534
71.7821	143.459	0.203789	180.24	13.0858	70.65	0.0267224	44.6543	70.65	44.6543
52.4087	87.92	0.157835	136.772	8.43842	36.3062	0.0187107	30.3876	36.3062	30.3876
38.6443	54.95	0.12323	104.691	6.1038	35.325	0.0143822	22.8712	35.325	22.8712
32.5432	53.1837	0.107175	90.0404	6.04062	38.6613	0.0142612	22.6634	38.6613	22.6634
28.6401	37.8762	0.0966096	80.4929	5.877	28.8487	0.0139466	22.1239	28.8487	22.1239
28.3884	35.7175	0.0959193	79.8719	4.66915	26.8863	0.0115691	18.0801	26.8863	18.0801
5.84415	10.205	0.0265641	19.9606	3.19295	17.4662	0.0084962	12.9539	17.4662	12.9539
4.72321	9.0275	0.0223442	16.559	7.02862	35.5213	0.0161286	25.8847	35.5213	25.8847
4.49019	4.90625	0.0214445	15.84	12.4095	13.1488	0.0255949	42.623	13.1488	42.623
4.57145	5.495	0.0217592	16.0913	17.8785	89.2938	0.0344328	58.7176	89.2938	58.7176
5.50223	9.0275	0.0252945	18.9323	23.3575	70.0613	0.0427842	74.2376	70.0613	74.2376
10.0706	9.61625	0.0413315	32.175	26.4957	123.834	0.0473978	82.9195	123.834	82.9195
19.5269	9.61625	0.0707773	57.5202	28.1883	98.5175	0.0498431	87.549	98.5175	87.549
35.9927	52.9875	0.116316	98.3613	46.1418	176.233	0.0743822	134.904	176.233	134.904
42.2716	70.65	0.132546	113.264	44.3376	140.907	0.0720106	130.264	140.907	130.264
48.6719	61.23	0.14863	128.177	45.0567	154.645	0.072958	132.116	154.645	132.116
52.3143	82.8175	0.157604	136.555	45.8828	155.626	0.0740427	134.239	155.626	134.239
57.1685	141.3	0.169384	147.611	48.8303	155.626	0.077884	141.776	155.626	141.776
64.7127	136.198	0.187328	164.569	49.9208	193.699	0.0792939	144.55	193.699	144.55
72.026	167.009	0.204351	180.777	50.8048	165.243	0.0804327	146.793	165.243	146.793
72.9414	184.868	0.206459	182.791	51.2004	193.699	0.0809412	147.795	193.699	147.795
81.5307	184.279	0.226	201.545	49.2635	155.626	0.0784448	142.879	155.626	142.879
85.8312	201.352	0.235636	210.842	44.2044	146.206	0.0718348	129.921	146.206	129.921
88.5759	170.934	0.24174	216.746	39.0841	138.552	0.0649984	116.62	138.552	116.62
86.5108	196.446	0.237151	212.306	32.5058	118.731	0.0559607	99.2092	118.731	99.2092
84.3921	159.159	0.232422	207.737	24.1607	107.153	0.0439755	76.4725	107.153	76.4725
82.2896	163.869	0.227707	203.19	19.711	98.7138	0.0372734	63.966	98.7138	63.966
74.7332	160.925	0.210569	186.725	14.4856	67.9025	0.0290222	48.8187	67.9025	48.8187
63.8287	121.479	0.185247	162.595	12.5574	51.025	0.0258425	43.0684	51.025	43.0684
50.5186	78.1075	0.153195	132.434	11.873	13.1488	0.0246923	41.0018	13.1488	41.0018
38.5814	53.1837	0.123067	104.541	10.6305	50.0437	0.0225717	37.2123	50.0437	37.2123
31.6461	39.0538	0.104769	87.859	12.9514	32.185	0.0264992	44.2516	32.185	44.2516
27.6065	36.6988	0.0937677	77.9386	13.491	64.7625	0.0273926	45.8651	64.7625	45.8651
24.8995	38.2688	0.0862268	71.1916	11.219	51.2212	0.0235816	39.0136	51.2212	39.0136
7.5128	10.205	0.0325766	24.8814	9.10838	46.1187	0.0199088	32.4942	46.1187	32.4942
6.63877	35.325	0.0294626	22.3228	9.27414	35.5213	0.0202026	33.0125	35.5213	33.0125
8.00336	19.0362	0.0342943	26.3012	15.1552	54.3612	0.0301073	50.7929	54.3612	50.7929
13.0487	37.8762	0.0510127	40.3857	23.9268	117.554	0.0436294	75.8226	117.554	75.8226
30.6544	35.5213	0.102094	85.4387	30.4968	92.4338	0.0531344	93.8088	92.4338	93.8088
47.4938	88.3125	0.145701	125.451	37.006	97.1437	0.0621766	111.162	97.1437	111.162
60.3379	143.459	0.176974	154.766	59.0087	161.906	0.0908332	167.395	161.906	167.395
63.9057	122.067	0.185429	162.767	49.9208	152.094	0.0792939	144.55	152.094	144.55
72.0079	117.357	0.20431	180.737	46.578	160.532	0.0749529	136.022	160.532	136.022
85.9984	151.505	0.236009	211.202	46.5572	152.29	0.0749257	135.969	152.29	135.969
85.6248	179.373	0.235176	210.397	50.5807	154.645	0.0801444	146.225	154.645	146.225
92.3102	194.876	0.249987	224.743	50.0376	193.699	0.0794447	144.846	193.699	144.846
94.1554	203.315	0.254038	228.679	50.1333	165.243	0.0795681	145.089	165.243	145.089
93.8877	178.98	0.253451	228.109	53.1386	193.699	0.0834215	152.693	193.699	152.693
96.6764	193.306	0.25955	234.042	48.8198	163.084	0.0778704	141.749	163.084	141.749
98.4819	198.998	0.263481	237.872	47.5065	193.11	0.0761643	138.398	193.11	138.398
92.913	185.849	0.251312	226.03	47.2556	158.374	0.0758374	137.756	158.374	137.756
93.6513	204.493	0.252933	227.604	37.6397	155.626	0.0630402	112.83	155.626	112.83
89.467	206.651	0.243713	218.658	30.8662	108.134	0.0536567	94.805	108.134	94.805
88.3364	177.606	0.241208	216.232	28.2334	126.189	0.049908	87.6721	126.189	87.6721
83.915	159.748	0.231354	206.707	22.6466	98.5175	0.0417234	72.2516	98.5175	72.2516
73.3145	146.795	0.207316	183.611	17.8543	70.65	0.034395	58.648	70.65	58.648
56.3227	113.04	0.167346	145.693	16.051	69.08	0.0315451	53.4176	69.08	53.4176
44.957	77.9113	0.139347	119.553	15.3411	51.025	0.030407	51.3392	51.025	51.3392
37.3307	78.1075	0.119816	101.562	14.348	60.6412	0.028798	48.4115	60.6412	48.4115
33.5753	55.3425	0.109928	92.5407	8.51306	45.9225	0.0188451	30.6233	45.9225	30.6233
31.9464	53.5763	0.105576	88.5899	8.20188	44.9413	0.0182836	29.639	44.9413	29.639
28.5582	17.6625	0.0963852	80.2909	7.31662	51.025	0.0166635	26.8129	51.025	26.8129
	0		0	6.91801	36.6988	0.0159222	25.527	36.6988	25.527
	0		0	7.2116	36.5025	0.0164689	26.475	36.5025	26.475
			0	8.43842	35.5213	0.0187107	30.3876	35.5213	30.3876
			0	11.1685	51.2212	0.0234953	38.8594	51.2212	38.8594
			0	15.4421	35.325	0.0305694	51.6355	35.325	51.6355
			0	23.7453	51.025	0.0433603	75.3178	51.025	75.3178
			0	38.3452	89.0975	0.0639984	114.683	89.0975	114.683
			0	43.2246	169.756	0.0705387	127.391	169.756	127.391
			0	41.2746	123.638	0.0679425	122.335	123.638	122.335
			0	39.4005	127.366	0.0654256	117.448	127.366	117.448
			0	40.6038	141.3	0.0670442	120.589	141.3	120.589
			0	43.9077	143.262	0.071443	129.156	143.262	129.156
			0	47.6216	158.963	0.0763142	138.692	158.963	138.692
			0	49.0521	165.243	0.0781712	142.34	165.243	142.34
			0	49.4858	175.251	0.0787323	143.444	175.251	143.444
			0	48.062	176.233	0.076887	139.817	176.233	139.817
			0	47.6845	164.85	0.076396	138.853	164.85	138.853
			0	43.469	156.215	0.0708625	128.023	156.215	128.023
			0	36.6369	126.778	0.0616724	110.188	126.778	110.188
			0	29.4323	108.722	0.0516228	90.9299	108.722	90.9299
			0	22.043	105.975	0.0408176	70.559	105.975	70.559
			0	17.2774	78.8925	0.0334894	56.982	78.8925	56.982
			0	14.8542	62.4075	0.0296206	49.9067	62.4075	49.9067
			0	13.9293	30.8113	0.0281135	47.1699	30.8113	47.1699
			0	13.0559	31.7925	0.0266728	44.5648	31.7925	44.5648
			0	26.8516	130.31	0.0479144	83.8959	130.31	83.8959
			0	23.1428	88.9013	0.0424645	73.6386	88.9013	73.6386
			0	16.9588	65.155	0.0329869	56.0592	65.155	56.0592
			0	13.8308	51.2212	0.0279518	46.8771	51.2212	46.8771
			0	10.261	50.4362	0.0219323	36.0752	50.4362	36.0752
			0	8.56743	40.6237	0.0189428	30.7948	40.6237	30.7948
			0	8.81304	12.7562	0.0193828	31.568	12.7562	31.568
			0	13.0559	17.6625	0.0266728	44.5648	17.6625	44.5648
			0	16.7446	50.8287	0.0326481	55.4375	50.8287	55.4375
			0	22.2635	81.4438	0.0411491	71.1782	81.4438	71.1782
			0	31.0514	147.972	0.053918	95.3038	147.972	95.3038
			0	35.5552	105.779	0.0601891	107.329	105.779	107.329
			0	42.2918	125.796	0.0692996	124.976	125.796	124.976
			0	46.7237	127.759	0.0751433	136.395	127.759	136.395
			0	46.1937	132.861	0.0744501	135.037	132.861	135.037
			0	46.3182	152.486	0.0746131	135.356	152.486	135.356
			0	47.0781	155.626	0.0756059	137.302	155.626	137.302
			0	45.1391	175.055	0.0730663	132.328	175.055	132.328
			0	38.8176	137.179	0.0646382	115.922	137.179	115.922
			0	33.6748	136.59	0.0575901	102.333	136.59	102.333
			0	29.7983	107.741	0.0521436	91.9209	107.741	91.9209
			0	24.3951	126.778	0.0443218	77.1232	126.778	77.1232
			0	19.7275	87.7237	0.0372988	64.0129	87.7237	64.0129
			0	15.8239	79.285	0.0311821	52.7541	79.285	52.7541
			0	13.9825	51.025	0.0282005	47.3277	51.025	47.3277
			0	13.2206	50.8287	0.0269457	45.0574	50.8287	45.0574
			0	12.3726	31.7925	0.025533	42.5117	31.7925	42.5117
			0	12.0781	51.81	0.0250383	41.6228	51.81	41.6228
			0	11.778	81.2475	0.0245317	40.7139	81.2475	40.7139
			0	10.7734	35.5213	0.0228178	37.6507	35.5213	37.6507
			0	8.45198	46.9038	0.0187352	30.4304	46.9038	30.4304
			0	7.74654	32.5775	0.0174546	28.1903	32.5775	28.1903
			0	9.90154	35.5213	0.021306	34.9639	35.5213	34.9639
			0	15.4654	35.325	0.0306069	51.7039	35.325	51.7039
			0	25.2861	112.648	0.0456324	79.5889	112.648	79.5889
			0	34.216	99.4988	0.0583408	103.774	99.4988	103.774
			0	45.2937	135.412	0.0732696	132.726	135.412	132.726
			0	66.3497	203.708	0.0999107	185.532	203.708	185.532
			0	61.7497	178.98	0.0942461	174.198	178.98	174.198
			0	59.4347	157.196	0.0913655	168.455	157.196	168.455
			0	54.4213	141.104	0.0850537	155.922	141.104	155.922
			0	51.4575	175.447	0.0812712	148.446	175.447	148.446
			0	48.9887	158.963	0.0780891	142.179	158.963	142.179
			0	51.9192	168.579	0.0818631	149.614	168.579	149.614
			0	48.5668	139.141	0.0775424	141.104	139.141	141.104
			0	47.5065	192.914	0.0761643	138.398	192.914	138.398
			0	42.0595	159.159	0.0689902	124.374	159.159	124.374
			0	40.3045	146.991	0.0666424	119.809	146.991	119.809
			0	35.873	132.861	0.0606257	108.17	132.861	108.17
			0	30.193	112.451	0.0527039	92.9883	112.451	92.9883
			0	23.6245	87.92	0.043181	74.9815	87.92	74.9815
			0	18.9891	87.7237	0.0361606	61.9059	87.7237	61.9059
			0	16.389	62.2112	0.0320837	54.4033	62.2112	54.4033
			0	14.8311	35.5213	0.0295831	49.8386	35.5213	49.8386
			0	13.846	30.8113	0.0279767	46.9221	30.8113	46.9221
			0	13.3857	22.765	0.0272188	45.5508	22.765	45.5508
			0	1.07835	10.7938	0.0035177	4.998	10.7938	4.998
			0	1.038	18.84	0.00341037	4.83352	18.84	4.83352
			0	0.159997	32.5775	0.000746631	0.937114	32.5775	0.937114
			0	0.0365586	44.3525	0.000225057	0.256634	44.3525	0.256634
			0	0.579589	50.8287	0.0021243	2.89889	50.8287	2.89889
			0	3.14071	55.3425	0.00838309	12.7677	55.3425	12.7677
			0	7.56205	69.865	0.0171162	27.6005	69.865	27.6005
			0	13.1478	59.2675	0.0268252	44.8399	59.2675	44.8399
			0	18.5146	99.3025	0.0354248	60.5466	99.3025	60.5466
			0	23.5433	95.3775	0.0430604	74.7554	95.3775	74.7554
			0	27.3373	122.46	0.0486172	85.2258	122.46	85.2258
			0	32.9503	117.358	0.0565816	100.398	117.358	100.398
			0	36.0601	135.216	0.0608825	108.665	135.216	108.665
			0	36.2157	136.394	0.0610958	109.076	136.394	109.076
			0	34.3995	125.796	0.0585949	104.262	125.796	104.262
			0	31.1632	112.059	0.0540756	95.6048	112.059	95.6048
			0	27.8252	141.3	0.0493209	86.5588	141.3	86.5588
			0	25.7187	105.975	0.0462655	80.7823	105.975	80.7823
			0	23.0072	96.1625	0.0422622	73.2599	96.1625	73.2599
			0	18.7109	88.3125	0.0357296	61.1094	88.3125	61.1094
			0	14.9452	79.285	0.0297679	50.1749	79.285	50.1749
			0	11.042	50.24	0.0232789	38.4731	50.24	38.4731
			0	9.0784	60.445	0.0198556	32.4004	60.445	32.4004
			0	8.80203	49.6512	0.0193631	31.5334	49.6512	31.5334
			0	8.07206	32.185	0.0180481	29.227	32.185	29.227
			0	7.76921	35.325	0.0174961	28.2627	35.325	28.2627
			0	7.30977	30.8113	0.0166508	26.7909	30.8113	26.7909
			0	0.237492	50.24	0.00102909	1.32522	50.24	1.32522
			0	1.37001e-16	48.4738	4.29684e-16	5.65769e-14	48.4738	5.65769e-14
			0	0.45874	11.775	0.00175679	2.36121	11.775	2.36121
			0	6.89903	69.865	0.0158867	25.4656	69.865	25.4656
			0	22.3787	92.4338	0.0413219	71.501	92.4338	71.501
			0	29.219	108.919	0.0513186	90.3513	108.919	90.3513
			0	47.1442	126.778	0.0756921	137.471	126.778	137.471
			0	58.3207	159.159	0.0899719	165.681	159.159	165.681
			0	63.3649	176.625	0.0962439	178.189	176.625	178.189
			0	63.943	196.25	0.0969565	179.614	196.25	179.614
			0	64.6295	198.213	0.0978013	181.305	198.213	181.305
			0	35.1306	147.776	0.0596045	106.204	147.776	106.204
			0	53.8596	193.11	0.0843399	154.509	193.11	154.509
			0	61.8747	193.699	0.0944011	174.507	193.699	174.507
			0	61.5828	193.699	0.094039	173.784	193.699	173.784
			0	63.3178	194.287	0.0961857	178.073	194.287	178.073
			0	61.0467	198.409	0.0933735	172.456	198.409	172.456
			0	54.5093	175.644	0.0851653	156.143	175.644	156.143
			0	38.2116	137.767	0.0638172	114.333	137.767	114.333
			0	25.509	100.087	0.0459588	80.204	100.087	80.204
			0	15.3976	99.695	0.0304979	51.505	99.695	51.505
			0	9.30036	47.6888	0.020249	33.0943	47.6888	33.0943
			0	5.81085	70.8462	0.0138189	21.9053	70.8462	21.9053
			0	3.34409	32.7737	0.00882148	13.4903	32.7737	13.4903
			0	1.80687	23.1575	0.00535006	7.86078	23.1575	7.86078
			0	1.2187	32.97	0.00388529	5.56435	32.97	5.56435
			0	0.586658	51.81	0.00214532	2.92988	51.81	2.92988
			0	0.427734	33.755	0.0016597	2.2206	33.755	2.2206
			0	0.594846	40.2312	0.00216962	2.96573	40.2312	2.96573
			0	0.578491	15.8963	0.00212103	2.89407	15.8963	2.89407
			0	5.85593	33.9513	0.0139059	22.0543	33.9513	22.0543
			0	13.5104	65.155	0.0274247	45.923	65.155	45.923
			0	16.5165	91.845	0.0322863	54.7743	91.845	54.7743
			0	23.6555	91.06	0.043227	75.0677	91.06	75.0677
			0	34.4232	97.7325	0.0586277	104.325	97.7325	104.325
			0	40.6958	117.358	0.0671675	120.828	117.358	120.828
			0	49.0875	132.861	0.0782171	142.431	132.861	142.431
			0	60.2224	156.411	0.0923479	170.412	156.411	170.412
			0	60.6399	177.214	0.0928677	171.448	177.214	171.448
			0	58.4468	194.484	0.09013	165.996	194.484	165.996
			0	54.2289	176.233	0.0848094	155.438	176.233	155.438
			0	54.341	173.289	0.0849517	155.72	173.289	155.72
			0	50.6813	143.851	0.0802739	146.48	143.851	146.48
			0	40.1012	157.392	0.0663692	119.278	157.392	119.278
			0	28.1468	102.05	0.0497835	87.436	102.05	87.436
			0	20.0753	89.8825	0.037832	65.0019	89.8825	65.0019
			0	16.5814	32.97	0.0323894	54.9633	32.97	54.9633
			0	14.557	51.6137	0.0291383	49.0297	51.6137	49.0297
			0	14.1174	50.8287	0.0284215	47.7283	50.8287	47.7283
			0	11.7798	45.9225	0.0245347	40.7194	45.9225	40.7194
			0	11.5701	40.82	0.0241794	40.0828	40.82	40.0828
			0	11.8474	52.0063	0.024649	40.9242	52.0063	40.9242
			0	11.6	51.81	0.0242301	40.1737	51.81	40.1737
			0	11.3018	55.5388	0.0237229	39.2661	55.5388	39.2661
			0	10.7327	45.9225	0.0227478	37.526	45.9225	37.526
			0	13.4485	17.6625	0.0273225	45.7383	17.6625	45.7383
			0	0.410708	32.97	0.00160583	2.14286	32.97	2.14286
			0	0.211931	23.7462	0.000938167	1.19922	23.7462	1.19922
			0	0.18479	32.7737	0.00083933	1.06337	32.7737	1.06337
			0	1.25808	31.9887	0.00398697	5.7218	31.9887	5.7218
			0	2.68456	23.1575	0.00737971	11.1255	23.1575	11.1255
			0	6.98743	35.5213	0.0160518	25.7516	35.5213	25.7516
			0	12.4128	69.865	0.0256005	42.633	69.865	42.633
			0	18.3944	70.8462	0.0352378	60.2015	70.8462	60.2015
			0	26.3716	86.1537	0.0472175	82.5788	86.1537	82.5788
			0	32.3574	138.356	0.055753	98.8115	138.356	98.8115
			0	36.2186	131.684	0.0610998	109.084	131.684	109.084
			0	38.6733	118.339	0.0644429	115.544	118.339	115.544
			0	39.3563	139.534	0.0653659	117.332	139.534	117.332
			0	38.7352	133.646	0.0645267	115.706	133.646	115.706
			0	37.6245	133.45	0.0630195	112.79	133.45	112.79
			0	36.9502	110.881	0.0621005	111.015	110.881	111.015
			0	35.1691	122.067	0.0596576	106.306	122.067	106.306
			0	32.4556	146.991	0.0558905	99.0747	146.991	99.0747
			0	24.3376	118.535	0.044237	76.9637	118.535	76.9637
			0	18.5559	102.442	0.035489	60.6651	102.442	60.6651
			0	15.2128	70.65	0.0302002	50.9623	70.65	50.9623
			0	8.78602	41.4087	0.0193345	31.4831	41.4087	31.4831
			0	5.14834	43.175	0.0125247	19.6981	43.175	19.6981
			0	3.37907	52.9875	0.00889635	13.614	52.9875	13.614
			0	2.83106	35.325	0.00770521	11.6564	35.325	11.6564
			0	2.78017	30.615	0.00759251	11.4724	30.615	11.4724
			0	2.37445	12.7562	0.00667933	9.98963	12.7562	9.98963
			0	2.64538	29.4375	0.00729211	10.9829	29.4375	10.9829
			0	2.58406	18.4475	0.00715448	10.7593	18.4475	10.7593
			0	1.69613	36.6988	0.00508212	7.43646	36.6988	7.43646
			0	0.861571	11.775	0.00293143	4.10472	11.775	4.10472
			0	1.34068	12.7562	0.00419835	6.0501	12.7562	6.0501
			0	4.4921	23.1575	0.0112114	17.4772	23.1575	17.4772
			0	8.99443	50.8287	0.0197062	32.1373	50.8287	32.1373
			0	12.181	31.7925	0.0252115	41.9337	31.7925	41.9337
			0	18.301	93.8075	0.0350924	59.9333	93.8075	59.9333
			0	28.7134	97.7325	0.050596	88.9781	97.7325	88.9781
			0	39.0454	119.516	0.0649462	116.519	119.516	116.519
			0	45.4507	142.085	0.0734759	133.129	142.085	133.129
			0	49.2965	137.375	0.0784874	142.962	137.375	142.962
			0	53.1341	176.625	0.0834157	152.681	176.625	152.681
			0	57.5021	159.159	0.0889447	163.639	159.159	163.639
			0	56.7008	194.287	0.0879366	161.637	194.287	161.637
			0	56.007	193.306	0.0870614	159.9	193.306	159.9
			0	56.3073	195.465	0.0874405	160.652	195.465	160.652
			0	49.2521	141.3	0.0784301	142.85	141.3	142.85
			0	36.0667	176.429	0.0608915	108.682	176.429	108.682
			0	24.6387	133.45	0.0446809	77.7982	133.45	77.7982
			0	17.1729	69.2762	0.0333248	56.6797	69.2762	56.6797
			0	10.7216	58.2863	0.0227287	37.492	58.2863	37.492
			0	6.74275	56.7163	0.0155937	24.9587	56.7163	24.9587
			0	4.37424	50.8287	0.0109719	17.0742	50.8287	17.0742
			0	3.26209	29.2413	0.00864535	13.1997	29.2413	13.1997
			0	2.97909	30.8113	0.00803093	12.1895	30.8113	12.1895
			0	3.42609	17.6625	0.00899679	13.7801	17.6625	13.7801
			0	2.87644	49.8475	0.00780541	11.8202	49.8475	11.8202
			0	4.47345	34.7362	0.0111736	17.4135	34.7362	17.4135
			0	5.62623	20.8025	0.0134612	21.2935	20.8025	21.2935
			0	6.5874	17.6625	0.0153012	24.4535	17.6625	24.4535
			0	7.67668	52.0063	0.0173266	27.9672	52.0063	27.9672
			0	9.58215	36.6988	0.020746	33.9724	36.6988	33.9724
			0	10.7891	72.8088	0.0228448	37.6989	72.8088	37.6989
			0	11.0523	48.2775	0.0232966	38.5047	48.2775	38.5047
			0	12.3741	35.325	0.0255356	42.5164	35.325	42.5164
			0	22.6141	51.81	0.0416747	72.1606	51.81	72.1606
			0	38.8489	146.991	0.0646805	116.004	146.991	116.004
			0	53.6912	181.139	0.0841255	154.085	181.139	154.085
			0	61.4789	156.411	0.0939102	173.527	156.411	173.527
			0	63.4996	194.287	0.09641	178.521	194.287	178.521
			0	63.2233	159.159	0.0960691	177.839	159.159	177.839
			0	62.9115	176.625	0.095684	177.07	176.625	177.07
			0	60.8378	209.203	0.0931139	171.939	209.203	171.939
			0	56.585	138.356	0.0877906	161.347	138.356	161.347
			0	52.477	110.881	0.0825768	151.023	110.881	151.023
			0	44.8675	138.356	0.072709	131.629	138.356	131.629
			0	33.393	127.955	0.0571984	101.581	127.955	101.581
			0	25.1333	87.7237	0.0454082	79.1668	87.7237	79.1668
			0	18.7007	100.284	0.0357138	61.0803	100.284	61.0803
			0	14.9617	32.97	0.0297946	50.2235	32.97	50.2235
			0	12.32	32.7737	0.0254448	42.3531	32.7737	42.3531
			0	10.3263	13.9337	0.0220455	36.2763	13.9337	36.2763
			0	8.96562	35.7175	0.0196549	32.047	35.7175	32.047
								13.1487	14.6806
								19.4288	24.4514
								7.65375	62.8522
								100.284	101.028
								87.7237	111.932
								117.357	121.429
								152.29	136.93
								136.394	136.889
								152.879	141.966
								136.786	141.05
								152.486	147.061
								138.356	166.82
								152.29	130.291
								152.879	162.17
								138.356	148.277
								147.776	160.694
								160.533	151.857
								171.915	153.462
								148.169	157.027
								165.243	150.775
								129.721	154.972
								142.085	139.476
								125.992	140.051
								142.478	121.859
								117.554	103.891
								86.9387	87.8714
								57.1088	61.9999
								31.4	46.8
								22.765	22.1846
								35.325	24.6074
								10.205	30.8522
								55.3425	64.8847
								103.62	104.894
								122.067	117.475
								138.16	133.142
								125.011	143.917
								130.31	144.045
								133.843	148.019
								153.468	155.423
								159.551	162.259
								184.868	167.477
								129.329	166.312
								154.841	170.839
								180.943	152.001
								149.542	181.03
								206.259	192.569
								232.36	188.561
								240.406	188.498
								231.771	187.154
								230.79	181.416
								219.015	183.223
								214.697	176.326
								160.533	148.664
								121.283	121.885
								104.012	97.0762
								55.5388	73.1606
								52.3988	38.4789
								37.4838	38.7965
								52.7913	43.2134
								79.6775	52.4743
								39.6425	69.7151
								86.9387	93.7898
								89.0975	102.752
								119.124	106.864
								92.0413	91.5619
								126.385	128.088
								141.496	134.827
								161.906	139.74
								145.225	138.404
								141.692	150.462
								173.681	156.462
								185.653	161.078
								117.75	160.484
								155.037	157.871
								179.373	166.563
								169.167	168.476
								147.776	157.568
								144.048	154.886
								158.374	154.315
								142.478	148.753
								106.171	124.6
								87.7237	102.3
								70.65	86.9424
								63.1925	75.2777
								21.98	35.5586
								52.7913	54.9155
								78.1075	88.8386
								86.9387	112.967
								87.92	115.001
								109.704	107.947
								94.3962	113.691
								120.694	128.236
								144.636	133.465
								136.59	139.423
								156.608	145.844
								169.167	168.77
								205.081	176.116
								186.045	176.836
								197.428	177.843
								210.38	182.09
								188.007	183.763
								189.578	181.817
								176.233	182.728
								197.035	187.849
								219.015	185.473
								187.026	185.029
								181.531	181.999
								166.224	172.354
								158.374	158.706
								105.779	129.702
								98.5175	101.02
								65.5475	86.521
								52.7913	61.3049
								96.3588	103.596
								151.505	153.701
								127.955	162.021
								166.42	160.05
								154.056	160.658
								177.214	169.228
								203.315	206.515
								222.155	192.7
								226.865	196.676
								208.025	200.859
								224.51	206.547
								190.362	207.459
								224.903	212.059
								220.389	216.294
								205.474	214.164
								293.59	273.232
								231.771	239.899
								243.546	225.987
								238.64	223.633
								209.988	215.903
								194.288	193.275
								132.861	150.944
								138.552	155.802
								131.095	139.051
								114.806	117.922
								60.2488	64.5255
								60.8375	63.9431
								60.0525	78.4995
								91.845	124.231
								184.083	163.567
								176.625	163.429
								160.14	173.874
								162.102	172.472
								187.419	191.111
								235.304	221.235
								195.072	201.866
								209.791	231.324
								228.828	213.756
								213.52	214.219
								209.988	212.404
								209.595	219.134
								210.576	221.792
								175.84	182.581
								209.202	197.85
								219.408	217.732
								201.352	201.248
								184.868	181.57
								145.814	165.514
								145.618	156.79
								130.506	145.83
								120.301	122.352
								94.985	104.01
								85.7612	91.5426
								78.1075	102.904
								124.422	138.39
								181.531	195.5
								214.109	217.387
								227.061	219.966
								234.126	231.626
								226.669	223.677
								248.06	229.676
								252.77	243.412
								252.378	245.323
								252.77	238.6
								253.751	251.506
								299.478	281.487
								300.655	272.548
								297.123	268.723
								278.282	265.038
								278.086	272.625
								269.844	272.337
								247.275	254.096
								261.994	245.597
								258.854	247.407
								248.06	248.085
								227.061	232.408
								219.996	216.007
								188.4	195.615
								125.992	157.367
								121.675	128.059
								96.7512	111.477
								17.6625	5.40367
								10.205	19.8043
								6.28	56.3827
								94.3962	104.334
								128.74	129.219
								134.628	136.444
								128.74	140.953
								149.739	145.58
								146.795	158.387
								170.934	162.644
								144.048	174.383
								197.035	194.886
								197.035	203.299
								195.465	207.69
								219.015	214.189
								251.985	219.247
								214.697	209.66
								249.041	209.76
								172.111	201.844
								207.436	202.257
								197.035	191.685
								204.493	187.399
								149.739	147.006
								150.328	158.906
								115.591	119.96
								77.9113	80.3029
								60.0525	54.1769
								24.1388	37.1232
								18.84	16.6635
								35.325	40.557
								70.65	94.6351
								151.701	159.73
								184.083	193.862
								207.044	205.964
								211.95	211.719
								257.48	247.554
								256.891	238.162
								292.805	279.478
								292.805	270.297
								300.262	273.355
								310.468	295.135
								303.01	313.344
								363.455	316.745
								328.13	313.441
								338.335	308.689
								303.01	301.504
								309.29	289.07
								308.701	286.801
								291.628	274.71
								250.219	245.067
								232.36	214.995
								148.561	172.11
								118.731	129.62
								92.63	103.52
								69.865	87.8449
								89.0975	82.4346
								9.0275	13.7447
								9.61625	16.3348
								26.69	35.5627
								62.2112	76.0069
								124.619	141.297
								183.886	188.486
								211.361	221.183
								229.613	225.241
								197.624	201.314
								304.973	282.199
								345.793	334.704
								282.404	285.647
								365.221	337.777
								314	333.374
								347.755	325.928
								344.419	316.769
								312.234	293.636
								308.701	286.639
								278.871	274.981
								278.871	272.319
								291.628	265.542
								271.218	262.726
								232.36	252.108
								198.016	180.968
								137.767	159.569
								120.89	121.283
								60.445	89.5266
								62.9962	69.6307
								150.72	152.598
								173.877	168.86
								184.279	184.589
								184.279	184.703
								201.941	197.622
								192.521	206.737
								240.014	255.566
								258.657	297.368
								267.292	284.541
								306.346	333.324
								321.261	327.439
								300.655	326.151
								299.674	325.532
								304.188	324.395
								310.075	321.564
								309.486	323.705
								300.655	310.301
								296.337	307.37
								263.368	298.665
								283.189	296.568
								282.404	289.906
								278.479	283.369
								241.191	267.434
								171.522	195.041
								132.861	161.023
								91.2563	135.494
								88.705	106.598
								72.6125	92.4434
								95.5738	116.612
								125.796	198.109
								160.533	187.952
								143.066	190.15
								149.935	206.024
								177.214	211.279
								237.855	282.542
								267.685	271.307
								300.655	321.859
								344.811	362.468
								299.87	285.324
								313.411	332.898
								304.973	343.97
								345.204	357.386
								352.072	359.503
								363.848	365.765
								318.514	347.168
								327.934	334.001
								304.973	315.212
								302.618	303.619
								304.973	297.533
								302.029	286.2
								293.197	297.934
								186.83	218.333
								116.18	170.069
								105.779	147.948
								101.069	117.779
								97.34	99.1978
								78.1075	74.4623
								131.095	145.216
								166.42	188.009
								202.922	193.592
								175.644	190.783
								209.988	193.553
								220.585	233.854
								291.235	277.203
								325.382	295.464
								357.175	329.403
								351.484	320.876
								325.775	308.041
								367.38	342.441
								433.124	357.908
								361.1	351.958
								387.398	358.613
								394.659	349.378
								403.294	336.213
								360.708	320.778
								326.364	313.247
								300.262	308.617
								307.72	281.008
								286.918	264.72
								201.549	223.269
								160.14	169.977
								117.357	125.232
								83.6025	97.609
								87.5275	83.6313
								32.7737	1.33652
								15.7	0.41322
								20.41	0.41322
								11.3825	8.49801
								27.8675	30.1942
								55.735	85.833
								116.18	126.68
								153.271	146.762
								184.279	178.059
								247.667	229.932
								261.798	236.043
								262.583	233.288
								258.854	234.109
								275.535	262.586
								326.756	281.44
								310.075	273.017
								325.382	271.705
								282.6	263.97
								300.851	259.806
								247.275	249.719
								239.229	235.842
								258.265	232.403
								219.408	219.39
								151.898	159.85
								103.031	121.996
								88.3125	101.265
								78.6963	91.6251
								72.6125	84.6199
								10.5975	20.1326
								17.6625	20.2679
								14.7188	31.1953
								52.9875	60.6729
								105.975	109.727
								143.851	139.954
								172.504	156.951
								228.828	203.941
								215.679	191.913
								258.854	218.873
								232.752	204.38
								264.349	255.119
								274.946	259.433
								293.001	275.65
								325.382	285.26
								264.938	265.311
								282.6	259.154
								264.938	252.056
								270.825	245.982
								229.613	203.816
								202.334	212.859
								211.557	209.002
								162.691	171.166
								114.414	123.842
								72.0238	93.5232
								65.155	80.7727
								72.22	72.3267
								52.3988	70.6331
								10.5975	17.1368
								10.205	17.1368
								13.345	21.478
								31.0075	44.4879
								105.386	121.214
								161.906	151.137
								163.476	170.835
								154.449	183.832
								228.043	214.5
								228.631	226.795
								217.641	250.703
								293.001	250.062
								308.701	269.186
								308.701	290.165
								321.654	298.529
								325.775	284.431
								308.701	291.25
								309.094	278.176
								271.218	264.887
								270.825	246.891
								239.229	225.527
								227.061	210.207
								184.868	180.618
								154.841	162.958
								120.694	127.278
								81.8362	105.44
								81.0512	94.3305
								78.5	90.4079
								18.4475	32.2012
								20.9988	28.9011
								34.7362	34.3458
								39.6425	55.6046
								95.3775	100.689
								163.869	161.029
								158.374	182.631
								175.84	184.313
								196.446	200.922
								217.445	211.648
								227.65	222.135
								247.864	231.607
								274.554	250.039
								286.133	262.704
								299.87	267.127
								300.655	262.305
								310.468	275.458
								247.275	261.136
								264.938	264.91
								245.116	248.896
								184.083	219.39
								177.214	208.517
								165.243	196.334
								156.215	158.407
								78.5	130.691
								135.216	113.808
								74.3787	104.475
								48.0813	99.0648
								35.325	55.9206
								35.325	57.6359
								4.90625	64.4501
								52.9875	80.6016
								52.9875	103.148
								70.65	121.492
								88.3125	133.827
								113.825	144.719
								116.18	160.002
								151.505	189.251
								133.843	202.335
								132.665	213.455
								201.941	236.399
								228.239	247.688
								187.419	250.497
								219.604	250.107
								200.764	241.664
								197.428	240.494
								194.091	235.842
								159.748	230.262
								183.101	215.461
								158.57	205.406
								143.459	180.24
								87.92	136.772
								54.95	104.691
								53.1837	90.0404
								37.8762	80.4929
								35.7175	79.8719
								10.205	19.9606
								9.0275	16.559
								4.90625	15.84
								5.495	16.0913
								9.0275	18.9323
								9.61625	32.175
								9.61625	57.5202
								52.9875	98.3613
								70.65	113.264
								61.23	128.177
								82.8175	136.555
								141.3	147.611
								136.198	164.569
								167.009	180.777
								184.868	182.791
								184.279	201.545
								201.352	210.842
								170.934	216.746
								196.446	212.306
								159.159	207.737
								163.869	203.19
								160.925	186.725
								121.479	162.595
								78.1075	132.434
								53.1837	104.541
								39.0538	87.859
								36.6988	77.9386
								38.2688	71.1916
								10.205	24.8814
								35.325	22.3228
								19.0362	26.3012
								37.8762	40.3857
								35.5213	85.4387
								88.3125	125.451
								143.459	154.766
								122.067	162.767
								117.357	180.737
								151.505	211.202
								179.373	210.397
								194.876	224.743
								203.315	228.679
								178.98	228.109
								193.306	234.042
								198.998	237.872
								185.849	226.03
								204.493	227.604
								206.651	218.658
								177.606	216.232
								159.748	206.707
								146.795	183.611
								113.04	145.693
								77.9113	119.553
								78.1075	101.562
								55.3425	92.5407
								53.5763	88.5899
								17.6625	80.2909
