# Supplementary material for: Verification of sap flow characteristics and measurement errors of Populus tomentosa Carr. and Salix babylonica L. based on the liquid level equilibrium method
Source: Front Plant Sci. 2022 Aug 30;13:946804. doi: 10.3389/fpls.2022.946804 (PMC9472247; doi:10.3389/fpls.2022.946804)
Supplement: Supplementary file 1 [file Data_Sheet_1.zip › Supplementary Material 1/Figure 2.xlsx]

## Sheet: Sheet1
P. tomentosa												S. babylonica
Sunny				Cloud				Rainy				Sunny				Cloud				Rainy
Time	温差Temperature difference	K	Fd	Time	Temperature difference	K	Fd	Time	Temperature difference	K	Fd	Time	Temperature difference	K	Fd	Time	Temperature difference	K	Fd	Time	Temperature difference	K	Fd
0:00:00	7.8782	0.0106116	4.41857e-05	0:00:00	7.4998	0.0177738	8.33732e-05	0:00:00	8.0653	0.00251696	7.51666e-06	0:00:00	8.6063	0.0114335	4.84356e-05	0:00:00	8.1006	0.010851	4.54164e-05	0:00:00	7.2843	0.00604039	2.2082e-05
0:10:00	7.8895	0.00916408	3.68874e-05	0:10:00	7.5028	0.0173668	8.10296e-05	0:10:00	8.0634	0.00275318	8.39428e-06	0:10:00	8.6122	0.0107406	4.48479e-05	0:10:00	8.1056	0.0102275	4.22253e-05	0:10:00	7.2913	0.00507454	1.78193e-05
0:20:00	7.8936	0.00863991	3.43076e-05	0:20:00	7.5017	0.017516	8.18872e-05	0:20:00	8.0656	0.00247967	7.37981e-06	0:20:00	8.6184	0.0100135	4.11402e-05	0:20:00	8.108	0.00992847	4.07107e-05	0:20:00	7.2964	0.00437202	1.48329e-05
0:30:00	7.8993	0.00791209	3.07853e-05	0:30:00	7.4998	0.0177738	8.33732e-05	0:30:00	8.0616	0.00297708	9.24235e-06	0:30:00	8.6206	0.0097557	3.98404e-05	0:30:00	8.1128	0.00933093	3.77159e-05	0:30:00	7.3012	0.00371172	1.21253e-05
0:40:00	7.9069	0.0069433	2.62129e-05	0:40:00	7.4987	0.0179231	8.42362e-05	0:40:00	8.056	0.00367428	1.1975e-05	0:40:00	8.6242	0.0093342	3.77322e-05	0:40:00	8.1182	0.00865956	3.44036e-05	0:40:00	7.3049	0.00320333	1.01145e-05
0:50:00	7.9162	0.00576034	2.08285e-05	0:50:00	7.4996	0.0178009	8.353e-05	0:50:00	8.0515	0.00423524	1.42637e-05	0:50:00	8.6276	0.00893644	3.57627e-05	0:50:00	8.1192	0.00853532	3.3797e-05	0:50:00	7.3074	0.00286011	8.79741e-06
1:00:00	7.9169	0.00567141	2.04334e-05	1:00:00	7.5096	0.0164456	7.57713e-05	1:00:00	8.0521	0.00416041	1.39541e-05	1:00:00	8.6302	0.00863248	3.42712e-05	1:00:00	8.1237	0.00797666	3.10949e-05	1:00:00	7.3081	0.00276406	8.43512e-06
1:10:00	7.9166	0.00570952	2.06026e-05	1:10:00	7.5205	0.0149724	6.75042e-05	1:10:00	8.0504	0.00437245	1.48347e-05	1:10:00	8.6287	0.00880782	3.51301e-05	1:10:00	8.1216	0.00823729	3.23503e-05	1:10:00	7.3094	0.00258571	7.77021e-06
1:20:00	7.9139	0.00605264	2.21371e-05	1:20:00	7.5301	0.0136784	6.0396e-05	1:20:00	8.0482	0.004647	1.59896e-05	1:20:00	8.6341	0.00817688	3.20584e-05	1:20:00	8.1202	0.00841112	3.31927e-05	1:20:00	7.3122	0.0022018	6.37539e-06
1:30:00	7.9125	0.00623065	2.29413e-05	1:30:00	7.5424	0.0120254	5.15403e-05	1:30:00	8.045	0.00504661	1.76986e-05	1:30:00	8.6321	0.00841047	3.31895e-05	1:30:00	8.1246	0.007865	3.05599e-05	1:30:00	7.3151	0.00180449	4.9902e-06
1:40:00	7.911	0.00642144	2.38091e-05	1:40:00	7.5529	0.0106184	4.42209e-05	1:40:00	8.0422	0.00539653	1.92212e-05	1:40:00	8.6402	0.0074651	2.86585e-05	1:40:00	8.1303	0.00715841	2.72161e-05	1:40:00	7.3178	0.00143486	3.76338e-06
1:50:00	7.9081	0.00679051	2.55046e-05	1:50:00	7.5648	0.00902866	3.62176e-05	1:50:00	8.038	0.00592187	2.15498e-05	1:50:00	8.6511	0.00619574	2.27832e-05	1:50:00	8.135	0.00657652	2.45189e-05	1:50:00	7.3209	0.0010108	2.44508e-06
2:00:00	7.9059	0.00707067	2.68061e-05	2:00:00	7.5692	0.00844211	3.33433e-05	2:00:00	8.0344	0.0063726	2.35863e-05	2:00:00	8.6638	0.00472079	1.63027e-05	2:00:00	8.14	0.00595823	2.17128e-05	2:00:00	7.319	0.00127067	3.24048e-06
2:10:00	7.9073	0.00689237	2.59764e-05	2:10:00	7.5787	0.00717801	2.73079e-05	2:10:00	8.0313	0.00676105	2.53685e-05	2:10:00	8.67	0.00400231	1.33043e-05	2:10:00	8.1463	0.00518027	1.82774e-05	2:10:00	7.32	0.00113388	2.81656e-06
2:20:00	7.9133	0.00612892	2.24811e-05	2:20:00	7.5806	0.00692557	2.61305e-05	2:20:00	8.0336	0.00647281	2.40438e-05	2:20:00	8.6764	0.00326172	1.03419e-05	2:20:00	8.149	0.00484722	1.68418e-05	2:20:00	7.3231	0.000710082	1.5831e-06
2:30:00	7.92	0.00527778	1.87018e-05	2:30:00	7.5804	0.00695214	2.6254e-05	2:30:00	8.0361	0.0061597	2.26201e-05	2:30:00	8.6781	0.00306519	9.58022e-06	2:30:00	8.1522	0.00445279	1.51709e-05	2:30:00	7.325	0.000450512	9.04189e-07
2:40:00	7.9263	0.00447876	1.528e-05	2:40:00	7.5808	0.00689901	2.60072e-05	2:40:00	8.0342	0.00639765	2.37005e-05	2:40:00	8.6803	0.00281096	8.61167e-06	2:40:00	8.1547	0.00414485	1.38899e-05	2:40:00	7.325	0.000450512	9.04189e-07
2:50:00	7.9258	0.00454213	1.55465e-05	2:50:00	7.5821	0.00672637	2.52084e-05	2:50:00	8.0353	0.00625988	2.30738e-05	2:50:00	8.6839	0.00239524	7.07172e-06	2:50:00	8.1486	0.00489655	1.7053e-05	2:50:00	7.3282	1.36459e-05	1.22106e-08
3:00:00	7.9299	0.00402275	1.3388e-05	3:00:00	7.587	0.00607618	2.22432e-05	3:00:00	8.0394	0.0057467	2.07678e-05	3:00:00	8.6833	0.0024645	7.32429e-06	3:00:00	8.1502	0.00469927	1.62113e-05	3:00:00	7.3255	0.000382226	7.38557e-07
3:10:00	7.9356	0.00330158	1.04977e-05	3:10:00	7.5876	0.00599663	2.18852e-05	3:10:00	8.0442	0.00514657	1.81311e-05	3:10:00	8.6809	0.00274165	8.35103e-06	3:10:00	8.1507	0.00463764	1.59499e-05	3:10:00	7.3225	0.000792079	1.81105e-06
3:20:00	7.9396	0.00279611	8.5557e-06	3:20:00	7.5945	0.00508263	1.78542e-05	3:20:00	8.0478	0.00469694	1.62013e-05	3:20:00	8.6812	0.002707	8.22129e-06	3:20:00	8.1552	0.00408328	1.36364e-05	3:20:00	7.3202	0.00110653	2.73316e-06
3:30:00	7.9467	0.00190016	5.31787e-06	3:30:00	7.5997	0.00439491	1.49286e-05	3:30:00	8.054	0.00392352	1.29826e-05	3:30:00	8.6795	0.00290339	8.96157e-06	3:30:00	8.1586	0.00366484	1.19371e-05	3:30:00	7.3201	0.0011202	2.7748e-06
3:40:00	7.9491	0.00159767	4.29574e-06	3:40:00	7.6054	0.00364215	1.18462e-05	3:40:00	8.0602	0.00315129	9.91255e-06	3:40:00	8.6831	0.00248759	7.40885e-06	3:40:00	8.1651	0.00286586	8.81916e-06	3:40:00	7.3186	0.00132539	3.41312e-06
3:50:00	7.9501	0.00147168	3.88262e-06	3:50:00	7.6082	0.00327278	1.03851e-05	3:50:00	8.0631	0.00279049	8.53453e-06	3:50:00	8.6865	0.00209521	5.99759e-06	3:50:00	8.1676	0.00255889	7.67112e-06	3:50:00	7.3209	0.0010108	2.44508e-06
4:00:00	7.9528	0.00113168	2.80983e-06	4:00:00	7.6135	0.00257437	7.7283e-06	4:00:00	8.0693	0.00202	5.7337e-06	4:00:00	8.6878	0.00194526	5.47366e-06	4:00:00	8.1678	0.00253434	7.58063e-06	4:00:00	7.3204	0.00107918	2.65023e-06
4:10:00	7.9563	0.000691276	1.53164e-06	4:10:00	7.6117	0.00281146	8.61355e-06	4:10:00	8.0712	0.00178412	4.92097e-06	4:10:00	8.6893	0.00177229	4.88084e-06	4:10:00	8.1699	0.00227665	6.64322e-06	4:10:00	7.3188	0.00129803	3.32659e-06
4:20:00	7.959	0.000351803	6.66871e-07	4:20:00	7.6127	0.00267973	8.11947e-06	4:20:00	8.0772	0.00103996	2.53219e-06	4:20:00	8.695	0.00111558	2.76072e-06	4:20:00	8.1734	0.00184746	5.13688e-06	4:20:00	7.2985	0.00408303	1.36354e-05
4:30:00	7.9618	0	0	4:30:00	7.6157	0.00228475	6.67234e-06	4:30:00	8.0791	0.000804545	1.8462e-06	4:30:00	8.6937	0.00126528	3.22359e-06	4:30:00	8.1802	0.00101465	2.45652e-06	4:30:00	7.289	0.00539169	1.91999e-05
4:40:00	7.9572	0.000578093	1.22904e-06	4:40:00	7.615	0.00237689	7.00509e-06	4:40:00	8.0814	0.000519712	1.07808e-06	4:40:00	8.6976	0.000816317	1.87951e-06	4:40:00	8.1841	0.000537628	1.12401e-06	4:40:00	7.2902	0.00522619	1.84771e-05
4:50:00	7.957	0.000603242	1.29519e-06	4:50:00	7.6189	0.00186379	5.19284e-06	4:50:00	8.0856	0	0	4:50:00	8.7012	0.000402243	7.86453e-07	4:50:00	8.1834	0.000623213	1.34817e-06	4:50:00	7.2913	0.00507454	1.78193e-05
5:00:00	7.9524	0.00118203	2.96452e-06	5:00:00	7.6257	0.000970403	2.32533e-06	5:00:00	8.0819	0.000457813	9.22262e-07	5:00:00	8.7047	2.04069e-16	5.76609e-22	5:00:00	8.1746	0.00170039	4.63823e-06	5:00:00	7.2936	0.0047576	1.64593e-05
5:10:00	7.9501	0.00147168	3.88262e-06	5:10:00	7.6286	0.000589885	1.25998e-06	5:10:00	8.0812	0.000544474	1.14165e-06	5:10:00	8.6897	0.00172618	4.72498e-06	5:10:00	8.1618	0.00327134	1.03794e-05	5:10:00	7.2925	0.00490915	1.71071e-05
5:20:00	7.9407	0.0026572	8.03549e-06	5:20:00	7.6295	0.000471853	9.572e-07	5:20:00	8.083	0.000321663	5.97252e-07	5:20:00	8.6801	0.00283407	8.6989e-06	5:20:00	8.1598	0.00351724	1.13481e-05	5:20:00	7.2944	0.0046474	1.59913e-05
5:30:00	7.9338	0.0035292	1.13956e-05	5:30:00	7.6265	0.000865404	2.01959e-06	5:30:00	8.0818	0.000470192	9.53055e-07	5:30:00	8.662	0.00492958	1.71947e-05	5:30:00	8.1566	0.00391094	1.29314e-05	5:30:00	7.2989	0.004028	1.34095e-05
5:40:00	7.9201	0.00526509	1.86465e-05	5:40:00	7.6239	0.00120673	3.04095e-06	5:40:00	8.0829	0.000334039	6.25663e-07	5:40:00	8.6551	0.00573073	2.06968e-05	5:40:00	8.1561	0.00397249	1.31824e-05	5:40:00	7.304	0.00332694	1.0597e-05
5:50:00	7.9051	0.00717258	2.72825e-05	5:50:00	7.6262	0.000904776	2.13328e-06	5:50:00	8.0837	0.000235041	4.05905e-07	5:50:00	8.6462	0.00676598	2.53912e-05	5:50:00	8.1589	0.00362794	1.17893e-05	5:50:00	7.3044	0.003272	1.0382e-05
6:00:00	7.8839	0.0098809	4.04708e-05	6:00:00	7.6251	0.00104917	2.5598e-06	6:00:00	8.0835	0.000259788	4.59139e-07	6:00:00	8.6499	0.00633533	2.34167e-05	6:00:00	8.1569	0.00387402	1.27813e-05	6:00:00	7.3046	0.00324453	1.02748e-05
6:10:00	7.8579	0.0132224	5.79266e-05	6:10:00	7.6256	0.000983529	2.36411e-06	6:10:00	8.0838	0.000222668	3.79763e-07	6:10:00	8.6558	0.00564939	2.03358e-05	6:10:00	8.1526	0.0044035	1.49645e-05	6:10:00	7.3022	0.00357427	1.1575e-05
6:20:00	7.8248	0.0175084	8.18435e-05	6:20:00	7.6293	0.00049808	1.02311e-06	6:20:00	8.082	0.000445434	8.91661e-07	6:20:00	8.6552	0.00571911	2.06451e-05	6:20:00	8.1488	0.00487188	1.69473e-05	6:20:00	7.2886	0.00544686	1.94421e-05
6:30:00	7.7569	0.0264152	0.000135784	6:30:00	7.6292	0.000511194	1.05637e-06	6:30:00	8.0818	0.000470192	9.53055e-07	6:30:00	8.6498	0.00634697	2.34696e-05	6:30:00	8.1547	0.00414485	1.38899e-05	6:30:00	7.2734	0.00754805	2.9051e-05
6:40:00	7.6724	0.0377196	0.000210524	6:40:00	7.6331	-3.49076e-16	#NUM!	6:40:00	8.0785	0.000878876	2.05836e-06	6:40:00	8.6424	0.00720865	2.74514e-05	6:40:00	8.164	0.00300098	9.33379e-06	6:40:00	7.2552	0.0100755	4.14543e-05
6:50:00	7.5302	0.0573159	0.000352357	6:50:00	7.625	0.0010623	2.59929e-06	6:50:00	8.0747	0.0013499	3.49097e-06	6:50:00	8.635	0.0080718	3.1552e-05	6:50:00	8.1741	0.00176166	4.84482e-06	6:50:00	7.2415	0.0119865	5.13353e-05
7:00:00	7.2871	0.0925883	0.000635883	7:00:00	7.6185	0.00191639	5.37383e-06	7:00:00	8.0725	0.00162279	4.37906e-06	7:00:00	8.6306	0.00858573	3.40429e-05	7:00:00	8.1808	0.000941228	2.23957e-06	7:00:00	7.2322	0.0132878	5.82797e-05
7:10:00	7.078	0.124866	0.000918901	7:10:00	7.6135	0.00257437	7.7283e-06	7:10:00	8.067	0.00230569	6.74769e-06	7:10:00	8.6167	0.0102127	4.21503e-05	7:10:00	8.1885	-6.50799e-16	#NUM!	7:10:00	7.2292	0.0137083	6.05583e-05
7:20:00	6.9264	0.149486	0.00114678	7:20:00	7.6108	0.00293005	9.06295e-06	7:20:00	8.0577	0.00346253	1.11311e-05	7:20:00	8.6059	0.0114805	4.86809e-05	7:20:00	8.1873	0.000146568	2.26957e-07	7:20:00	7.2283	0.0138345	6.12454e-05
7:30:00	6.8183	0.16771	0.00132124	7:30:00	7.6064	0.0035102	1.13201e-05	7:30:00	8.0539	0.00393598	1.30334e-05	7:30:00	8.5905	0.0132938	5.83119e-05	7:30:00	8.1883	2.44251e-05	2.50019e-08	7:30:00	7.2386	0.0123919	5.3481e-05
7:40:00	6.7472	0.180015	0.00144156	7:40:00	7.6027	0.00399858	1.3289e-05	7:40:00	8.0522	0.00414793	1.39027e-05	7:40:00	8.5754	0.015078	6.80908e-05	7:40:00	8.1846	0.000476505	9.6883e-07	7:40:00	7.246	0.011358	4.80422e-05
7:50:00	6.707	0.187088	0.0015116	7:50:00	7.5948	0.00504292	1.76827e-05	7:50:00	8.0481	0.00465948	1.60425e-05	7:50:00	8.5573	0.0172251	8.0216e-05	7:50:00	8.1756	0.00157787	4.2303e-06	7:50:00	7.2327	0.0132177	5.79018e-05
8:00:00	6.7005	0.18824	0.00152306	8:00:00	7.5866	0.00612923	2.24824e-05	8:00:00	8.0435	0.00523404	1.85112e-05	8:00:00	8.538	0.0195245	9.35945e-05	8:00:00	8.1687	0.00242389	7.17599e-06	8:00:00	7.2157	0.0156049	7.10313e-05
8:10:00	6.7161	0.18548	0.00149561	8:10:00	7.5801	0.00699199	2.64393e-05	8:10:00	8.0376	0.00597193	2.17743e-05	8:10:00	8.5181	0.0219063	0.000107842	8:10:00	8.1598	0.00351724	1.13481e-05	8:10:00	7.2064	0.0169155	7.84452e-05
8:20:00	6.7423	0.180873	0.00145002	8:20:00	7.5682	0.00857535	3.39923e-05	8:20:00	8.033	0.00654799	2.4388e-05	8:20:00	8.4974	0.0243957	0.00012312	8:20:00	8.1436	0.00551353	1.97355e-05	8:20:00	7.2073	0.0167885	7.77209e-05
8:30:00	6.78	0.174307	0.00138549	8:30:00	7.5507	0.0109129	4.57353e-05	8:30:00	8.0263	0.00738821	2.82956e-05	8:30:00	8.4733	0.0273093	0.000141464	8:30:00	8.1274	0.00751778	2.89077e-05	8:30:00	7.2087	0.0165911	7.65971e-05
8:40:00	6.817	0.167933	0.0013234	8:40:00	7.5351	0.0130058	5.6761e-05	8:40:00	8.0187	0.008343	3.2862e-05	8:40:00	8.4495	0.030203	0.000160136	8:40:00	8.1047	0.0103397	4.27962e-05	8:40:00	7.2068	0.0168591	7.81231e-05
8:50:00	6.8168	0.167967	0.00132373	8:50:00	7.5262	0.0142037	6.32636e-05	8:50:00	8.009	0.00956424	3.88801e-05	8:50:00	8.4319	0.0323533	0.000174284	8:50:00	8.0697	0.0147217	6.61157e-05	8:50:00	7.2032	0.0173673	8.10321e-05
9:00:00	6.8093	0.169254	0.00133622	9:00:00	7.5112	0.0162291	7.45451e-05	9:00:00	8.0044	0.0101444	4.18035e-05	9:00:00	8.4109	0.0349309	0.00019153	9:00:00	8.0353	0.0190659	9.08956e-05	9:00:00	7.2039	0.0172684	8.04646e-05
9:10:00	6.8156	0.168173	0.00132572	9:10:00	7.4937	0.0186023	8.81827e-05	9:10:00	7.9983	0.0109148	4.57452e-05	9:10:00	8.3922	0.037237	0.000207213	9:10:00	7.9984	0.0237673	0.000119228	9:10:00	7.1982	0.018074	8.51098e-05
9:20:00	6.7665	0.17665	0.00140845	9:20:00	7.4729	0.0214375	0.000105008	9:20:00	7.99	0.011965	5.12219e-05	9:20:00	8.5817	0.0143328	6.39722e-05	9:20:00	7.9581	0.0289516	0.000152008	9:20:00	7.1913	0.0190508	9.08072e-05
9:30:00	6.7002	0.188293	0.00152359	9:30:00	7.4493	0.0246735	0.000124848	9:30:00	7.9831	0.0128396	5.58695e-05	9:30:00	8.507	0.0232397	0.000115978	9:30:00	7.9197	0.0339407	0.000184869	9:30:00	7.1841	0.0200721	9.68364e-05
9:40:00	6.6351	0.199952	0.00164054	9:40:00	7.4195	0.028789	0.000150958	9:40:00	7.976	0.0137412	6.07374e-05	9:40:00	8.4417	0.0311549	0.000166371	9:40:00	7.8836	0.0386752	0.000217108	9:40:00	7.1921	0.0189374	9.01425e-05
9:50:00	6.5481	0.215895	0.00180301	9:50:00	7.3696	0.035755	0.000197108	9:50:00	7.9705	0.0144408	6.45657e-05	9:50:00	8.4639	0.0284502	0.000148774	9:50:00	7.8411	0.044305	0.000256644	9:50:00	7.1922	0.0189233	9.00595e-05
10:00:00	6.4593	0.23261	0.00197637	10:00:00	7.3043	0.0450146	0.000261713	10:00:00	7.9637	0.015307	6.93658e-05	10:00:00	8.4995	0.0241426	0.00012155	10:00:00	7.807	0.0488664	0.000289547	10:00:00	7.1863	0.0197598	9.49852e-05
10:10:00	6.4156	0.241006	0.00206454	10:10:00	7.2133	0.0581981	0.000359045	10:10:00	7.9625	0.01546	7.02203e-05	10:10:00	8.4993	0.0241667	0.000121699	10:10:00	7.7917	0.050926	0.000304642	10:10:00	7.186	0.0198024	9.52372e-05
10:20:00	6.4171	0.240716	0.00206148	10:20:00	7.1135	0.0730442	0.000474921	10:20:00	7.961	0.0156513	7.12916e-05	10:20:00	8.4653	0.0282802	0.00014768	10:20:00	7.7797	0.052547	0.000316622	10:20:00	7.1843	0.0200437	9.66678e-05
10:30:00	6.5112	0.222785	0.00187411	10:30:00	7.0218	0.0870574	0.000589451	10:30:00	7.9585	0.0159703	7.30848e-05	10:30:00	8.4286	0.0327575	0.000176968	10:30:00	7.7674	0.0542138	0.00032903	10:30:00	7.1857	0.019845	9.54893e-05
10:40:00	6.3701	0.24987	0.00215841	10:40:00	6.9083	0.104917	0.000741668	10:40:00	7.9533	0.0166346	7.68446e-05	10:40:00	8.4216	0.0336159	0.000182694	10:40:00	7.7498	0.0566079	0.000347007	10:40:00	7.1832	0.0201999	9.7596e-05
10:50:00	6.3418	0.255448	0.00221787	10:50:00	6.7328	0.133719	0.000999744	10:50:00	7.9481	0.0172997	8.06443e-05	10:50:00	8.1632	0.0663343	0.0004218	10:50:00	7.719	0.0608239	0.00037909	10:50:00	7.1728	0.0216791	0.000106467
11:00:00	6.1691	0.290593	0.00259927	11:00:00	6.5345	0.168123	0.00132524	11:00:00	7.9451	0.0176839	8.28541e-05	11:00:00	8.1516	0.0678517	0.000433709	11:00:00	7.6869	0.0652539	0.000413359	11:00:00	7.1585	0.0237201	0.000118936
11:10:00	6.1475	0.295128	0.00264929	11:10:00	6.3749	0.197368	0.00161448	11:10:00	7.9416	0.0181324	8.54485e-05	11:10:00	8.1435	0.0689139	0.000442081	11:10:00	7.6633	0.0685344	0.000439087	11:10:00	7.1416	0.0261426	0.000134061
11:20:00	6.3728	0.249341	0.00215278	11:20:00	6.2329	0.224647	0.0018934	11:20:00	7.9395	0.0184017	8.70134e-05	11:20:00	8.1015	0.0744553	0.00048624	11:20:00	7.6508	0.0702802	0.000452896	11:20:00	7.1278	0.0281293	0.000146711
11:30:00	6.3226	0.25926	0.00225869	11:30:00	6.1622	0.238697	0.00204022	11:30:00	7.9356	0.0189022	8.99358e-05	11:30:00	8.0429	0.0822838	0.000549919	11:30:00	7.6466	0.0708681	0.000457564	11:30:00	7.1205	0.0291833	0.000153507
11:40:00	6.1721	0.289966	0.00259237	11:40:00	6.1624	0.238657	0.0020398	11:40:00	7.9314	0.0194417	9.31063e-05	11:40:00	7.9867	0.0898995	0.000613228	11:40:00	7.6589	0.0691483	0.000443934	11:40:00	7.1068	0.0311673	0.000166453
11:50:00	6.1574	0.293046	0.0026263	11:50:00	5.9195	0.289484	0.00258706	11:50:00	7.9235	0.0204581	9.91341e-05	11:50:00	7.9629	0.093157	0.000640695	11:50:00	7.6769	0.0666415	0.000424206	11:50:00	7.1018	0.0318933	0.000171238
12:00:00	6.1512	0.294349	0.00264069	12:00:00	6.147	0.24176	0.0020725	12:00:00	7.9222	0.0206256	0.000100134	12:00:00	8.1459	0.0685989	0.000439596	12:00:00	7.689	0.0649629	0.000411091	12:00:00	7.1064	0.0312254	0.000166835
12:10:00	6.1437	0.295929	0.00265815	12:10:00	5.9551	0.281775	0.00250252	12:10:00	7.9161	0.0214121	0.000104855	12:10:00	8.0328	0.0836446	0.000561136	12:10:00	7.6952	0.0641049	0.000404418	12:10:00	7.1127	0.030312	0.000160847
12:20:00	5.9481	0.338545	0.00313693	12:20:00	6.005	0.271124	0.00238658	12:20:00	7.9152	0.0215282	0.000105555	12:20:00	7.9561	0.0940913	0.000648614	12:20:00	7.7023	0.063124	0.000396813	12:20:00	7.1231	0.0288077	0.000151078
12:30:00	5.9915	0.328849	0.0030267	12:30:00	6.2752	0.216392	0.00180812	12:30:00	7.9101	0.0221868	0.000109544	12:30:00	7.9163	0.099592	0.000695603	12:30:00	7.7091	0.0621862	0.000389569	12:30:00	7.1275	0.0281726	0.000146989
12:40:00	6.0062	0.325597	0.0029899	12:40:00	6.2683	0.21773	0.0018219	12:40:00	7.9087	0.0223678	0.000110645	12:40:00	7.8932	0.10281	0.000723373	12:40:00	7.7155	0.0613052	0.000382786	12:40:00	7.1306	0.0277256	0.000144123
12:50:00	6.0239	0.321702	0.00294593	12:50:00	6.1562	0.239904	0.00205293	12:50:00	7.9094	0.0222773	0.000110094	12:50:00	7.8788	0.104826	0.000740871	12:50:00	7.725	0.06	0.000372779	12:50:00	7.1331	0.0273654	0.000141821
13:00:00	6.0294	0.320496	0.00293234	13:00:00	6.2173	0.227719	0.00192534	13:00:00	7.9084	0.0224066	0.000110881	13:00:00	7.8698	0.106089	0.000751879	13:00:00	7.7222	0.0603843	0.00037572	13:00:00	7.1362	0.0269191	0.00013898
13:10:00	6.0154	0.32357	0.002967	13:10:00	6.2499	0.221316	0.0018589	13:10:00	7.91	0.0221997	0.000109623	13:10:00	7.8609	0.107341	0.000762819	13:10:00	7.7141	0.0614978	0.000384267	13:10:00	7.1487	0.0251234	0.000127657
13:20:00	5.9964	0.327763	0.00301441	13:20:00	6.2487	0.22155	0.00186133	13:20:00	7.9045	0.022911	0.000113962	13:20:00	7.8664	0.106567	0.000756052	13:20:00	7.7017	0.0632068	0.000397454	13:20:00	7.1544	0.0243067	0.000122568
13:30:00	5.9622	0.33538	0.00310086	13:30:00	6.2227	0.226654	0.00191425	13:30:00	7.9018	0.0232605	0.000116106	13:30:00	7.8681	0.106328	0.000753964	13:30:00	7.7017	0.0632068	0.000397454	13:30:00	7.1552	0.0241922	0.000121857
13:40:00	5.9428	0.339739	0.00315055	13:40:00	6.228	0.22561	0.00190341	13:40:00	7.8988	0.0236492	0.000118499	13:40:00	7.8823	0.104335	0.000736605	13:40:00	7.5634	0.082648	0.000552917	13:40:00	7.1578	0.0238202	0.000119555
13:50:00	5.9404	0.34028	0.00315673	13:50:00	6.279	0.215655	0.00180055	13:50:00	7.8932	0.0243754	0.000122994	13:50:00	7.898	0.10214	0.000717573	13:50:00	7.5959	0.0780158	0.000515019	13:50:00	7.1638	0.0229627	0.000114279
14:00:00	5.9245	0.343877	0.00319786	14:00:00	6.281	0.215268	0.00179658	14:00:00	7.8879	0.0250637	0.000127283	14:00:00	7.9213	0.0988979	0.00068964	14:00:00	7.6051	0.0767117	0.000504442	14:00:00	7.1695	0.0221494	0.000109317
14:10:00	5.9062	0.348041	0.00324559	14:10:00	6.1632	0.238496	0.00203811	14:10:00	7.8867	0.0252197	0.000128259	14:10:00	7.9288	0.0978584	0.000680728	14:10:00	7.6116	0.0757922	0.00049701	14:10:00	7.175	0.0213659	0.000104576
14:20:00	5.8763	0.3549	0.00332451	14:20:00	6.0522	0.261211	0.00227962	14:20:00	7.8807	0.0260002	0.000133163	14:20:00	7.9273	0.0980662	0.000682507	14:20:00	7.619	0.0747473	0.000488589	14:20:00	7.1648	0.0228199	0.000113405
14:30:00	5.8919	0.351313	0.00328319	14:30:00	5.9988	0.272438	0.00240083	14:30:00	7.8789	0.0262346	0.000134642	14:30:00	7.9401	0.096296	0.000667373	14:30:00	7.6124	0.0756792	0.000496097	14:30:00	7.1563	0.0240348	0.000120882
14:40:00	5.9034	0.34868	0.00325293	14:40:00	6.0081	0.270468	0.00237948	14:40:00	7.8725	0.0270689	0.000139932	14:40:00	7.9378	0.0966137	0.000670084	14:40:00	7.6031	0.0769949	0.000506736	14:40:00	7.1457	0.0255538	0.000130354
14:50:00	5.9298	0.342676	0.00318411	14:50:00	6.0523	0.26119	0.0022794	14:50:00	7.8712	0.0272385	0.000141013	14:50:00	7.939	0.0964479	0.000668669	14:50:00	7.5947	0.0781861	0.000516404	14:50:00	7.1259	0.0284034	0.000148473
15:00:00	5.947	0.338793	0.00313975	15:00:00	6.101	0.251123	0.00217173	15:00:00	7.8722	0.0271081	0.000140182	15:00:00	7.9504	0.0948757	0.000655277	15:00:00	7.5909	0.0787258	0.000520796	15:00:00	7.1126	0.0303265	0.000160942
15:10:00	5.9642	0.334932	0.00309577	15:10:00	6.0601	0.259567	0.00226197	15:10:00	7.871	0.0272646	0.000141179	15:10:00	7.9596	0.0936102	0.000644534	15:10:00	7.5871	0.0792661	0.000525199	15:10:00	7.1145	0.0300513	0.000159146
15:20:00	5.9691	0.333836	0.0030833	15:20:00	6.0546	0.260711	0.00227425	15:20:00	7.8705	0.0273299	0.000141595	15:20:00	7.9738	0.0916627	0.000628067	15:20:00	7.5874	0.0792234	0.000524851	15:20:00	7.1091	0.0308337	0.000164262
15:30:00	5.9713	0.333344	0.00307772	15:30:00	6.1449	0.242185	0.00207698	15:30:00	7.8702	0.0273691	0.000141845	15:30:00	7.9634	0.0930884	0.000640114	15:30:00	7.5887	0.0790386	0.000523344	15:30:00	7.096	0.0327368	0.00017683
15:40:00	5.9717	0.333255	0.0030767	15:40:00	6.1176	0.247728	0.00213565	15:40:00	7.8742	0.0268472	0.000138523	15:40:00	7.9473	0.0953028	0.00065891	15:40:00	7.5915	0.0786406	0.000520101	15:40:00	7.0955	0.0328095	0.000177314
15:50:00	6.0422	0.317699	0.00290087	15:50:00	6.0654	0.258466	0.00225017	15:50:00	7.8766	0.0265343	0.000136538	15:50:00	7.9254	0.0983294	0.000684763	15:50:00	7.5972	0.0778313	0.000513521	15:50:00	7.0926	0.0332318	0.000180128
16:00:00	6.0865	0.308108	0.00279345	16:00:00	6.0698	0.257554	0.0022404	16:00:00	7.8888	0.0249468	0.000126553	16:00:00	7.9235	0.0985928	0.000687022	16:00:00	7.5979	0.077732	0.000512714	16:00:00	7.0892	0.0337274	0.00018344
16:10:00	6.1278	0.299292	0.00269538	16:10:00	6.185	0.234131	0.00199228	16:10:00	7.9042	0.0229498	0.0001142	16:10:00	7.9327	0.0973187	0.000676109	16:10:00	7.5983	0.0776753	0.000512254	16:10:00	7.0919	0.0333338	0.000180808
16:20:00	6.1764	0.289068	0.00258249	16:20:00	6.356	0.200928	0.0016504	16:20:00	7.9117	0.0219801	0.000108289	16:20:00	7.9524	0.0946004	0.000652937	16:20:00	7.5987	0.0776185	0.000511793	16:20:00	7.0997	0.0321985	0.000173258
16:30:00	6.2233	0.279353	0.00247607	16:30:00	6.4999	0.174341	0.00138583	16:30:00	7.9172	0.0212701	0.000104	16:30:00	7.9805	0.0907462	0.000620346	16:30:00	7.5991	0.0775618	0.000511333	16:30:00	7.1049	0.0314431	0.000168268
16:40:00	6.3062	0.262535	0.00229386	16:40:00	6.6213	0.15281	0.00117825	16:40:00	7.9206	0.0208318	0.000101367	16:40:00	8.0068	0.0871634	0.000590335	16:40:00	7.6029	0.0770232	0.000506965	16:40:00	7.1083	0.0309497	0.000165023
16:50:00	6.3678	0.250322	0.00216321	16:50:00	6.732	0.133853	0.00100098	16:50:00	7.9263	0.0200976	9.69882e-05	16:50:00	8.0261	0.0845492	0.000568615	16:50:00	7.6063	0.0765418	0.000503068	16:50:00	7.1054	0.0313705	0.00016779
17:00:00	6.4178	0.240581	0.00206006	17:00:00	6.814	0.120208	0.000876893	17:00:00	7.9302	0.019596	9.40166e-05	17:00:00	8.0336	0.0835366	0.000560244	17:00:00	7.6088	0.0761881	0.000500207	17:00:00	7.1016	0.0319224	0.000171431
17:10:00	6.4239	0.239403	0.00204765	17:10:00	6.8472	0.114777	0.000828376	17:10:00	7.9368	0.0187481	8.90344e-05	17:10:00	8.0462	0.0818399	0.000546269	17:10:00	7.6149	0.075326	0.000493249	17:10:00	7.1081	0.0309787	0.000165214
17:20:00	6.4364	0.236996	0.00202233	17:20:00	6.6045	0.155742	0.00120614	17:20:00	7.9387	0.0185043	8.76111e-05	17:20:00	8.0562	0.080497	0.000535256	17:20:00	7.6258	0.073789	0.000480889	17:20:00	7.1128	0.0302975	0.000160753
17:30:00	6.4834	0.228029	0.00192855	17:30:00	6.4767	0.178548	0.00142711	17:30:00	7.9447	0.0177351	8.31498e-05	17:30:00	8.0623	0.0796795	0.000528573	17:30:00	7.6395	0.0718633	0.000465487	17:30:00	7.111	0.0305583	0.000162458
17:40:00	6.5613	0.213449	0.0017779	17:40:00	6.5565	0.164203	0.00128731	17:40:00	7.9514	0.0168775	7.82284e-05	17:40:00	8.0575	0.0803227	0.00053383	17:40:00	7.6452	0.0710642	0.000459123	17:40:00	7.1107	0.0306018	0.000162742
17:50:00	6.6524	0.196831	0.00160908	17:50:00	6.6781	0.143005	0.00108588	17:50:00	7.9578	0.0160597	7.35885e-05	17:50:00	8.0889	0.076129	0.00049973	17:50:00	7.6536	0.0698887	0.000449792	17:50:00	7.1106	0.0306163	0.000162837
18:00:00	6.7501	0.179508	0.00143657	18:00:00	6.7913	0.123953	0.000910637	18:00:00	7.9614	0.0156003	7.10056e-05	18:00:00	8.1331	0.0702807	0.0004529	18:00:00	7.6592	0.0691064	0.000443603	18:00:00	7.1137	0.0301671	0.000159902
18:10:00	6.8634	0.160037	0.00124722	18:10:00	6.8958	0.10692	0.000759135	18:10:00	7.965	0.0151412	6.84425e-05	18:10:00	8.1746	0.0648472	0.00041019	18:10:00	7.6758	0.0667943	0.000425404	18:10:00	7.1207	0.0291544	0.00015332
18:20:00	6.9648	0.143148	0.00108723	18:20:00	6.9869	0.0924874	0.00063503	18:20:00	7.968	0.014759	6.6322e-05	18:20:00	8.2143	0.0597008	0.000370491	18:20:00	7.7011	0.0632897	0.000398096	18:20:00	7.1235	0.0287499	0.000150705
18:30:00	7.0615	0.127494	0.000942769	18:30:00	7.0694	0.079738	0.000529051	18:30:00	7.9684	0.0147081	6.60403e-05	18:30:00	8.2512	0.0549617	0.000334627	18:30:00	7.7306	0.0592321	0.000366915	18:30:00	7.1305	0.02774	0.000144215
18:40:00	7.1533	0.113025	0.000812837	18:40:00	7.1407	0.0689568	0.000442421	18:40:00	7.9655	0.0150775	6.80881e-05	18:40:00	8.2861	0.0505183	0.000301643	18:40:00	7.756	0.0557633	0.000340645	18:40:00	7.1388	0.0265451	0.000136606
18:50:00	7.2373	0.100106	0.000700028	18:50:00	7.202	0.0598584	0.000371696	18:50:00	7.9643	0.0152305	6.89393e-05	18:50:00	8.3143	0.0469552	0.00027567	18:50:00	7.784	0.0519656	0.000312315	18:50:00	7.1464	0.0254534	0.000129724
19:00:00	7.3038	0.0900901	0.000614829	19:00:00	7.2557	0.0520143	0.000312676	19:00:00	7.9654	0.0150903	6.81589e-05	19:00:00	8.3334	0.0445556	0.000258432	19:00:00	7.8113	0.048289	0.000285341	19:00:00	7.1605	0.0234341	0.000117174
19:10:00	7.3584	0.0820015	0.000547598	19:10:00	7.3032	0.045172	0.00026284	19:10:00	7.9639	0.0152815	6.92235e-05	19:10:00	8.3487	0.0426414	0.000244833	19:10:00	7.8335	0.0453182	0.000263887	19:10:00	7.1742	0.0214797	0.000105263
19:20:00	7.4063	0.0750037	0.000490652	19:20:00	7.3389	0.0400878	0.00022691	19:20:00	7.9602	0.0157534	7.18644e-05	19:20:00	8.3685	0.0401745	0.000227515	19:20:00	7.8602	0.0417674	0.00023867	19:20:00	7.1849	0.0199585	9.61623e-05
19:30:00	7.4444	0.0695019	0.00044673	19:30:00	7.3597	0.0371483	0.000206605	19:30:00	7.9615	0.0155875	7.09341e-05	19:30:00	8.3853	0.0380905	0.000213075	19:30:00	7.8799	0.0391629	0.000220484	19:30:00	7.1917	0.0189941	9.04747e-05
19:40:00	7.4763	0.0649385	0.000410901	19:40:00	7.377	0.034716	0.000190081	19:40:00	7.9598	0.0158044	7.21512e-05	19:40:00	8.4022	0.0360025	0.000198789	19:40:00	7.9039	0.0360075	0.000198823	19:40:00	7.1973	0.0182013	8.58484e-05
19:50:00	7.505	0.0608661	0.000379414	19:50:00	7.4012	0.0313328	0.000167541	19:50:00	7.9536	0.0165963	7.66266e-05	19:50:00	8.4135	0.034611	0.000189374	19:50:00	7.9203	0.0338624	0.000184344	19:50:00	7.1931	0.0187958	8.93132e-05
20:00:00	7.527	0.0577654	0.000355762	20:00:00	7.4247	0.0280685	0.00014632	20:00:00	7.9518	0.0168264	7.79366e-05	20:00:00	8.4254	0.0331498	0.00017958	20:00:00	7.9441	0.030765	0.000163812	20:00:00	7.1979	0.0181164	8.53559e-05
20:10:00	7.5485	0.0547526	0.000333061	20:10:00	7.4447	0.0253066	0.000128803	20:10:00	7.95	0.0170566	7.92514e-05	20:10:00	8.4362	0.0318271	0.000170801	20:10:00	7.9607	0.0286156	0.000149839	20:10:00	7.2074	0.0167744	7.76405e-05
20:20:00	7.5658	0.0523408	0.000315093	20:20:00	7.4618	0.0229569	0.000114244	20:20:00	7.9464	0.0175174	8.18949e-05	20:20:00	8.4446	0.0308007	0.000164046	20:20:00	7.9763	0.0266038	0.000136979	20:20:00	7.2085	0.0166193	7.67574e-05
20:30:00	7.5794	0.0504525	0.000301159	20:30:00	7.4779	0.0207545	0.000100905	20:30:00	7.9413	0.0181708	8.56717e-05	20:30:00	8.4572	0.029265	0.000154036	20:30:00	7.9894	0.0249205	0.000126389	20:30:00	7.2035	0.0173249	8.07888e-05
20:40:00	7.5941	0.0484192	0.000286288	20:40:00	7.487	0.0195138	9.35316e-05	20:40:00	7.9406	0.0182606	8.61929e-05	20:40:00	8.4656	0.0282437	0.000147446	20:40:00	8.0079	0.0225527	0.000111773	20:40:00	7.2065	0.0169014	7.83646e-05
20:50:00	7.6058	0.0468064	0.000274595	20:50:00	7.4978	0.0180453	8.49437e-05	20:50:00	7.9447	0.0177351	8.31498e-05	20:50:00	8.4717	0.0275033	0.000142702	20:50:00	8.0218	0.0207809	0.000101063	20:50:00	7.214	0.0158442	7.23747e-05
21:00:00	7.6174	0.0452123	0.000263128	21:00:00	7.5106	0.0163103	7.50044e-05	21:00:00	7.9464	0.0175174	8.18949e-05	21:00:00	8.4791	0.0266066	0.000136996	21:00:00	8.0349	0.0191166	9.11934e-05	21:00:00	7.2177	0.0153234	6.94577e-05
21:10:00	7.6267	0.0439377	0.000254027	21:10:00	7.5249	0.0143789	6.42256e-05	21:10:00	7.9548	0.0164429	7.57559e-05	21:10:00	8.4865	0.0257114	0.000131345	21:10:00	8.0473	0.0175463	8.20612e-05	21:10:00	7.2224	0.0146627	6.57895e-05
21:20:00	7.633	0.0430761	0.000247909	21:20:00	7.536	0.0128848	5.61117e-05	21:20:00	7.9556	0.0163407	7.51766e-05	21:20:00	8.49	0.0252886	0.000128691	21:20:00	8.0561	0.0164348	7.57097e-05	21:20:00	7.2276	0.0139327	6.17809e-05
21:30:00	7.6466	0.0412209	0.000234832	21:30:00	7.5472	0.0113817	4.81657e-05	21:30:00	7.9567	0.0162002	7.43817e-05	21:30:00	8.4925	0.0249868	0.000126802	21:30:00	8.067	0.0150614	6.79983e-05	21:30:00	7.2323	0.0132738	5.82041e-05
21:40:00	7.651	0.0406221	0.00023064	21:40:00	7.5508	0.0108995	4.56662e-05	21:40:00	7.9583	0.0159959	7.32286e-05	21:40:00	8.4988	0.0242269	0.000122073	21:40:00	8.0793	0.013516	5.95144e-05	21:40:00	7.2371	0.0126017	5.4598e-05
21:50:00	7.6541	0.0402007	0.000227697	21:50:00	7.5564	0.0101503	4.18335e-05	21:50:00	7.9626	0.0154472	7.0149e-05	21:50:00	8.507	0.0232397	0.000115978	21:50:00	8.0862	0.0126512	5.48618e-05	21:50:00	7.2441	0.0116233	4.94271e-05
22:00:00	7.656	0.0399425	0.000225899	22:00:00	7.5632	0.00924212	3.72745e-05	22:00:00	7.967	0.0148864	6.70272e-05	22:00:00	8.5166	0.0220863	0.000108934	22:00:00	8.0927	0.0118378	5.05528e-05	22:00:00	7.2489	0.0109534	4.59442e-05
22:10:00	7.6601	0.0393859	0.00022203	22:10:00	7.5689	0.00848208	3.35377e-05	22:10:00	7.9691	0.014619	6.5548e-05	22:10:00	8.5282	0.020696	0.000100555	22:10:00	8.0989	0.0110632	4.65121e-05	22:10:00	7.2541	0.0102287	4.22314e-05
22:20:00	7.6562	0.0399154	0.00022571	22:20:00	7.5717	0.00810914	3.17318e-05	22:20:00	7.9684	0.0147081	6.60403e-05	22:20:00	8.5381	0.0195125	9.3524e-05	22:20:00	8.1054	0.0102524	4.23521e-05	22:20:00	7.2612	0.0092409	3.72684e-05
22:30:00	7.6516	0.0405405	0.000230069	22:30:00	7.5806	0.00692557	2.61305e-05	22:30:00	7.9692	0.0146062	6.54777e-05	22:30:00	8.5472	0.0184271	8.71614e-05	22:30:00	8.1092	0.00977902	3.99577e-05	22:30:00	7.2671	0.00842152	3.32432e-05
22:40:00	7.6444	0.0415206	0.000236935	22:40:00	7.584	0.00647416	2.40499e-05	22:40:00	7.9698	0.0145299	6.50565e-05	22:40:00	8.551	0.0179745	8.45337e-05	22:40:00	8.1172	0.00878382	3.50123e-05	22:40:00	7.2674	0.00837989	3.3041e-05
22:50:00	7.6423	0.0418068	0.000238947	22:50:00	7.5827	0.00664671	2.48414e-05	22:50:00	7.9735	0.0140591	6.24714e-05	22:50:00	8.5598	0.016928	7.85162e-05	22:50:00	8.1253	0.00777817	3.01451e-05	22:50:00	7.2717	0.0077836	3.0171e-05
23:00:00	7.6397	0.0421613	0.000241444	23:00:00	7.5839	0.00648743	2.41106e-05	23:00:00	7.9779	0.0134998	5.94264e-05	23:00:00	8.5632	0.0165242	7.62172e-05	23:00:00	8.1257	0.00772856	2.99086e-05	23:00:00	7.2729	0.00761732	2.93796e-05
23:10:00	7.6417	0.0418886	0.000239523	23:10:00	7.5909	0.00555929	1.99373e-05	23:10:00	7.9779	0.0134998	5.94264e-05	23:10:00	8.564	0.0164292	7.56784e-05	23:10:00	8.1317	0.00698501	2.64068e-05	23:10:00	7.2657	0.00861583	3.41899e-05
23:20:00	7.6453	0.041398	0.000236074	23:20:00	7.5966	0.00480478	1.66605e-05	23:20:00	7.9798	0.0132585	5.81215e-05	23:20:00	8.5659	0.0162038	7.4402e-05	23:20:00	8.1341	0.00668789	2.5031e-05	23:20:00	7.2454	0.0114417	4.84787e-05
23:30:00	7.6456	0.0413571	0.000235787	23:30:00	7.6023	0.00405141	1.35055e-05	23:30:00	7.9832	0.0128269	5.58016e-05	23:30:00	8.5729	0.015374	6.97401e-05	23:30:00	8.1376	0.00625492	2.30513e-05	23:30:00	7.2452	0.0114697	4.86243e-05
23:40:00	7.6486	0.0409487	0.000232924	23:40:00	7.6065	0.00349701	1.12678e-05	23:40:00	7.9792	0.0133347	5.85329e-05	23:40:00	8.5787	0.0146875	6.59267e-05	23:40:00	8.1426	0.00563702	2.0281e-05	23:40:00	7.2491	0.0109255	4.58003e-05
23:50:00	7.6491	0.0408806	0.000232448	23:50:00	7.6123	0.00273242	8.31643e-06	23:50:00	7.9749	0.0138811	6.14991e-05	23:50:00	8.5818	0.014321	6.39073e-05	23:50:00	8.1466	0.00514325	1.81168e-05	23:50:00	7.2554	0.0100477	4.13134e-05
	7.9618				7.6331				8.0856				8.7047				8.1885				7.3282
