# Supplementary material for: Verification of sap flow characteristics and measurement errors of Populus tomentosa Carr. and Salix babylonica L. based on the liquid level equilibrium method
Source: Front Plant Sci. 2022 Aug 30;13:946804. doi: 10.3389/fpls.2022.946804 (PMC9472247; doi:10.3389/fpls.2022.946804)
Supplement: Supplementary file 1 [file Data_Sheet_1.zip › Supplementary Material 1/Figure 3.xlsx]

## Sheet: Sheet1
P. tomentosa						S. babylonica
Time	Temperature difference	K	Fd	Circumference	DBH	Time	K	Fd	Circumference	DBH
2021-08-24	7.1575	0.0119455	5.11194e-05	61.6608	19.6372	2021-08-26	0.0108446	4.53834e-05	58.6357	18.6738
2021-08-24 00:30:00	7.1699	0.0101954	4.20623e-05	61.6889	19.6462	2021-08-26 00:30:00	0.00857923	3.40112e-05	58.6386	18.6747
2021-08-24 01:00:00	7.2205	0.00311613	9.77659e-06	61.6889	19.6462	2021-08-26 01:00:00	0.00672259	2.5191e-05	58.6377	18.6744
2021-08-24 01:30:00	7.2346	0.00116109	2.89998e-06	61.6928	19.6474	2021-08-26 01:30:00	0.00517671	1.82619e-05	58.6425	18.676
2021-08-24 02:00:00	7.1999	0.00598619	2.18383e-05	61.6947	19.648	2021-08-26 02:00:00	0.00567977	2.04705e-05	58.6483	18.6778
2021-08-24 02:30:00	7.1655	0.0108157	4.52344e-05	61.6947	19.648	2021-08-26 02:30:00	0.00626536	2.30987e-05	58.6493	18.6781
2021-08-24 03:00:00	7.1558	0.0121859	5.23888e-05	61.6967	19.6486	2021-08-26 03:00:00	0.00637084	2.35783e-05	58.6512	18.6787
2021-08-24 03:30:00	7.1615	0.0113803	4.81584e-05	61.6996	19.6495	2021-08-26 03:30:00	0.00626536	2.30987e-05	58.6541	18.6797
2021-08-24 04:00:00	7.1714	0.0099841	4.09917e-05	61.7005	19.6499	2021-08-26 04:00:00	0.00732114	2.79797e-05	58.657	18.6806
2021-08-24 04:30:00	7.1876	0.00770772	2.98094e-05	61.7034	19.6508	2021-08-26 04:30:00	0.00806151	3.15025e-05	58.659	18.6812
2021-08-24 05:00:00	7.2035	0.00548345	1.9603e-05	61.7005	19.6499	2021-08-26 05:00:00	0.00817912	3.20693e-05	58.6609	18.6818
2021-08-24 05:30:00	7.2059	0.00514856	1.81398e-05	61.7025	19.6505	2021-08-26 05:30:00	0.00839091	3.30945e-05	58.6619	18.6821
2021-08-24 06:00:00	7.2265	0.00228326	6.66698e-06	61.7005	19.6499	2021-08-26 06:00:00	0.00760306	2.93119e-05	58.6658	18.6834
2021-08-24 06:30:00	7.243	0	0	61.6996	19.6495	2021-08-26 06:30:00	0.0115902	4.92542e-05	58.6658	18.6834
2021-08-24 07:00:00	7.2199	0.00319949	1.00995e-05	61.6976	19.6489	2021-08-26 07:00:00	0.0295004	0.000155563	58.6619	18.6821
2021-08-24 07:30:00	7.0591	0.0260515	0.000133486	61.6938	19.6477	2021-08-26 07:30:00	0.0387205	0.000217421	58.6619	18.6821
2021-08-24 08:00:00	6.7599	0.0714656	0.000462317	61.6899	19.6465	2021-08-26 08:00:00	0.0397329	0.00022444	58.6629	18.6824
2021-08-24 08:30:00	6.3468	0.141205	0.00106909	61.687	19.6455	2021-08-26 08:30:00	0.0450774	0.000262162	58.6619	18.6821
2021-08-24 09:00:00	6.0864	0.19003	0.00154091	61.6802	19.6434	2021-08-26 09:00:00	0.0541939	0.000328882	58.657	18.6806
2021-08-24 09:30:00	5.9208	0.223314	0.00187959	61.6783	19.6428	2021-08-26 09:30:00	0.074607	0.00048746	58.6425	18.676
2021-08-24 10:00:00	5.901	0.227419	0.00192221	61.6724	19.6409	2021-08-26 10:00:00	0.083256	0.000557929	58.6232	18.6698
2021-08-24 10:30:00	6.0201	0.203136	0.00167276	61.6695	19.64	2021-08-26 10:30:00	0.0931337	0.000640497	58.6164	18.6676
2021-08-24 11:00:00	5.6388	0.284493	0.00253227	61.6657	19.6387	2021-08-26 11:00:00	0.0953679	0.000659464	58.6086	18.6652
2021-08-24 11:30:00	5.42	0.336347	0.00311188	61.6628	19.6378	2021-08-26 11:30:00	0.0945076	0.000652149	58.5941	18.6605
2021-08-24 12:00:00	5.6238	0.287919	0.00256986	61.6608	19.6372	2021-08-26 12:00:00	0.106605	0.000756378	58.5767	18.655
2021-08-24 12:30:00	5.4078	0.339362	0.00314625	61.655	19.6354	2021-08-26 12:30:00	0.111945	0.000803286	58.5563	18.6485
2021-08-24 13:00:00	5.4253	0.335041	0.00309701	61.657	19.636	2021-08-26 13:00:00	0.115534	0.000835104	58.5379	18.6427
2021-08-24 13:30:00	5.4552	0.327724	0.00301396	61.6599	19.6369	2021-08-26 13:30:00	0.115883	0.000838213	58.537	18.6423
2021-08-24 14:00:00	5.4925	0.318707	0.00291221	61.6608	19.6372	2021-08-26 14:00:00	0.118031	0.000857379	58.5331	18.6411
2021-08-24 14:30:00	5.5894	0.295846	0.00265722	61.6608	19.6372	2021-08-26 14:30:00	0.117785	0.000855181	58.5283	18.6396
2021-08-24 15:00:00	5.6195	0.288905	0.00258069	61.6608	19.6372	2021-08-26 15:00:00	0.115346	0.000833439	58.5302	18.6402
2021-08-24 15:30:00	5.6705	0.277312	0.00245382	61.6608	19.6372	2021-08-26 15:30:00	0.114857	0.000829089	58.5312	18.6405
2021-08-24 16:00:00	5.6823	0.27466	0.00242496	61.6599	19.6369	2021-08-26 16:00:00	0.110958	0.000794581	58.5341	18.6414
2021-08-24 16:30:00	5.7126	0.267899	0.00235169	61.6715	19.6406	2021-08-26 16:30:00	0.10791	0.000767795	58.5418	18.6439
2021-08-24 17:00:00	5.7253	0.265087	0.00232133	61.6792	19.6431	2021-08-26 17:00:00	0.0961043	0.000665738	58.5505	18.6467
2021-08-24 17:30:00	5.7738	0.25446	0.00220731	61.6831	19.6443	2021-08-26 17:30:00	0.0987246	0.000688153	58.5505	18.6467
2021-08-24 18:00:00	6.1261	0.182318	0.0014643	61.6889	19.6462	2021-08-26 18:00:00	0.0808441	0.000538099	58.5563	18.6485
2021-08-24 18:30:00	6.2427	0.160235	0.00124912	61.6938	19.6477	2021-08-26 18:30:00	0.0555203	0.000338818	58.5631	18.6507
2021-08-24 19:00:00	6.4661	0.12015	0.000876366	61.6967	19.6486	2021-08-26 19:00:00	0.0416004	0.000237496	58.568	18.6522
2021-08-24 19:30:00	6.6683	0.0861839	0.000582179	61.7015	19.6502	2021-08-26 19:30:00	0.0326501	0.000176254	58.5709	18.6531
2021-08-24 20:00:00	6.8044	0.0644583	0.000407164	61.7054	19.6514	2021-08-26 20:00:00	0.0267845	0.000138125	58.5796	18.6559
2021-08-24 20:30:00	6.8687	0.0544936	0.000331122	61.7073	19.652	2021-08-26 20:30:00	0.0228101	0.000113345	58.5883	18.6587
2021-08-24 21:00:00	6.9173	0.0470848	0.000276607	61.7092	19.6526	2021-08-26 21:00:00	0.0200933	9.69621e-05	58.5931	18.6602
2021-08-24 21:30:00	6.9549	0.041424	0.000236257	61.7151	19.6545	2021-08-26 21:30:00	0.0179781	8.45545e-05	58.597	18.6615
2021-08-24 22:00:00	6.9859	0.0368027	0.000204242	61.717	19.6551	2021-08-26 22:00:00	0.0167563	7.75372e-05	58.6057	18.6642
2021-08-24 22:30:00	7.007	0.0336806	0.000183127	61.7189	19.6557	2021-08-26 22:30:00	0.0173309	8.08231e-05	58.6115	18.6661
2021-08-24 23:00:00	7.0325	0.0299325	0.000158372	61.7189	19.6557	2021-08-26 23:00:00	0.0163497	7.52275e-05	58.6183	18.6683
2021-08-24 23:30:00	7.055	0.0266478	0.000137257	61.7209	19.6563	2021-08-26 23:30:00	0.0139168	6.16939e-05	58.6241	18.6701
2021-08-25	7.0792	0.0231382	0.000115355	61.7199	19.656	2021-08-27	0.0130609	5.70569e-05	58.6232	18.6698
2021-08-25 00:30:00	7.0998	0.0201696	9.74157e-05	61.7218	19.6566	2021-08-27 00:30:00	0.0115784	4.91922e-05	58.6251	18.6704
2021-08-25 01:00:00	7.1244	0.016647	7.69152e-05	61.7199	19.656	2021-08-27 01:00:00	0.00927429	3.74343e-05	58.6261	18.6707
2021-08-25 01:30:00	7.1511	0.0128512	5.59314e-05	61.7199	19.656	2021-08-27 01:30:00	0.00676951	2.54076e-05	58.6251	18.6704
2021-08-25 02:00:00	7.1381	0.0146958	6.59723e-05	61.7209	19.6563	2021-08-27 02:00:00	0.00483772	1.68012e-05	58.6241	18.6701
2021-08-25 02:30:00	7.149	0.0131487	5.75296e-05	61.7199	19.656	2021-08-27 02:30:00	0.00419543	1.40989e-05	58.628	18.6713
2021-08-25 03:00:00	7.1278	0.0161621	7.41663e-05	61.7218	19.6566	2021-08-27 03:00:00	0.00374049	1.22411e-05	58.629	18.6716
2021-08-25 03:30:00	7.1054	0.0193656	9.26575e-05	61.7228	19.6569	2021-08-27 03:30:00	0.00389209	1.28547e-05	58.6328	18.6729
2021-08-25 04:00:00	7.053	0.0269389	0.000139106	61.7228	19.6569	2021-08-27 04:00:00	0.00454567	1.55614e-05	58.6406	18.6753
2021-08-25 04:30:00	7.0431	0.0283824	0.000148337	61.7199	19.656	2021-08-27 04:30:00	0.00379879	1.24764e-05	58.6512	18.6787
2021-08-25 05:00:00	7.0211	0.0316047	0.000169333	61.7199	19.656	2021-08-27 05:00:00	0.00289004	8.91086e-06	58.66	18.6815
2021-08-25 05:30:00	6.8843	0.0521041	0.00031334	61.7189	19.6557	2021-08-27 05:30:00	0.00120506	3.03576e-06	58.6629	18.6824
2021-08-25 06:00:00	6.6951	0.081836	0.000546237	61.7199	19.656	2021-08-27 06:00:00	0.000150473	2.34423e-07	58.6677	18.684
2021-08-25 06:30:00	6.2819	0.152995	0.00118001	61.717	19.6551	2021-08-27 06:30:00	0.00200617	5.68541e-06	58.6687	18.6843
2021-08-25 07:00:00	6.1914	0.169848	0.001342	61.717	19.6551	2021-08-27 07:00:00	0.0121353	5.21209e-05	58.6629	18.6824
2021-08-25 07:30:00	6.1069	0.186035	0.00150113	61.7102	19.6529	2021-08-27 07:30:00	0.028263	0.00014757	58.6629	18.6824
2021-08-25 08:00:00	6.1063	0.186152	0.00150229	61.6957	19.6483	2021-08-27 08:00:00	0.0409855	0.000233182	58.6609	18.6818
2021-08-25 08:30:00	6.039	0.199371	0.00163467	61.6908	19.6468	2021-08-27 08:30:00	0.0485905	0.000287535	58.6629	18.6824
2021-08-25 09:00:00	5.9926	0.208657	0.0017289	61.6879	19.6458	2021-08-27 09:00:00	0.0526399	0.000317312	58.66	18.6815
2021-08-25 09:30:00	5.7579	0.257924	0.00224436	61.6812	19.6437	2021-08-27 09:30:00	0.0612764	0.000382565	58.658	18.6809
2021-08-25 10:00:00	5.5735	0.299542	0.00269816	61.6783	19.6428	2021-08-27 10:00:00	0.0736456	0.000479739	58.6348	18.6735
2021-08-25 10:30:00	5.6286	0.286821	0.0025578	61.6773	19.6424	2021-08-27 10:30:00	0.0809117	0.000538653	58.6203	18.6689
2021-08-25 11:00:00	5.4255	0.334992	0.00309645	61.6754	19.6418	2021-08-27 11:00:00	0.080209	0.0005329	58.6135	18.6667
2021-08-25 11:30:00	5.4491	0.32921	0.0030308	61.6734	19.6412	2021-08-27 11:30:00	0.0924046	0.000634331	58.6125	18.6664
2021-08-25 12:00:00	5.4543	0.327943	0.00301644	61.6734	19.6412	2021-08-27 12:00:00	0.10608	0.000751803	58.6048	18.6639
2021-08-25 12:30:00	5.4568	0.327335	0.00300955	61.6705	19.6403	2021-08-27 12:30:00	0.109817	0.00078453	58.6057	18.6642
2021-08-25 13:00:00	5.4614	0.326217	0.00299691	61.6686	19.6397	2021-08-27 13:00:00	0.119088	0.00086684	58.6028	18.6633
2021-08-25 13:30:00	5.4729	0.32343	0.00296542	61.6754	19.6418	2021-08-27 13:30:00	0.123146	0.000903348	58.5941	18.6605
2021-08-25 14:00:00	5.4642	0.325537	0.00298922	61.6763	19.6421	2021-08-27 14:00:00	0.122883	0.000900976	58.5893	18.659
2021-08-25 14:30:00	5.5192	0.312328	0.00284062	61.6763	19.6421	2021-08-27 14:30:00	0.12131	0.000886793	58.5835	18.6571
2021-08-25 15:00:00	5.5314	0.309433	0.00280825	61.6763	19.6421	2021-08-27 15:00:00	0.121397	0.000887579	58.5796	18.6559
2021-08-25 15:30:00	5.568	0.300826	0.0027124	61.6734	19.6412	2021-08-27 15:30:00	0.118117	0.000858155	58.5786	18.6556
2021-08-25 16:00:00	5.5769	0.29875	0.00268938	61.6734	19.6412	2021-08-27 16:00:00	0.111001	0.000794959	58.5825	18.6568
2021-08-25 16:30:00	5.6054	0.292147	0.00261639	61.685	19.6449	2021-08-27 16:30:00	0.105981	0.000750938	58.5864	18.6581
2021-08-25 17:00:00	5.6337	0.285656	0.00254501	61.6928	19.6474	2021-08-27 17:00:00	0.0898553	0.000612857	58.5931	18.6602
2021-08-25 17:30:00	5.7041	0.269788	0.00237212	61.6947	19.648	2021-08-27 17:30:00	0.0793185	0.000525626	58.598	18.6618
2021-08-25 18:00:00	6.0523	0.196735	0.00160811	61.7025	19.6505	2021-08-27 18:00:00	0.0659109	0.000418488	58.6067	18.6646
2021-08-25 18:30:00	6.2346	0.161743	0.0012636	61.7063	19.6517	2021-08-27 18:30:00	0.0504899	0.000301434	58.6164	18.6676
2021-08-25 19:00:00	6.3808	0.135124	0.0010127	61.7102	19.6529	2021-08-27 19:00:00	0.0376602	0.000210115	58.6193	18.6686
2021-08-25 19:30:00	6.5575	0.104537	0.000738359	61.7131	19.6539	2021-08-27 19:30:00	0.0303352	0.000160999	58.6222	18.6695
2021-08-25 20:00:00	6.649	0.0893367	0.000608506	61.716	19.6548	2021-08-27 20:00:00	0.0259433	0.000132805	58.6241	18.6701
2021-08-25 20:30:00	6.6927	0.0822239	0.000549427	61.718	19.6554	2021-08-27 20:30:00	0.0230644	0.000114903	58.629	18.6716
2021-08-25 21:00:00	6.702	0.0807222	0.0005371	61.7189	19.6557	2021-08-27 21:00:00	0.0214801	0.000105265	58.628	18.6713
2021-08-25 21:30:00	6.7276	0.0766098	0.000503618	61.7218	19.6566	2021-08-27 21:30:00	0.0195396	9.36837e-05	58.6367	18.6741
2021-08-25 22:00:00	6.7627	0.0710219	0.000458787	61.7228	19.6569	2021-08-27 22:00:00	0.016852	7.80828e-05	58.6445	18.6766
2021-08-25 22:30:00	6.7907	0.0666058	0.000423926	61.7276	19.6585	2021-08-27 22:30:00	0.0155493	7.07203e-05	58.6561	18.6803
2021-08-25 23:00:00	6.8116	0.0633331	0.000398432	61.7257	19.6579	2021-08-27 23:00:00	0.0148695	6.69333e-05	58.6658	18.6834
2021-08-25 23:30:00	6.8509	0.0572334	0.000351733	61.7286	19.6588	2021-08-27 23:30:00	0.0144524	6.463e-05	58.6735	18.6858
2021-08-26	6.8776	0.053129	0.000320945	61.7296	19.6591	2021-08-28	0.0137145	6.05923e-05	58.6842	18.6892
2021-08-26 00:30:00	6.9031	0.0492387	0.000292265	61.7286	19.6588	2021-08-28 00:30:00	0.012325	5.31258e-05	58.6919	18.6917
2021-08-26 01:00:00	6.9135	0.0476604	0.000280775	61.7305	19.6594	2021-08-28 01:00:00	0.0122301	5.26228e-05	58.7016	18.6948
2021-08-26 01:30:00	6.93	0.0451659	0.000262796	61.7315	19.6597	2021-08-28 01:30:00	0.0120167	5.14948e-05	58.7151	18.6991
2021-08-26 02:00:00	6.9177	0.0470243	0.00027617	61.7315	19.6597	2021-08-28 02:00:00	0.0117323	4.99988e-05	58.7297	18.7037
2021-08-26 02:30:00	6.9164	0.0472211	0.000277593	61.7305	19.6594	2021-08-28 02:30:00	0.0123369	5.31887e-05	58.7394	18.7068
2021-08-26 03:00:00	6.9057	0.0488437	0.000289381	61.7335	19.6603	2021-08-28 03:00:00	0.0110575	4.64827e-05	58.7442	18.7083
2021-08-26 03:30:00	6.8993	0.0498166	0.000296493	61.7315	19.6597	2021-08-28 03:30:00	0.00905036	3.63247e-05	58.749	18.7099
2021-08-26 04:00:00	6.8809	0.0526239	0.000317193	61.7325	19.66	2021-08-28 04:00:00	0.00737986	2.82562e-05	58.7519	18.7108
2021-08-26 04:30:00	6.8606	0.0557386	0.000340459	61.7335	19.6603	2021-08-28 04:30:00	0.00651151	2.42208e-05	58.7568	18.7124
2021-08-26 05:00:00	6.829	0.0606238	0.000377555	61.7344	19.6606	2021-08-28 05:00:00	0.00612475	2.24622e-05	58.7616	18.7139
2021-08-26 05:30:00	6.7771	0.0687462	0.000440758	61.7335	19.6603	2021-08-28 05:30:00	0.00619505	2.278e-05	58.7636	18.7145
2021-08-26 06:00:00	6.7754	0.0690144	0.000442875	61.7325	19.66	2021-08-28 06:00:00	0.00489615	1.70513e-05	58.7665	18.7154
2021-08-26 06:30:00	6.4948	0.1152	0.000832136	61.7335	19.6603	2021-08-28 06:30:00	0.00424211	1.42923e-05	58.7713	18.717
2021-08-26 07:00:00	6.0365	0.199867	0.00163969	61.7296	19.6591	2021-08-28 07:00:00	0.00495458	1.73022e-05	58.7732	18.7176
2021-08-26 07:30:00	6.0892	0.189483	0.00153545	61.7247	19.6576	2021-08-28 07:30:00	0.00701591	2.65507e-05	58.7732	18.7176
2021-08-26 08:00:00	6.0777	0.191734	0.00155793	61.7189	19.6557	2021-08-28 08:00:00	0.0136194	6.00753e-05	58.7732	18.7176
2021-08-26 08:30:00	5.9962	0.207932	0.0017215	61.7005	19.6499	2021-08-28 08:30:00	0.0226286	0.000112235	58.7742	18.7179
2021-08-26 09:00:00	5.9698	0.213273	0.0017761	61.6957	19.6483	2021-08-28 09:00:00	0.0320088	0.000172002	58.7742	18.7179
2021-08-26 09:30:00	5.6373	0.284835	0.00253601	61.6918	19.6471	2021-08-28 09:30:00	0.057665	0.000355001	58.7732	18.7176
2021-08-26 10:00:00	5.6868	0.273651	0.002414	61.687	19.6455	2021-08-28 10:00:00	0.0719142	0.000465892	58.7703	18.7167
2021-08-26 10:30:00	5.4717	0.32372	0.0029687	61.685	19.6449	2021-08-28 10:30:00	0.0837995	0.000562415	58.7636	18.7145
2021-08-26 11:00:00	5.312	0.363517	0.00342415	61.6831	19.6443	2021-08-28 11:00:00	0.0961599	0.000666213	58.7607	18.7136
2021-08-26 11:30:00	5.6252	0.287599	0.00256634	61.6821	19.644	2021-08-28 11:30:00	0.103016	0.000725162	58.7568	18.7124
2021-08-26 12:00:00	5.4272	0.334574	0.0030917	61.685	19.6449	2021-08-28 12:00:00	0.107427	0.000763569	58.7548	18.7117
2021-08-26 12:30:00	5.3834	0.345432	0.00321567	61.6812	19.6437	2021-08-28 12:30:00	0.111236	0.000797033	58.749	18.7099
2021-08-26 13:00:00	5.3314	0.358555	0.00336671	61.686	19.6452	2021-08-28 13:00:00	0.127543	0.000943214	58.7403	18.7071
2021-08-26 13:30:00	5.3233	0.360622	0.00339062	61.6938	19.6477	2021-08-28 13:30:00	0.12035	0.000878166	58.7229	18.7016
2021-08-26 14:00:00	5.2995	0.366733	0.00346148	61.6947	19.648	2021-08-28 14:00:00	0.114081	0.000822197	58.7006	18.6945
2021-08-26 14:30:00	5.3709	0.348564	0.00325159	61.6986	19.6492	2021-08-28 14:30:00	0.13671	0.00102735	58.6919	18.6917
2021-08-26 15:00:00	5.4228	0.335657	0.00310402	61.6986	19.6492	2021-08-28 15:00:00	0.133816	0.00100064	58.69	18.6911
2021-08-26 15:30:00	5.4989	0.317173	0.00289495	61.6996	19.6495	2021-08-28 15:30:00	0.124593	0.000916433	58.6842	18.6892
2021-08-26 16:00:00	5.5471	0.305727	0.0027669	61.7083	19.6523	2021-08-28 16:00:00	0.124116	0.000912112	58.6706	18.6849
2021-08-26 16:30:00	5.5728	0.299706	0.00269997	61.7228	19.6569	2021-08-28 16:30:00	0.135246	0.00101382	58.6706	18.6849
2021-08-26 17:00:00	5.6214	0.288469	0.0025759	61.7228	19.6569	2021-08-28 17:00:00	0.128323	0.000950323	58.6745	18.6861
2021-08-26 17:30:00	5.5711	0.300102	0.00270437	61.7276	19.6585	2021-08-28 17:30:00	0.117929	0.000856473	58.6793	18.6877
2021-08-26 18:00:00	5.9348	0.220429	0.00184974	61.7335	19.6603	2021-08-28 18:00:00	0.108692	0.000774649	58.6861	18.6898
2021-08-26 18:30:00	6.1848	0.171097	0.00135415	61.7354	19.661	2021-08-28 18:30:00	0.0928465	0.000638067	58.6938	18.6923
2021-08-26 19:00:00	6.3084	0.148152	0.00113419	61.7383	19.6619	2021-08-28 19:00:00	0.0998294	0.000697645	58.6958	18.6929
2021-08-26 19:30:00	6.4876	0.116438	0.000843155	61.7402	19.6625	2021-08-28 19:30:00	0.0783217	0.000517507	58.6977	18.6935
2021-08-26 20:00:00	6.6049	0.0966101	0.000670054	61.7431	19.6634	2021-08-28 20:00:00	0.0666346	0.000424152	58.6977	18.6935
2021-08-26 20:30:00	6.6765	0.0848498	0.000571106	61.7451	19.664	2021-08-28 20:30:00	0.060586	0.000377265	58.7016	18.6948
2021-08-26 21:00:00	6.7142	0.0787585	0.000521061	61.7441	19.6637	2021-08-28 21:00:00	0.0522938	0.000314745	58.7045	18.6957
2021-08-26 21:30:00	6.7436	0.0740554	0.000483027	61.7451	19.664	2021-08-28 21:30:00	0.0485905	0.000287535	58.7093	18.6972
2021-08-26 22:00:00	6.8248	0.0612765	0.000382566	61.7509	19.6659	2021-08-28 22:00:00	0.0452038	0.000263068	58.7151	18.6991
2021-08-26 22:30:00	6.8839	0.0521652	0.000313793	61.748	19.665	2021-08-28 22:30:00	0.0416255	0.000237672	58.72	18.7006
2021-08-26 23:00:00	6.8669	0.05477	0.000333191	61.748	19.665	2021-08-28 23:00:00	0.0385831	0.000216472	58.7277	18.7031
2021-08-26 23:30:00	6.838	0.0592278	0.000366882	61.748	19.665	2021-08-28 23:30:00	0.036913	0.000204996	58.7374	18.7062
	7.243
