# Supplementary material for: Verification of sap flow characteristics and measurement errors of Populus tomentosa Carr. and Salix babylonica L. based on the liquid level equilibrium method
Source: Front Plant Sci. 2022 Aug 30;13:946804. doi: 10.3389/fpls.2022.946804 (PMC9472247; doi:10.3389/fpls.2022.946804)
Supplement: Supplementary file 1 [file Data_Sheet_1.zip › Supplementary Material 1/Figure 4.xlsx]

## Sheet: Sheet1
P. tomentosa				S. babylonica				Blank control
Time	20-30cm (m³/m³)	10-20cm (m³/m³)	0-10cm (m³/m³)	Time	20-30cm (m³/m³)	10-20cm (m³/m³)	0-10cm (m³/m³)	Time	20-30cm (m³/m³)	10-20cm (m³/m³)	0-10cm (m³/m³)
2021-08-25	0.355	0.287	0.238	2021-08-25	0.332	0.321	0.246	2021-08-25	0.294	0.238	0.161
2021-08-25 00:10:00	0.355	0.287	0.238	2021-08-25 00:10:00	0.332	0.321	0.246	2021-08-25 00:05:00	0.294	0.238	0.161
2021-08-25 00:20:00	0.355	0.287	0.238	2021-08-25 00:20:00	0.332	0.321	0.246	2021-08-25 00:10:00	0.295	0.238	0.16
2021-08-25 00:30:00	0.355	0.287	0.239	2021-08-25 00:30:00	0.332	0.321	0.246	2021-08-25 00:15:00	0.295	0.238	0.16
2021-08-25 00:40:00	0.356	0.287	0.238	2021-08-25 00:40:00	0.333	0.321	0.246	2021-08-25 00:20:00	0.295	0.238	0.16
2021-08-25 00:50:00	0.355	0.288	0.238	2021-08-25 00:50:00	0.332	0.321	0.246	2021-08-25 00:25:00	0.295	0.238	0.16
2021-08-25 01:00:00	0.355	0.288	0.238	2021-08-25 01:00:00	0.332	0.321	0.246	2021-08-25 00:30:00	0.295	0.238	0.16
2021-08-25 01:10:00	0.355	0.287	0.238	2021-08-25 01:10:00	0.333	0.321	0.246	2021-08-25 00:35:00	0.295	0.238	0.16
2021-08-25 01:20:00	0.355	0.288	0.238	2021-08-25 01:20:00	0.333	0.321	0.246	2021-08-25 00:40:00	0.295	0.237	0.16
2021-08-25 01:30:00	0.355	0.287	0.238	2021-08-25 01:30:00	0.333	0.321	0.246	2021-08-25 00:45:00	0.295	0.237	0.16
2021-08-25 01:40:00	0.355	0.288	0.238	2021-08-25 01:40:00	0.333	0.321	0.246	2021-08-25 00:50:00	0.295	0.238	0.16
2021-08-25 01:50:00	0.355	0.288	0.238	2021-08-25 01:50:00	0.333	0.321	0.246	2021-08-25 00:55:00	0.295	0.238	0.159
2021-08-25 02:00:00	0.355	0.288	0.238	2021-08-25 02:00:00	0.333	0.321	0.246	2021-08-25 01:00:00	0.295	0.238	0.16
2021-08-25 02:10:00	0.355	0.288	0.239	2021-08-25 02:10:00	0.333	0.322	0.246	2021-08-25 01:05:00	0.296	0.237	0.16
2021-08-25 02:20:00	0.355	0.288	0.238	2021-08-25 02:20:00	0.333	0.322	0.246	2021-08-25 01:10:00	0.296	0.237	0.159
2021-08-25 02:30:00	0.355	0.288	0.238	2021-08-25 02:30:00	0.333	0.322	0.246	2021-08-25 01:15:00	0.296	0.237	0.159
2021-08-25 02:40:00	0.355	0.288	0.239	2021-08-25 02:40:00	0.333	0.322	0.246	2021-08-25 01:20:00	0.296	0.237	0.159
2021-08-25 02:50:00	0.355	0.288	0.238	2021-08-25 02:50:00	0.333	0.322	0.246	2021-08-25 01:25:00	0.296	0.237	0.159
2021-08-25 03:00:00	0.355	0.288	0.239	2021-08-25 03:00:00	0.333	0.322	0.246	2021-08-25 01:30:00	0.296	0.238	0.159
2021-08-25 03:10:00	0.355	0.288	0.238	2021-08-25 03:10:00	0.333	0.322	0.246	2021-08-25 01:35:00	0.296	0.238	0.159
2021-08-25 03:20:00	0.355	0.288	0.238	2021-08-25 03:20:00	0.333	0.322	0.246	2021-08-25 01:40:00	0.296	0.238	0.159
2021-08-25 03:30:00	0.355	0.288	0.238	2021-08-25 03:30:00	0.333	0.322	0.246	2021-08-25 01:45:00	0.296	0.238	0.159
2021-08-25 03:40:00	0.355	0.288	0.238	2021-08-25 03:40:00	0.334	0.322	0.246	2021-08-25 01:50:00	0.296	0.238	0.159
2021-08-25 03:50:00	0.355	0.288	0.238	2021-08-25 03:50:00	0.334	0.322	0.246	2021-08-25 01:55:00	0.297	0.237	0.159
2021-08-25 04:00:00	0.355	0.288	0.239	2021-08-25 04:00:00	0.334	0.323	0.246	2021-08-25 02:00:00	0.296	0.237	0.159
2021-08-25 04:10:00	0.355	0.288	0.238	2021-08-25 04:10:00	0.334	0.322	0.246	2021-08-25 02:05:00	0.297	0.237	0.159
2021-08-25 04:20:00	0.355	0.288	0.239	2021-08-25 04:20:00	0.334	0.323	0.246	2021-08-25 02:10:00	0.297	0.238	0.159
2021-08-25 04:30:00	0.355	0.288	0.239	2021-08-25 04:30:00	0.334	0.323	0.246	2021-08-25 02:15:00	0.297	0.238	0.159
2021-08-25 04:40:00	0.355	0.288	0.239	2021-08-25 04:40:00	0.334	0.323	0.246	2021-08-25 02:20:00	0.297	0.237	0.159
2021-08-25 04:50:00	0.355	0.288	0.239	2021-08-25 04:50:00	0.334	0.323	0.246	2021-08-25 02:25:00	0.297	0.237	0.158
2021-08-25 05:00:00	0.355	0.288	0.239	2021-08-25 05:00:00	0.334	0.323	0.246	2021-08-25 02:30:00	0.298	0.237	0.158
2021-08-25 05:10:00	0.355	0.289	0.239	2021-08-25 05:10:00	0.334	0.323	0.246	2021-08-25 02:35:00	0.298	0.237	0.159
2021-08-25 05:20:00	0.355	0.288	0.239	2021-08-25 05:20:00	0.334	0.323	0.246	2021-08-25 02:40:00	0.298	0.238	0.158
2021-08-25 05:30:00	0.355	0.288	0.239	2021-08-25 05:30:00	0.334	0.323	0.246	2021-08-25 02:45:00	0.298	0.237	0.158
2021-08-25 05:40:00	0.355	0.289	0.239	2021-08-25 05:40:00	0.334	0.323	0.246	2021-08-25 02:50:00	0.298	0.237	0.159
2021-08-25 05:50:00	0.355	0.289	0.239	2021-08-25 05:50:00	0.334	0.323	0.246	2021-08-25 02:55:00	0.298	0.238	0.159
2021-08-25 06:00:00	0.355	0.289	0.239	2021-08-25 06:00:00	0.334	0.323	0.246	2021-08-25 03:00:00	0.298	0.237	0.158
2021-08-25 06:10:00	0.355	0.289	0.239	2021-08-25 06:10:00	0.334	0.323	0.246	2021-08-25 03:05:00	0.298	0.237	0.158
2021-08-25 06:20:00	0.355	0.289	0.239	2021-08-25 06:20:00	0.334	0.323	0.246	2021-08-25 03:10:00	0.298	0.237	0.158
2021-08-25 06:30:00	0.355	0.289	0.239	2021-08-25 06:30:00	0.334	0.323	0.246	2021-08-25 03:15:00	0.299	0.237	0.158
2021-08-25 06:40:00	0.354	0.289	0.239	2021-08-25 06:40:00	0.334	0.323	0.246	2021-08-25 03:20:00	0.299	0.237	0.158
2021-08-25 06:50:00	0.355	0.289	0.24	2021-08-25 06:50:00	0.334	0.323	0.246	2021-08-25 03:25:00	0.299	0.237	0.158
2021-08-25 07:00:00	0.354	0.289	0.239	2021-08-25 07:00:00	0.334	0.323	0.247	2021-08-25 03:30:00	0.299	0.237	0.158
2021-08-25 07:10:00	0.355	0.289	0.24	2021-08-25 07:10:00	0.334	0.323	0.247	2021-08-25 03:35:00	0.299	0.237	0.158
2021-08-25 07:20:00	0.355	0.289	0.239	2021-08-25 07:20:00	0.334	0.323	0.247	2021-08-25 03:40:00	0.299	0.237	0.158
2021-08-25 07:30:00	0.354	0.289	0.24	2021-08-25 07:30:00	0.335	0.323	0.247	2021-08-25 03:45:00	0.299	0.237	0.158
2021-08-25 07:40:00	0.354	0.289	0.24	2021-08-25 07:40:00	0.335	0.323	0.247	2021-08-25 03:50:00	0.299	0.237	0.158
2021-08-25 07:50:00	0.354	0.289	0.24	2021-08-25 07:50:00	0.335	0.324	0.247	2021-08-25 03:55:00	0.299	0.237	0.158
2021-08-25 08:00:00	0.354	0.289	0.239	2021-08-25 08:00:00	0.335	0.323	0.247	2021-08-25 04:00:00	0.3	0.237	0.158
2021-08-25 08:10:00	0.354	0.289	0.24	2021-08-25 08:10:00	0.334	0.323	0.247	2021-08-25 04:05:00	0.3	0.237	0.158
2021-08-25 08:20:00	0.354	0.289	0.24	2021-08-25 08:20:00	0.335	0.323	0.247	2021-08-25 04:10:00	0.3	0.237	0.158
2021-08-25 08:30:00	0.354	0.289	0.241	2021-08-25 08:30:00	0.335	0.323	0.247	2021-08-25 04:15:00	0.3	0.237	0.158
2021-08-25 08:40:00	0.354	0.289	0.241	2021-08-25 08:40:00	0.335	0.323	0.247	2021-08-25 04:20:00	0.3	0.237	0.158
2021-08-25 08:50:00	0.354	0.289	0.24	2021-08-25 08:50:00	0.335	0.323	0.247	2021-08-25 04:25:00	0.3	0.237	0.158
2021-08-25 09:00:00	0.354	0.289	0.24	2021-08-25 09:00:00	0.335	0.323	0.247	2021-08-25 04:30:00	0.3	0.237	0.158
2021-08-25 09:10:00	0.353	0.288	0.24	2021-08-25 09:10:00	0.335	0.323	0.247	2021-08-25 04:35:00	0.3	0.237	0.158
2021-08-25 09:20:00	0.353	0.289	0.241	2021-08-25 09:20:00	0.335	0.323	0.247	2021-08-25 04:40:00	0.3	0.237	0.158
2021-08-25 09:30:00	0.353	0.288	0.241	2021-08-25 09:30:00	0.335	0.323	0.247	2021-08-25 04:45:00	0.3	0.237	0.157
2021-08-25 09:40:00	0.353	0.288	0.241	2021-08-25 09:40:00	0.335	0.323	0.247	2021-08-25 04:50:00	0.301	0.237	0.158
2021-08-25 09:50:00	0.353	0.288	0.241	2021-08-25 09:50:00	0.335	0.323	0.247	2021-08-25 04:55:00	0.301	0.237	0.158
2021-08-25 10:00:00	0.353	0.288	0.241	2021-08-25 10:00:00	0.335	0.323	0.247	2021-08-25 05:00:00	0.301	0.237	0.157
2021-08-25 10:10:00	0.353	0.288	0.241	2021-08-25 10:10:00	0.335	0.322	0.247	2021-08-25 05:05:00	0.301	0.237	0.157
2021-08-25 10:20:00	0.352	0.287	0.241	2021-08-25 10:20:00	0.334	0.322	0.247	2021-08-25 05:10:00	0.301	0.237	0.157
2021-08-25 10:30:00	0.353	0.287	0.241	2021-08-25 10:30:00	0.335	0.322	0.247	2021-08-25 05:15:00	0.301	0.237	0.157
2021-08-25 10:40:00	0.353	0.287	0.241	2021-08-25 10:40:00	0.334	0.322	0.248	2021-08-25 05:20:00	0.301	0.237	0.157
2021-08-25 10:50:00	0.352	0.287	0.241	2021-08-25 10:50:00	0.334	0.322	0.248	2021-08-25 05:25:00	0.301	0.237	0.158
2021-08-25 11:00:00	0.353	0.287	0.24	2021-08-25 11:00:00	0.334	0.322	0.248	2021-08-25 05:30:00	0.301	0.237	0.157
2021-08-25 11:10:00	0.353	0.287	0.241	2021-08-25 11:10:00	0.334	0.321	0.248	2021-08-25 05:35:00	0.302	0.237	0.157
2021-08-25 11:20:00	0.353	0.287	0.241	2021-08-25 11:20:00	0.334	0.321	0.248	2021-08-25 05:40:00	0.301	0.237	0.157
2021-08-25 11:30:00	0.352	0.287	0.242	2021-08-25 11:30:00	0.334	0.321	0.248	2021-08-25 05:45:00	0.302	0.237	0.157
2021-08-25 11:40:00	0.352	0.287	0.241	2021-08-25 11:40:00	0.334	0.321	0.247	2021-08-25 05:50:00	0.302	0.237	0.157
2021-08-25 11:50:00	0.353	0.286	0.241	2021-08-25 11:50:00	0.334	0.321	0.247	2021-08-25 05:55:00	0.302	0.237	0.157
2021-08-25 12:00:00	0.353	0.286	0.241	2021-08-25 12:00:00	0.334	0.321	0.248	2021-08-25 06:00:00	0.302	0.237	0.157
2021-08-25 12:10:00	0.353	0.286	0.241	2021-08-25 12:10:00	0.334	0.32	0.248	2021-08-25 06:05:00	0.302	0.237	0.157
2021-08-25 12:20:00	0.353	0.286	0.242	2021-08-25 12:20:00	0.334	0.32	0.248	2021-08-25 06:10:00	0.302	0.237	0.157
2021-08-25 12:30:00	0.353	0.286	0.242	2021-08-25 12:30:00	0.334	0.32	0.248	2021-08-25 06:15:00	0.302	0.237	0.157
2021-08-25 12:40:00	0.353	0.286	0.242	2021-08-25 12:40:00	0.334	0.32	0.247	2021-08-25 06:20:00	0.302	0.237	0.157
2021-08-25 12:50:00	0.353	0.286	0.242	2021-08-25 12:50:00	0.334	0.32	0.248	2021-08-25 06:25:00	0.303	0.237	0.157
2021-08-25 13:00:00	0.353	0.286	0.242	2021-08-25 13:00:00	0.334	0.32	0.248	2021-08-25 06:30:00	0.303	0.237	0.157
2021-08-25 13:10:00	0.353	0.285	0.242	2021-08-25 13:10:00	0.334	0.32	0.248	2021-08-25 06:35:00	0.303	0.237	0.157
2021-08-25 13:20:00	0.354	0.286	0.242	2021-08-25 13:20:00	0.334	0.319	0.248	2021-08-25 06:40:00	0.303	0.237	0.157
2021-08-25 13:30:00	0.354	0.286	0.242	2021-08-25 13:30:00	0.334	0.319	0.248	2021-08-25 06:45:00	0.303	0.237	0.157
2021-08-25 13:40:00	0.354	0.286	0.242	2021-08-25 13:40:00	0.334	0.319	0.248	2021-08-25 06:50:00	0.303	0.237	0.157
2021-08-25 13:50:00	0.354	0.286	0.243	2021-08-25 13:50:00	0.333	0.319	0.248	2021-08-25 06:55:00	0.303	0.237	0.157
2021-08-25 14:00:00	0.354	0.285	0.242	2021-08-25 14:00:00	0.334	0.319	0.248	2021-08-25 07:00:00	0.303	0.237	0.157
2021-08-25 14:10:00	0.354	0.286	0.243	2021-08-25 14:10:00	0.334	0.319	0.247	2021-08-25 07:05:00	0.303	0.237	0.157
2021-08-25 14:20:00	0.355	0.286	0.243	2021-08-25 14:20:00	0.334	0.319	0.248	2021-08-25 07:10:00	0.304	0.237	0.157
2021-08-25 14:30:00	0.355	0.286	0.243	2021-08-25 14:30:00	0.334	0.319	0.248	2021-08-25 07:15:00	0.303	0.237	0.157
2021-08-25 14:40:00	0.355	0.285	0.243	2021-08-25 14:40:00	0.333	0.318	0.248	2021-08-25 07:20:00	0.304	0.237	0.157
2021-08-25 14:50:00	0.355	0.285	0.243	2021-08-25 14:50:00	0.333	0.318	0.248	2021-08-25 07:25:00	0.304	0.237	0.157
2021-08-25 15:00:00	0.355	0.286	0.243	2021-08-25 15:00:00	0.334	0.318	0.247	2021-08-25 07:30:00	0.304	0.237	0.157
2021-08-25 15:10:00	0.356	0.286	0.243	2021-08-25 15:10:00	0.334	0.318	0.248	2021-08-25 07:35:00	0.304	0.237	0.157
2021-08-25 15:20:00	0.356	0.285	0.244	2021-08-25 15:20:00	0.334	0.318	0.248	2021-08-25 07:40:00	0.304	0.237	0.157
2021-08-25 15:30:00	0.356	0.286	0.244	2021-08-25 15:30:00	0.333	0.318	0.248	2021-08-25 07:45:00	0.304	0.237	0.157
2021-08-25 15:40:00	0.356	0.286	0.244	2021-08-25 15:40:00	0.333	0.318	0.248	2021-08-25 07:50:00	0.304	0.237	0.157
2021-08-25 15:50:00	0.356	0.286	0.244	2021-08-25 15:50:00	0.333	0.318	0.248	2021-08-25 07:55:00	0.304	0.237	0.157
2021-08-25 16:00:00	0.356	0.286	0.244	2021-08-25 16:00:00	0.333	0.318	0.248	2021-08-25 08:00:00	0.304	0.237	0.157
2021-08-25 16:10:00	0.357	0.286	0.244	2021-08-25 16:10:00	0.333	0.318	0.248	2021-08-25 08:05:00	0.305	0.237	0.157
2021-08-25 16:20:00	0.357	0.286	0.244	2021-08-25 16:20:00	0.333	0.318	0.248	2021-08-25 08:10:00	0.305	0.237	0.157
2021-08-25 16:30:00	0.357	0.286	0.244	2021-08-25 16:30:00	0.333	0.318	0.248	2021-08-25 08:15:00	0.304	0.237	0.157
2021-08-25 16:40:00	0.356	0.286	0.244	2021-08-25 16:40:00	0.333	0.318	0.248	2021-08-25 08:19:59	0.305	0.237	0.157
2021-08-25 16:50:00	0.356	0.286	0.245	2021-08-25 16:50:00	0.333	0.318	0.248	2021-08-25 08:24:59	0.305	0.237	0.157
2021-08-25 17:00:00	0.356	0.286	0.244	2021-08-25 17:00:00	0.333	0.318	0.248	2021-08-25 08:29:59	0.305	0.237	0.157
2021-08-25 17:10:00	0.357	0.286	0.245	2021-08-25 17:10:00	0.333	0.318	0.248	2021-08-25 08:34:59	0.305	0.237	0.157
2021-08-25 17:20:00	0.357	0.286	0.244	2021-08-25 17:20:00	0.333	0.318	0.248	2021-08-25 08:39:59	0.305	0.237	0.157
2021-08-25 17:30:00	0.357	0.287	0.245	2021-08-25 17:30:00	0.333	0.318	0.248	2021-08-25 08:44:59	0.305	0.237	0.157
2021-08-25 17:40:00	0.357	0.287	0.245	2021-08-25 17:40:00	0.333	0.318	0.248	2021-08-25 08:49:59	0.306	0.237	0.157
2021-08-25 17:50:00	0.357	0.287	0.245	2021-08-25 17:50:00	0.333	0.318	0.248	2021-08-25 08:54:59	0.305	0.237	0.157
2021-08-25 18:00:00	0.357	0.287	0.245	2021-08-25 18:00:00	0.333	0.318	0.248	2021-08-25 08:59:59	0.306	0.237	0.157
2021-08-25 18:10:00	0.358	0.288	0.245	2021-08-25 18:10:00	0.334	0.318	0.248	2021-08-25 09:04:59	0.306	0.237	0.157
2021-08-25 18:20:00	0.358	0.288	0.245	2021-08-25 18:20:00	0.333	0.319	0.248	2021-08-25 09:09:59	0.306	0.237	0.157
2021-08-25 18:30:00	0.358	0.288	0.245	2021-08-25 18:30:00	0.334	0.319	0.248	2021-08-25 09:15:00	0.306	0.237	0.157
2021-08-25 18:40:00	0.358	0.288	0.245	2021-08-25 18:40:00	0.334	0.319	0.248	2021-08-25 09:19:59	0.306	0.237	0.157
2021-08-25 18:50:00	0.357	0.288	0.245	2021-08-25 18:50:00	0.334	0.319	0.248	2021-08-25 09:24:59	0.306	0.237	0.157
2021-08-25 19:00:00	0.358	0.288	0.246	2021-08-25 19:00:00	0.334	0.319	0.248	2021-08-25 09:29:59	0.306	0.237	0.157
2021-08-25 19:10:00	0.358	0.289	0.246	2021-08-25 19:10:00	0.334	0.319	0.248	2021-08-25 09:34:59	0.306	0.237	0.157
2021-08-25 19:20:00	0.358	0.289	0.246	2021-08-25 19:20:00	0.334	0.319	0.248	2021-08-25 09:39:59	0.306	0.237	0.157
2021-08-25 19:30:00	0.358	0.289	0.245	2021-08-25 19:30:00	0.334	0.319	0.248	2021-08-25 09:44:59	0.306	0.237	0.157
2021-08-25 19:40:00	0.358	0.289	0.246	2021-08-25 19:40:00	0.334	0.32	0.248	2021-08-25 09:49:59	0.307	0.237	0.158
2021-08-25 19:50:00	0.358	0.29	0.245	2021-08-25 19:50:00	0.334	0.32	0.248	2021-08-25 09:54:59	0.307	0.237	0.157
2021-08-25 20:00:00	0.358	0.29	0.245	2021-08-25 20:00:00	0.334	0.32	0.248	2021-08-25 09:59:59	0.307	0.237	0.157
2021-08-25 20:10:00	0.358	0.29	0.246	2021-08-25 20:10:00	0.334	0.319	0.248	2021-08-25 10:04:59	0.307	0.237	0.157
2021-08-25 20:20:00	0.359	0.29	0.246	2021-08-25 20:20:00	0.336	0.32	0.248	2021-08-25 10:09:59	0.307	0.237	0.157
2021-08-25 20:30:00	0.359	0.29	0.246	2021-08-25 20:30:00	0.335	0.32	0.248	2021-08-25 10:14:59	0.307	0.237	0.157
2021-08-25 20:40:00	0.358	0.29	0.246	2021-08-25 20:40:00	0.335	0.321	0.248	2021-08-25 10:19:59	0.307	0.237	0.157
2021-08-25 20:50:00	0.358	0.29	0.246	2021-08-25 20:50:00	0.335	0.321	0.248	2021-08-25 10:24:59	0.307	0.237	0.158
2021-08-25 21:00:00	0.358	0.29	0.246	2021-08-25 21:00:00	0.335	0.321	0.248	2021-08-25 10:29:59	0.307	0.237	0.157
2021-08-25 21:10:00	0.358	0.29	0.246	2021-08-25 21:10:00	0.335	0.321	0.248	2021-08-25 10:34:59	0.307	0.237	0.157
2021-08-25 21:20:00	0.358	0.29	0.246	2021-08-25 21:20:00	0.335	0.321	0.248	2021-08-25 10:39:59	0.308	0.237	0.158
2021-08-25 21:30:00	0.358	0.29	0.246	2021-08-25 21:30:00	0.335	0.321	0.248	2021-08-25 10:44:59	0.307	0.237	0.158
2021-08-25 21:40:00	0.358	0.29	0.246	2021-08-25 21:40:00	0.335	0.321	0.248	2021-08-25 10:49:59	0.308	0.237	0.158
2021-08-25 21:50:00	0.358	0.291	0.246	2021-08-25 21:50:00	0.335	0.321	0.248	2021-08-25 10:54:59	0.308	0.238	0.158
2021-08-25 22:00:00	0.358	0.291	0.246	2021-08-25 22:00:00	0.335	0.321	0.248	2021-08-25 10:59:59	0.308	0.237	0.158
2021-08-25 22:10:00	0.358	0.291	0.246	2021-08-25 22:10:00	0.335	0.322	0.248	2021-08-25 11:04:59	0.308	0.237	0.158
2021-08-25 22:20:00	0.358	0.291	0.246	2021-08-25 22:20:00	0.335	0.321	0.248	2021-08-25 11:09:59	0.308	0.237	0.158
2021-08-25 22:30:00	0.358	0.291	0.246	2021-08-25 22:30:00	0.335	0.322	0.248	2021-08-25 11:14:59	0.308	0.238	0.158
2021-08-25 22:40:00	0.358	0.291	0.246	2021-08-25 22:40:00	0.335	0.322	0.248	2021-08-25 11:19:59	0.308	0.237	0.159
2021-08-25 22:50:00	0.358	0.291	0.246	2021-08-25 22:50:00	0.335	0.322	0.248	2021-08-25 11:24:59	0.308	0.238	0.159
2021-08-25 23:00:00	0.358	0.291	0.246	2021-08-25 23:00:00	0.335	0.322	0.248	2021-08-25 11:29:59	0.308	0.238	0.159
2021-08-25 23:10:00	0.357	0.291	0.246	2021-08-25 23:10:00	0.335	0.322	0.248	2021-08-25 11:34:59	0.309	0.237	0.159
2021-08-25 23:20:00	0.357	0.291	0.246	2021-08-25 23:20:00	0.335	0.322	0.248	2021-08-25 11:39:59	0.308	0.238	0.159
2021-08-25 23:30:00	0.358	0.292	0.247	2021-08-25 23:30:00	0.335	0.322	0.248	2021-08-25 11:44:59	0.309	0.238	0.16
2021-08-25 23:40:00	0.357	0.291	0.247	2021-08-25 23:40:00	0.335	0.322	0.248	2021-08-25 11:49:59	0.309	0.237	0.16
2021-08-25 23:50:00	0.358	0.292	0.247	2021-08-25 23:50:00	0.335	0.322	0.248	2021-08-25 11:54:59	0.309	0.238	0.16
2021-08-26	0.357	0.291	0.246	2021-08-26	0.335	0.322	0.248	2021-08-25 11:59:59	0.309	0.238	0.16
2021-08-26 00:10:00	0.358	0.291	0.247	2021-08-26 00:10:00	0.335	0.322	0.248	2021-08-25 12:04:59	0.309	0.237	0.16
2021-08-26 00:20:00	0.357	0.291	0.247	2021-08-26 00:20:00	0.335	0.322	0.248	2021-08-25 12:09:59	0.309	0.238	0.16
2021-08-26 00:30:00	0.357	0.291	0.247	2021-08-26 00:30:00	0.335	0.323	0.248	2021-08-25 12:14:59	0.309	0.238	0.16
2021-08-26 00:40:00	0.357	0.291	0.247	2021-08-26 00:40:00	0.335	0.323	0.248	2021-08-25 12:19:59	0.309	0.238	0.16
2021-08-26 00:50:00	0.358	0.292	0.247	2021-08-26 00:50:00	0.335	0.323	0.248	2021-08-25 12:24:59	0.31	0.238	0.16
2021-08-26 01:00:00	0.357	0.292	0.247	2021-08-26 01:00:00	0.335	0.323	0.248	2021-08-25 12:29:59	0.309	0.238	0.161
2021-08-26 01:10:00	0.357	0.292	0.247	2021-08-26 01:10:00	0.336	0.323	0.248	2021-08-25 12:34:59	0.31	0.238	0.161
2021-08-26 01:20:00	0.357	0.292	0.248	2021-08-26 01:20:00	0.336	0.323	0.248	2021-08-25 12:39:59	0.31	0.238	0.161
2021-08-26 01:30:00	0.358	0.292	0.248	2021-08-26 01:30:00	0.336	0.323	0.248	2021-08-25 12:44:59	0.31	0.238	0.161
2021-08-26 01:40:00	0.357	0.292	0.247	2021-08-26 01:40:00	0.336	0.323	0.248	2021-08-25 12:49:59	0.31	0.239	0.161
2021-08-26 01:50:00	0.357	0.292	0.247	2021-08-26 01:50:00	0.336	0.323	0.248	2021-08-25 12:54:59	0.31	0.238	0.161
2021-08-26 02:00:00	0.357	0.292	0.247	2021-08-26 02:00:00	0.336	0.323	0.248	2021-08-25 12:59:59	0.31	0.238	0.162
2021-08-26 02:10:00	0.357	0.292	0.248	2021-08-26 02:10:00	0.336	0.323	0.248	2021-08-25 13:04:59	0.31	0.238	0.162
2021-08-26 02:20:00	0.357	0.292	0.248	2021-08-26 02:20:00	0.336	0.323	0.248	2021-08-25 13:09:59	0.31	0.238	0.162
2021-08-26 02:30:00	0.358	0.292	0.247	2021-08-26 02:30:00	0.336	0.323	0.248	2021-08-25 13:14:59	0.31	0.239	0.162
2021-08-26 02:40:00	0.357	0.292	0.248	2021-08-26 02:40:00	0.336	0.323	0.248	2021-08-25 13:19:59	0.31	0.239	0.162
2021-08-26 02:50:00	0.357	0.292	0.248	2021-08-26 02:50:00	0.336	0.323	0.248	2021-08-25 13:24:59	0.31	0.239	0.162
2021-08-26 03:00:00	0.357	0.292	0.248	2021-08-26 03:00:00	0.336	0.324	0.248	2021-08-25 13:29:59	0.31	0.239	0.163
2021-08-26 03:10:00	0.357	0.292	0.248	2021-08-26 03:10:00	0.336	0.324	0.248	2021-08-25 13:34:59	0.311	0.239	0.163
2021-08-26 03:20:00	0.357	0.292	0.248	2021-08-26 03:20:00	0.336	0.323	0.249	2021-08-25 13:39:59	0.311	0.239	0.163
2021-08-26 03:30:00	0.357	0.292	0.248	2021-08-26 03:30:00	0.336	0.324	0.249	2021-08-25 13:44:59	0.311	0.239	0.163
2021-08-26 03:40:00	0.357	0.292	0.248	2021-08-26 03:40:00	0.336	0.324	0.249	2021-08-25 13:49:59	0.311	0.239	0.163
2021-08-26 03:50:00	0.357	0.292	0.249	2021-08-26 03:50:00	0.336	0.324	0.249	2021-08-25 13:54:59	0.311	0.239	0.163
2021-08-26 04:00:00	0.357	0.292	0.249	2021-08-26 04:00:00	0.336	0.324	0.248	2021-08-25 13:59:59	0.311	0.239	0.164
2021-08-26 04:10:00	0.358	0.292	0.249	2021-08-26 04:10:00	0.336	0.324	0.249	2021-08-25 14:04:59	0.311	0.239	0.164
2021-08-26 04:20:00	0.357	0.292	0.249	2021-08-26 04:20:00	0.336	0.324	0.249	2021-08-25 14:09:59	0.311	0.24	0.164
2021-08-26 04:30:00	0.357	0.292	0.249	2021-08-26 04:30:00	0.336	0.324	0.249	2021-08-25 14:14:59	0.311	0.24	0.164
2021-08-26 04:40:00	0.357	0.292	0.249	2021-08-26 04:40:00	0.336	0.324	0.249	2021-08-25 14:19:59	0.311	0.24	0.164
2021-08-26 04:50:00	0.357	0.293	0.249	2021-08-26 04:50:00	0.336	0.324	0.249	2021-08-25 14:24:59	0.311	0.24	0.164
2021-08-26 05:00:00	0.357	0.292	0.25	2021-08-26 05:00:00	0.337	0.324	0.249	2021-08-25 14:29:59	0.311	0.24	0.165
2021-08-26 05:10:00	0.357	0.293	0.25	2021-08-26 05:10:00	0.336	0.324	0.249	2021-08-25 14:34:59	0.311	0.24	0.165
2021-08-26 05:20:00	0.357	0.292	0.25	2021-08-26 05:20:00	0.336	0.324	0.249	2021-08-25 14:39:59	0.312	0.24	0.165
2021-08-26 05:30:00	0.357	0.292	0.25	2021-08-26 05:30:00	0.336	0.324	0.249	2021-08-25 14:44:59	0.311	0.24	0.165
2021-08-26 05:40:00	0.357	0.293	0.25	2021-08-26 05:40:00	0.336	0.324	0.249	2021-08-25 14:49:59	0.312	0.24	0.165
2021-08-26 05:50:00	0.357	0.293	0.25	2021-08-26 05:50:00	0.337	0.324	0.249	2021-08-25 14:54:59	0.312	0.241	0.165
2021-08-26 06:00:00	0.357	0.293	0.249	2021-08-26 06:00:00	0.337	0.324	0.249	2021-08-25 14:59:59	0.312	0.241	0.166
2021-08-26 06:10:00	0.357	0.293	0.25	2021-08-26 06:10:00	0.337	0.324	0.249	2021-08-25 15:04:59	0.312	0.241	0.166
2021-08-26 06:20:00	0.357	0.292	0.25	2021-08-26 06:20:00	0.337	0.324	0.249	2021-08-25 15:09:59	0.312	0.241	0.165
2021-08-26 06:30:00	0.357	0.292	0.25	2021-08-26 06:30:00	0.337	0.325	0.249	2021-08-25 15:14:59	0.312	0.241	0.166
2021-08-26 06:40:00	0.357	0.293	0.25	2021-08-26 06:40:00	0.337	0.324	0.248	2021-08-25 15:19:59	0.312	0.241	0.166
2021-08-26 06:50:00	0.356	0.293	0.251	2021-08-26 06:50:00	0.336	0.324	0.249	2021-08-25 15:24:59	0.313	0.241	0.166
2021-08-26 07:00:00	0.356	0.292	0.251	2021-08-26 07:00:00	0.337	0.324	0.249	2021-08-25 15:29:59	0.313	0.241	0.166
2021-08-26 07:10:00	0.356	0.292	0.251	2021-08-26 07:10:00	0.337	0.324	0.249	2021-08-25 15:34:59	0.313	0.241	0.166
2021-08-26 07:20:00	0.357	0.292	0.251	2021-08-26 07:20:00	0.337	0.325	0.249	2021-08-25 15:39:59	0.312	0.241	0.166
2021-08-26 07:30:00	0.356	0.292	0.251	2021-08-26 07:30:00	0.337	0.324	0.249	2021-08-25 15:44:59	0.312	0.241	0.167
2021-08-26 07:40:00	0.356	0.292	0.251	2021-08-26 07:40:00	0.337	0.325	0.249	2021-08-25 15:49:59	0.313	0.241	0.167
2021-08-26 07:50:00	0.356	0.292	0.251	2021-08-26 07:50:00	0.337	0.325	0.249	2021-08-25 15:54:59	0.314	0.242	0.166
2021-08-26 08:00:00	0.356	0.292	0.251	2021-08-26 08:00:00	0.337	0.325	0.249	2021-08-25 15:59:59	0.314	0.242	0.166
2021-08-26 08:10:00	0.356	0.292	0.251	2021-08-26 08:10:00	0.337	0.324	0.249	2021-08-25 16:04:59	0.314	0.242	0.167
2021-08-26 08:20:00	0.356	0.292	0.252	2021-08-26 08:20:00	0.337	0.325	0.249	2021-08-25 16:09:59	0.314	0.242	0.167
2021-08-26 08:30:00	0.356	0.292	0.251	2021-08-26 08:30:00	0.337	0.325	0.249	2021-08-25 16:14:59	0.314	0.242	0.167
2021-08-26 08:40:00	0.356	0.292	0.252	2021-08-26 08:40:00	0.337	0.324	0.249	2021-08-25 16:19:59	0.314	0.242	0.167
2021-08-26 08:50:00	0.356	0.292	0.252	2021-08-26 08:50:00	0.337	0.324	0.249	2021-08-25 16:24:59	0.313	0.242	0.167
2021-08-26 09:00:00	0.356	0.292	0.252	2021-08-26 09:00:00	0.337	0.325	0.249	2021-08-25 16:29:59	0.314	0.242	0.167
2021-08-26 09:10:00	0.355	0.292	0.252	2021-08-26 09:10:00	0.337	0.324	0.249	2021-08-25 16:34:59	0.314	0.242	0.167
2021-08-26 09:20:00	0.355	0.292	0.252	2021-08-26 09:20:00	0.337	0.324	0.249	2021-08-25 16:39:59	0.314	0.242	0.167
2021-08-26 09:30:00	0.355	0.292	0.252	2021-08-26 09:30:00	0.337	0.324	0.249	2021-08-25 16:44:59	0.313	0.242	0.167
2021-08-26 09:40:00	0.355	0.291	0.252	2021-08-26 09:40:00	0.337	0.324	0.25	2021-08-25 16:49:59	0.313	0.243	0.167
2021-08-26 09:50:00	0.355	0.292	0.253	2021-08-26 09:50:00	0.337	0.324	0.25	2021-08-25 16:54:59	0.313	0.243	0.167
2021-08-26 10:00:00	0.355	0.291	0.253	2021-08-26 10:00:00	0.337	0.324	0.249	2021-08-25 16:59:59	0.314	0.243	0.168
2021-08-26 10:10:00	0.355	0.291	0.253	2021-08-26 10:10:00	0.337	0.323	0.249	2021-08-25 17:04:59	0.314	0.243	0.168
2021-08-26 10:20:00	0.354	0.291	0.253	2021-08-26 10:20:00	0.337	0.323	0.25	2021-08-25 17:09:59	0.314	0.243	0.167
2021-08-26 10:30:00	0.355	0.29	0.252	2021-08-26 10:30:00	0.337	0.323	0.25	2021-08-25 17:14:59	0.314	0.243	0.167
2021-08-26 10:40:00	0.355	0.29	0.252	2021-08-26 10:40:00	0.336	0.323	0.249	2021-08-25 17:19:59	0.314	0.243	0.168
2021-08-26 10:50:00	0.355	0.29	0.252	2021-08-26 10:50:00	0.336	0.323	0.25	2021-08-25 17:24:59	0.314	0.243	0.167
2021-08-26 11:00:00	0.355	0.29	0.253	2021-08-26 11:00:00	0.336	0.323	0.25	2021-08-25 17:29:59	0.314	0.243	0.168
2021-08-26 11:10:00	0.355	0.29	0.253	2021-08-26 11:10:00	0.336	0.323	0.249	2021-08-25 17:34:59	0.314	0.243	0.167
2021-08-26 11:20:00	0.355	0.29	0.252	2021-08-26 11:20:00	0.336	0.322	0.249	2021-08-25 17:39:59	0.314	0.243	0.167
2021-08-26 11:30:00	0.355	0.29	0.253	2021-08-26 11:30:00	0.336	0.322	0.25	2021-08-25 17:44:59	0.314	0.243	0.168
2021-08-26 11:40:00	0.355	0.289	0.253	2021-08-26 11:40:00	0.336	0.322	0.25	2021-08-25 17:49:59	0.314	0.243	0.167
2021-08-26 11:50:00	0.355	0.29	0.253	2021-08-26 11:50:00	0.336	0.322	0.25	2021-08-25 17:54:59	0.315	0.244	0.168
2021-08-26 12:00:00	0.355	0.289	0.253	2021-08-26 12:00:00	0.336	0.322	0.25	2021-08-25 17:59:59	0.315	0.243	0.168
2021-08-26 12:10:00	0.355	0.289	0.253	2021-08-26 12:10:00	0.336	0.322	0.25	2021-08-25 18:04:59	0.315	0.244	0.168
2021-08-26 12:20:00	0.356	0.289	0.253	2021-08-26 12:20:00	0.336	0.322	0.25	2021-08-25 18:09:59	0.315	0.243	0.168
2021-08-26 12:30:00	0.356	0.289	0.253	2021-08-26 12:30:00	0.336	0.321	0.25	2021-08-25 18:14:59	0.315	0.244	0.168
2021-08-26 12:40:00	0.356	0.289	0.253	2021-08-26 12:40:00	0.336	0.321	0.25	2021-08-25 18:19:59	0.315	0.244	0.168
2021-08-26 12:50:00	0.357	0.289	0.253	2021-08-26 12:50:00	0.336	0.321	0.25	2021-08-25 18:24:59	0.315	0.244	0.168
2021-08-26 13:00:00	0.357	0.289	0.253	2021-08-26 13:00:00	0.336	0.321	0.25	2021-08-25 18:29:59	0.315	0.244	0.168
2021-08-26 13:10:00	0.356	0.289	0.254	2021-08-26 13:10:00	0.336	0.321	0.25	2021-08-25 18:34:59	0.315	0.244	0.168
2021-08-26 13:20:00	0.357	0.289	0.253	2021-08-26 13:20:00	0.336	0.321	0.25	2021-08-25 18:39:59	0.315	0.244	0.168
2021-08-26 13:30:00	0.357	0.289	0.254	2021-08-26 13:30:00	0.336	0.32	0.25	2021-08-25 18:44:59	0.315	0.244	0.168
2021-08-26 13:40:00	0.357	0.288	0.254	2021-08-26 13:40:00	0.336	0.32	0.25	2021-08-25 18:49:59	0.315	0.244	0.168
2021-08-26 13:50:00	0.358	0.288	0.253	2021-08-26 13:50:00	0.336	0.32	0.25	2021-08-25 18:54:59	0.316	0.244	0.168
2021-08-26 14:00:00	0.357	0.289	0.254	2021-08-26 14:00:00	0.336	0.32	0.25	2021-08-25 18:59:59	0.316	0.244	0.168
2021-08-26 14:10:00	0.357	0.288	0.254	2021-08-26 14:10:00	0.335	0.32	0.25	2021-08-25 19:04:59	0.316	0.245	0.168
2021-08-26 14:20:00	0.358	0.288	0.254	2021-08-26 14:20:00	0.336	0.32	0.25	2021-08-25 19:09:59	0.316	0.244	0.167
2021-08-26 14:30:00	0.359	0.288	0.254	2021-08-26 14:30:00	0.335	0.32	0.25	2021-08-25 19:14:59	0.316	0.244	0.168
2021-08-26 14:40:00	0.359	0.288	0.254	2021-08-26 14:40:00	0.336	0.32	0.25	2021-08-25 19:19:59	0.316	0.244	0.168
2021-08-26 14:50:00	0.358	0.288	0.254	2021-08-26 14:50:00	0.336	0.32	0.25	2021-08-25 19:24:59	0.316	0.244	0.168
2021-08-26 15:00:00	0.359	0.288	0.254	2021-08-26 15:00:00	0.336	0.32	0.25	2021-08-25 19:29:59	0.316	0.245	0.168
2021-08-26 15:10:00	0.359	0.289	0.255	2021-08-26 15:10:00	0.336	0.32	0.25	2021-08-25 19:34:59	0.316	0.245	0.168
2021-08-26 15:20:00	0.359	0.288	0.255	2021-08-26 15:20:00	0.335	0.32	0.25	2021-08-25 19:39:59	0.316	0.245	0.168
2021-08-26 15:30:00	0.359	0.289	0.255	2021-08-26 15:30:00	0.335	0.32	0.25	2021-08-25 19:44:59	0.316	0.245	0.168
2021-08-26 15:40:00	0.36	0.289	0.255	2021-08-26 15:40:00	0.335	0.32	0.25	2021-08-25 19:49:59	0.316	0.245	0.168
2021-08-26 15:50:00	0.36	0.289	0.255	2021-08-26 15:50:00	0.335	0.32	0.25	2021-08-25 19:54:59	0.317	0.245	0.168
2021-08-26 16:00:00	0.36	0.289	0.255	2021-08-26 16:00:00	0.335	0.319	0.25	2021-08-25 19:59:59	0.317	0.245	0.168
2021-08-26 16:10:00	0.361	0.289	0.255	2021-08-26 16:10:00	0.335	0.32	0.25	2021-08-25 20:04:59	0.316	0.245	0.168
2021-08-26 16:20:00	0.36	0.289	0.255	2021-08-26 16:20:00	0.335	0.32	0.25	2021-08-25 20:09:59	0.316	0.245	0.168
2021-08-26 16:30:00	0.36	0.289	0.255	2021-08-26 16:30:00	0.335	0.32	0.25	2021-08-25 20:14:59	0.316	0.245	0.167
2021-08-26 16:40:00	0.361	0.29	0.255	2021-08-26 16:40:00	0.335	0.32	0.25	2021-08-25 20:19:59	0.316	0.245	0.168
2021-08-26 16:50:00	0.361	0.29	0.255	2021-08-26 16:50:00	0.336	0.32	0.25	2021-08-25 20:24:59	0.316	0.245	0.167
2021-08-26 17:00:00	0.361	0.29	0.255	2021-08-26 17:00:00	0.335	0.32	0.25	2021-08-25 20:29:59	0.316	0.245	0.168
2021-08-26 17:10:00	0.361	0.29	0.255	2021-08-26 17:10:00	0.335	0.32	0.25	2021-08-25 20:34:59	0.316	0.245	0.168
2021-08-26 17:20:00	0.361	0.29	0.255	2021-08-26 17:20:00	0.335	0.32	0.25	2021-08-25 20:39:59	0.317	0.245	0.167
2021-08-26 17:30:00	0.361	0.29	0.255	2021-08-26 17:30:00	0.335	0.32	0.25	2021-08-25 20:44:59	0.317	0.245	0.167
2021-08-26 17:40:00	0.361	0.29	0.256	2021-08-26 17:40:00	0.335	0.32	0.25	2021-08-25 20:49:59	0.317	0.245	0.167
2021-08-26 17:50:00	0.361	0.291	0.256	2021-08-26 17:50:00	0.335	0.32	0.25	2021-08-25 20:54:59	0.317	0.245	0.167
2021-08-26 18:00:00	0.362	0.291	0.256	2021-08-26 18:00:00	0.336	0.32	0.25	2021-08-25 20:59:59	0.317	0.245	0.167
2021-08-26 18:10:00	0.361	0.291	0.256	2021-08-26 18:10:00	0.336	0.321	0.25	2021-08-25 21:04:59	0.317	0.245	0.167
2021-08-26 18:20:00	0.361	0.291	0.256	2021-08-26 18:20:00	0.336	0.321	0.25	2021-08-25 21:09:59	0.317	0.245	0.167
2021-08-26 18:30:00	0.361	0.292	0.256	2021-08-26 18:30:00	0.335	0.321	0.25	2021-08-25 21:14:59	0.318	0.245	0.167
2021-08-26 18:40:00	0.362	0.292	0.256	2021-08-26 18:40:00	0.336	0.321	0.25	2021-08-25 21:19:59	0.318	0.245	0.167
2021-08-26 18:50:00	0.361	0.292	0.256	2021-08-26 18:50:00	0.336	0.321	0.25	2021-08-25 21:24:59	0.318	0.245	0.167
2021-08-26 19:00:00	0.362	0.292	0.256	2021-08-26 19:00:00	0.336	0.321	0.25	2021-08-25 21:29:59	0.317	0.246	0.167
2021-08-26 19:10:00	0.361	0.292	0.257	2021-08-26 19:10:00	0.336	0.321	0.25	2021-08-25 21:34:59	0.318	0.245	0.167
2021-08-26 19:20:00	0.361	0.292	0.256	2021-08-26 19:20:00	0.335	0.322	0.25	2021-08-25 21:39:59	0.318	0.245	0.167
2021-08-26 19:30:00	0.361	0.293	0.257	2021-08-26 19:30:00	0.336	0.322	0.25	2021-08-25 21:44:59	0.318	0.245	0.167
2021-08-26 19:40:00	0.361	0.293	0.256	2021-08-26 19:40:00	0.336	0.322	0.25	2021-08-25 21:49:59	0.318	0.245	0.167
2021-08-26 19:50:00	0.361	0.293	0.257	2021-08-26 19:50:00	0.336	0.322	0.25	2021-08-25 21:54:59	0.318	0.245	0.166
2021-08-26 20:00:00	0.361	0.293	0.257	2021-08-26 20:00:00	0.336	0.322	0.25	2021-08-25 21:59:59	0.318	0.245	0.167
2021-08-26 20:10:00	0.361	0.293	0.257	2021-08-26 20:10:00	0.336	0.322	0.25	2021-08-25 22:04:59	0.318	0.245	0.167
2021-08-26 20:20:00	0.361	0.293	0.257	2021-08-26 20:20:00	0.338	0.322	0.25	2021-08-25 22:09:59	0.318	0.245	0.166
2021-08-26 20:30:00	0.362	0.293	0.257	2021-08-26 20:30:00	0.337	0.322	0.25	2021-08-25 22:14:59	0.318	0.245	0.166
2021-08-26 20:40:00	0.363	0.294	0.257	2021-08-26 20:40:00	0.337	0.322	0.25	2021-08-25 22:19:59	0.318	0.245	0.166
2021-08-26 20:50:00	0.362	0.293	0.257	2021-08-26 20:50:00	0.337	0.322	0.25	2021-08-25 22:24:59	0.318	0.245	0.166
2021-08-26 21:00:00	0.362	0.294	0.257	2021-08-26 21:00:00	0.337	0.322	0.25	2021-08-25 22:29:59	0.318	0.245	0.166
2021-08-26 21:10:00	0.362	0.294	0.257	2021-08-26 21:10:00	0.337	0.322	0.25	2021-08-25 22:34:59	0.318	0.245	0.166
2021-08-26 21:20:00	0.362	0.294	0.257	2021-08-26 21:20:00	0.337	0.323	0.25	2021-08-25 22:39:59	0.318	0.245	0.166
2021-08-26 21:30:00	0.362	0.294	0.257	2021-08-26 21:30:00	0.337	0.323	0.25	2021-08-25 22:44:59	0.319	0.245	0.166
2021-08-26 21:40:00	0.362	0.294	0.258	2021-08-26 21:40:00	0.337	0.323	0.25	2021-08-25 22:49:59	0.318	0.245	0.165
2021-08-26 21:50:00	0.362	0.294	0.258	2021-08-26 21:50:00	0.337	0.323	0.25	2021-08-25 22:54:59	0.319	0.245	0.166
2021-08-26 22:00:00	0.362	0.294	0.258	2021-08-26 22:00:00	0.337	0.323	0.25	2021-08-25 22:59:59	0.319	0.245	0.166
2021-08-26 22:10:00	0.361	0.294	0.257	2021-08-26 22:10:00	0.337	0.323	0.25	2021-08-25 23:04:59	0.319	0.245	0.166
2021-08-26 22:20:00	0.361	0.294	0.257	2021-08-26 22:20:00	0.337	0.323	0.25	2021-08-25 23:09:59	0.319	0.245	0.165
2021-08-26 22:30:00	0.361	0.294	0.257	2021-08-26 22:30:00	0.337	0.323	0.25	2021-08-25 23:14:59	0.319	0.245	0.166
2021-08-26 22:40:00	0.361	0.294	0.258	2021-08-26 22:40:00	0.337	0.323	0.25	2021-08-25 23:19:59	0.319	0.245	0.165
2021-08-26 22:50:00	0.361	0.294	0.258	2021-08-26 22:50:00	0.337	0.323	0.25	2021-08-25 23:24:59	0.319	0.245	0.165
2021-08-26 23:00:00	0.361	0.294	0.258	2021-08-26 23:00:00	0.337	0.323	0.25	2021-08-25 23:29:59	0.319	0.244	0.165
2021-08-26 23:10:00	0.361	0.295	0.258	2021-08-26 23:10:00	0.337	0.323	0.25	2021-08-25 23:34:59	0.319	0.245	0.165
2021-08-26 23:20:00	0.361	0.294	0.258	2021-08-26 23:20:00	0.337	0.323	0.25	2021-08-25 23:39:59	0.319	0.245	0.165
2021-08-26 23:30:00	0.361	0.295	0.258	2021-08-26 23:30:00	0.337	0.324	0.25	2021-08-25 23:44:59	0.319	0.245	0.165
2021-08-26 23:40:00	0.361	0.295	0.258	2021-08-26 23:40:00	0.337	0.324	0.25	2021-08-25 23:49:59	0.319	0.244	0.165
2021-08-26 23:50:00	0.361	0.295	0.259	2021-08-26 23:50:00	0.337	0.324	0.25	2021-08-25 23:54:59	0.319	0.245	0.165
2021-08-27	0.361	0.295	0.258	2021-08-27	0.337	0.324	0.25	2021-08-25 23:59:59	0.319	0.245	0.165
2021-08-27 00:10:00	0.361	0.295	0.259	2021-08-27 00:10:00	0.337	0.324	0.25	2021-08-26 00:04:59	0.319	0.245	0.165
2021-08-27 00:20:00	0.361	0.295	0.259	2021-08-27 00:20:00	0.337	0.324	0.25	2021-08-26 00:09:59	0.319	0.244	0.164
2021-08-27 00:30:00	0.361	0.295	0.259	2021-08-27 00:30:00	0.337	0.324	0.25	2021-08-26 00:14:59	0.32	0.244	0.164
2021-08-27 00:40:00	0.361	0.295	0.259	2021-08-27 00:40:00	0.337	0.324	0.25	2021-08-26 00:19:59	0.32	0.244	0.164
2021-08-27 00:50:00	0.361	0.295	0.259	2021-08-27 00:50:00	0.337	0.324	0.25	2021-08-26 00:24:59	0.32	0.244	0.164
2021-08-27 01:00:00	0.361	0.295	0.259	2021-08-27 01:00:00	0.337	0.324	0.25	2021-08-26 00:29:59	0.32	0.245	0.165
2021-08-27 01:10:00	0.361	0.295	0.259	2021-08-27 01:10:00	0.337	0.324	0.25	2021-08-26 00:34:59	0.32	0.244	0.164
2021-08-27 01:20:00	0.36	0.295	0.259	2021-08-27 01:20:00	0.337	0.324	0.25	2021-08-26 00:39:59	0.32	0.245	0.164
2021-08-27 01:30:00	0.361	0.295	0.26	2021-08-27 01:30:00	0.337	0.324	0.25	2021-08-26 00:44:59	0.32	0.244	0.164
2021-08-27 01:40:00	0.36	0.295	0.259	2021-08-27 01:40:00	0.337	0.324	0.25	2021-08-26 00:49:59	0.32	0.244	0.164
2021-08-27 01:50:00	0.361	0.295	0.259	2021-08-27 01:50:00	0.337	0.324	0.25	2021-08-26 00:54:59	0.32	0.244	0.164
2021-08-27 02:00:00	0.36	0.295	0.26	2021-08-27 02:00:00	0.337	0.324	0.25	2021-08-26 00:59:58	0.32	0.244	0.164
2021-08-27 02:10:00	0.361	0.295	0.26	2021-08-27 02:10:00	0.337	0.325	0.25	2021-08-26 01:04:58	0.32	0.244	0.164
2021-08-27 02:20:00	0.36	0.295	0.26	2021-08-27 02:20:00	0.337	0.325	0.25	2021-08-26 01:09:58	0.32	0.244	0.164
2021-08-27 02:30:00	0.36	0.295	0.26	2021-08-27 02:30:00	0.337	0.325	0.25	2021-08-26 01:14:58	0.32	0.244	0.164
2021-08-27 02:40:00	0.36	0.295	0.26	2021-08-27 02:40:00	0.337	0.325	0.251	2021-08-26 01:19:58	0.32	0.244	0.164
2021-08-27 02:50:00	0.36	0.295	0.261	2021-08-27 02:50:00	0.337	0.325	0.251	2021-08-26 01:24:58	0.32	0.244	0.164
2021-08-27 03:00:00	0.36	0.295	0.261	2021-08-27 03:00:00	0.337	0.325	0.251	2021-08-26 01:29:58	0.32	0.244	0.163
2021-08-27 03:10:00	0.36	0.295	0.261	2021-08-27 03:10:00	0.337	0.325	0.251	2021-08-26 01:34:58	0.32	0.244	0.164
2021-08-27 03:20:00	0.36	0.295	0.261	2021-08-27 03:20:00	0.337	0.325	0.25	2021-08-26 01:39:58	0.32	0.244	0.164
2021-08-27 03:30:00	0.36	0.295	0.261	2021-08-27 03:30:00	0.337	0.325	0.251	2021-08-26 01:44:58	0.321	0.244	0.163
2021-08-27 03:40:00	0.36	0.295	0.261	2021-08-27 03:40:00	0.337	0.325	0.251	2021-08-26 01:49:58	0.321	0.244	0.163
2021-08-27 03:50:00	0.36	0.295	0.261	2021-08-27 03:50:00	0.338	0.325	0.25	2021-08-26 01:54:58	0.321	0.244	0.163
2021-08-27 04:00:00	0.36	0.295	0.262	2021-08-27 04:00:00	0.338	0.325	0.25	2021-08-26 01:59:58	0.321	0.244	0.163
2021-08-27 04:10:00	0.36	0.295	0.262	2021-08-27 04:10:00	0.337	0.325	0.251	2021-08-26 02:04:58	0.32	0.244	0.163
2021-08-27 04:20:00	0.36	0.295	0.262	2021-08-27 04:20:00	0.338	0.325	0.251	2021-08-26 02:09:58	0.321	0.244	0.163
2021-08-27 04:30:00	0.359	0.295	0.262	2021-08-27 04:30:00	0.338	0.325	0.251	2021-08-26 02:14:58	0.321	0.244	0.163
2021-08-27 04:40:00	0.359	0.295	0.262	2021-08-27 04:40:00	0.338	0.325	0.251	2021-08-26 02:19:58	0.321	0.244	0.163
2021-08-27 04:50:00	0.359	0.296	0.262	2021-08-27 04:50:00	0.338	0.325	0.251	2021-08-26 02:24:58	0.321	0.244	0.163
2021-08-27 05:00:00	0.359	0.296	0.263	2021-08-27 05:00:00	0.337	0.326	0.251	2021-08-26 02:29:58	0.321	0.244	0.163
2021-08-27 05:10:00	0.36	0.295	0.263	2021-08-27 05:10:00	0.338	0.325	0.251	2021-08-26 02:34:58	0.321	0.244	0.163
2021-08-27 05:20:00	0.36	0.296	0.263	2021-08-27 05:20:00	0.338	0.326	0.251	2021-08-26 02:39:58	0.321	0.244	0.163
2021-08-27 05:30:00	0.359	0.296	0.263	2021-08-27 05:30:00	0.338	0.326	0.251	2021-08-26 02:44:58	0.321	0.244	0.163
2021-08-27 05:40:00	0.36	0.296	0.263	2021-08-27 05:40:00	0.338	0.326	0.251	2021-08-26 02:49:58	0.321	0.244	0.163
2021-08-27 05:50:00	0.359	0.296	0.263	2021-08-27 05:50:00	0.338	0.326	0.251	2021-08-26 02:54:58	0.321	0.244	0.163
2021-08-27 06:00:00	0.359	0.296	0.264	2021-08-27 06:00:00	0.338	0.326	0.251	2021-08-26 02:59:58	0.321	0.244	0.163
2021-08-27 06:10:00	0.359	0.296	0.263	2021-08-27 06:10:00	0.338	0.326	0.251	2021-08-26 03:04:58	0.322	0.244	0.162
2021-08-27 06:20:00	0.36	0.296	0.264	2021-08-27 06:20:00	0.338	0.326	0.251	2021-08-26 03:09:58	0.321	0.243	0.163
2021-08-27 06:30:00	0.359	0.296	0.264	2021-08-27 06:30:00	0.338	0.326	0.251	2021-08-26 03:14:58	0.322	0.244	0.163
2021-08-27 06:40:00	0.36	0.296	0.264	2021-08-27 06:40:00	0.338	0.326	0.251	2021-08-26 03:19:58	0.322	0.244	0.163
2021-08-27 06:50:00	0.359	0.296	0.265	2021-08-27 06:50:00	0.338	0.326	0.251	2021-08-26 03:24:58	0.322	0.244	0.163
2021-08-27 07:00:00	0.359	0.296	0.264	2021-08-27 07:00:00	0.338	0.326	0.251	2021-08-26 03:29:58	0.322	0.244	0.163
2021-08-27 07:10:00	0.359	0.296	0.265	2021-08-27 07:10:00	0.338	0.326	0.251	2021-08-26 03:34:58	0.322	0.243	0.162
2021-08-27 07:20:00	0.359	0.296	0.265	2021-08-27 07:20:00	0.338	0.326	0.251	2021-08-26 03:39:58	0.322	0.243	0.162
2021-08-27 07:30:00	0.359	0.296	0.265	2021-08-27 07:30:00	0.338	0.326	0.251	2021-08-26 03:44:58	0.322	0.243	0.162
2021-08-27 07:40:00	0.359	0.296	0.265	2021-08-27 07:40:00	0.338	0.326	0.251	2021-08-26 03:49:58	0.322	0.244	0.162
2021-08-27 07:50:00	0.358	0.296	0.265	2021-08-27 07:50:00	0.338	0.326	0.251	2021-08-26 03:54:58	0.322	0.243	0.162
2021-08-27 08:00:00	0.359	0.296	0.265	2021-08-27 08:00:00	0.338	0.326	0.252	2021-08-26 03:59:58	0.322	0.243	0.162
2021-08-27 08:10:00	0.359	0.296	0.266	2021-08-27 08:10:00	0.338	0.326	0.251	2021-08-26 04:04:58	0.322	0.243	0.162
2021-08-27 08:20:00	0.359	0.296	0.265	2021-08-27 08:20:00	0.338	0.326	0.251	2021-08-26 04:09:58	0.322	0.243	0.162
2021-08-27 08:30:00	0.359	0.295	0.266	2021-08-27 08:30:00	0.338	0.326	0.252	2021-08-26 04:14:58	0.322	0.243	0.162
2021-08-27 08:40:00	0.359	0.295	0.266	2021-08-27 08:40:00	0.338	0.326	0.252	2021-08-26 04:19:58	0.322	0.243	0.162
2021-08-27 08:50:00	0.359	0.295	0.266	2021-08-27 08:50:00	0.338	0.326	0.252	2021-08-26 04:24:58	0.322	0.243	0.162
2021-08-27 09:00:00	0.358	0.295	0.266	2021-08-27 09:00:00	0.338	0.326	0.252	2021-08-26 04:29:58	0.322	0.243	0.162
2021-08-27 09:10:00	0.358	0.295	0.266	2021-08-27 09:10:00	0.338	0.326	0.251	2021-08-26 04:34:58	0.322	0.243	0.162
2021-08-27 09:20:00	0.358	0.295	0.267	2021-08-27 09:20:00	0.338	0.325	0.252	2021-08-26 04:39:58	0.323	0.244	0.162
2021-08-27 09:30:00	0.358	0.295	0.267	2021-08-27 09:30:00	0.338	0.326	0.252	2021-08-26 04:44:58	0.323	0.243	0.162
2021-08-27 09:40:00	0.358	0.295	0.267	2021-08-27 09:40:00	0.338	0.326	0.252	2021-08-26 04:49:58	0.322	0.243	0.162
2021-08-27 09:50:00	0.358	0.295	0.267	2021-08-27 09:50:00	0.338	0.326	0.252	2021-08-26 04:54:58	0.323	0.243	0.162
2021-08-27 10:00:00	0.357	0.295	0.267	2021-08-27 10:00:00	0.339	0.325	0.252	2021-08-26 04:59:58	0.323	0.243	0.162
2021-08-27 10:10:00	0.358	0.294	0.267	2021-08-27 10:10:00	0.338	0.325	0.252	2021-08-26 05:04:58	0.323	0.244	0.162
2021-08-27 10:20:00	0.358	0.295	0.267	2021-08-27 10:20:00	0.338	0.325	0.252	2021-08-26 05:09:58	0.323	0.243	0.162
2021-08-27 10:30:00	0.357	0.294	0.267	2021-08-27 10:30:00	0.338	0.325	0.252	2021-08-26 05:14:58	0.323	0.243	0.162
2021-08-27 10:40:00	0.358	0.294	0.267	2021-08-27 10:40:00	0.338	0.325	0.252	2021-08-26 05:19:58	0.323	0.243	0.162
2021-08-27 10:50:00	0.358	0.294	0.267	2021-08-27 10:50:00	0.338	0.325	0.252	2021-08-26 05:24:58	0.323	0.243	0.162
2021-08-27 11:00:00	0.357	0.294	0.267	2021-08-27 11:00:00	0.338	0.324	0.252	2021-08-26 05:29:58	0.323	0.243	0.162
2021-08-27 11:10:00	0.358	0.294	0.267	2021-08-27 11:10:00	0.338	0.325	0.252	2021-08-26 05:34:58	0.323	0.243	0.162
2021-08-27 11:20:00	0.358	0.294	0.267	2021-08-27 11:20:00	0.338	0.324	0.252	2021-08-26 05:39:58	0.323	0.243	0.162
2021-08-27 11:30:00	0.358	0.294	0.267	2021-08-27 11:30:00	0.338	0.324	0.252	2021-08-26 05:44:58	0.323	0.243	0.162
2021-08-27 11:40:00	0.358	0.294	0.267	2021-08-27 11:40:00	0.338	0.324	0.252	2021-08-26 05:49:58	0.324	0.243	0.162
2021-08-27 11:50:00	0.358	0.293	0.267	2021-08-27 11:50:00	0.338	0.324	0.252	2021-08-26 05:54:58	0.324	0.243	0.162
2021-08-27 12:00:00	0.358	0.293	0.267	2021-08-27 12:00:00	0.338	0.324	0.252	2021-08-26 05:59:58	0.324	0.243	0.161
2021-08-27 12:10:00	0.358	0.293	0.267	2021-08-27 12:10:00	0.338	0.324	0.252	2021-08-26 06:04:58	0.324	0.244	0.161
2021-08-27 12:20:00	0.359	0.293	0.267	2021-08-27 12:20:00	0.338	0.324	0.252	2021-08-26 06:09:58	0.324	0.243	0.162
2021-08-27 12:30:00	0.359	0.292	0.267	2021-08-27 12:30:00	0.338	0.323	0.252	2021-08-26 06:14:58	0.324	0.243	0.161
2021-08-27 12:40:00	0.359	0.293	0.267	2021-08-27 12:40:00	0.337	0.323	0.252	2021-08-26 06:19:58	0.324	0.243	0.161
2021-08-27 12:50:00	0.359	0.292	0.267	2021-08-27 12:50:00	0.337	0.323	0.252	2021-08-26 06:24:58	0.324	0.243	0.162
2021-08-27 13:00:00	0.359	0.292	0.267	2021-08-27 13:00:00	0.337	0.323	0.252	2021-08-26 06:29:58	0.324	0.243	0.162
2021-08-27 13:10:00	0.359	0.292	0.268	2021-08-27 13:10:00	0.337	0.323	0.252	2021-08-26 06:34:58	0.324	0.243	0.161
2021-08-27 13:20:00	0.359	0.292	0.267	2021-08-27 13:20:00	0.337	0.323	0.252	2021-08-26 06:39:58	0.324	0.243	0.161
2021-08-27 13:30:00	0.36	0.292	0.268	2021-08-27 13:30:00	0.337	0.323	0.252	2021-08-26 06:44:58	0.324	0.243	0.161
2021-08-27 13:40:00	0.36	0.292	0.268	2021-08-27 13:40:00	0.337	0.323	0.252	2021-08-26 06:49:58	0.324	0.243	0.161
2021-08-27 13:50:00	0.361	0.292	0.268	2021-08-27 13:50:00	0.337	0.323	0.252	2021-08-26 06:54:58	0.324	0.243	0.161
2021-08-27 14:00:00	0.36	0.292	0.267	2021-08-27 14:00:00	0.337	0.323	0.252	2021-08-26 06:59:58	0.324	0.243	0.161
2021-08-27 14:10:00	0.361	0.292	0.268	2021-08-27 14:10:00	0.337	0.322	0.252	2021-08-26 07:04:58	0.324	0.243	0.162
2021-08-27 14:20:00	0.361	0.292	0.268	2021-08-27 14:20:00	0.337	0.323	0.252	2021-08-26 07:09:58	0.324	0.243	0.162
2021-08-27 14:30:00	0.361	0.292	0.267	2021-08-27 14:30:00	0.337	0.322	0.252	2021-08-26 07:14:58	0.325	0.243	0.161
2021-08-27 14:40:00	0.362	0.292	0.268	2021-08-27 14:40:00	0.337	0.323	0.252	2021-08-26 07:19:58	0.325	0.243	0.161
2021-08-27 14:50:00	0.362	0.292	0.268	2021-08-27 14:50:00	0.337	0.322	0.252	2021-08-26 07:24:58	0.325	0.243	0.161
2021-08-27 15:00:00	0.362	0.292	0.268	2021-08-27 15:00:00	0.337	0.322	0.252	2021-08-26 07:29:58	0.325	0.243	0.162
2021-08-27 15:10:00	0.362	0.292	0.268	2021-08-27 15:10:00	0.337	0.322	0.252	2021-08-26 07:34:58	0.325	0.243	0.161
2021-08-27 15:20:00	0.363	0.292	0.268	2021-08-27 15:20:00	0.337	0.322	0.252	2021-08-26 07:39:58	0.325	0.243	0.161
2021-08-27 15:30:00	0.362	0.292	0.268	2021-08-27 15:30:00	0.337	0.322	0.252	2021-08-26 07:44:58	0.325	0.243	0.161
2021-08-27 15:40:00	0.363	0.292	0.268	2021-08-27 15:40:00	0.337	0.322	0.252	2021-08-26 07:49:58	0.325	0.243	0.162
2021-08-27 15:50:00	0.363	0.292	0.268	2021-08-27 15:50:00	0.337	0.322	0.252	2021-08-26 07:54:58	0.325	0.243	0.161
2021-08-27 16:00:00	0.363	0.292	0.268	2021-08-27 16:00:00	0.337	0.322	0.252	2021-08-26 07:59:58	0.325	0.243	0.162
2021-08-27 16:10:00	0.363	0.293	0.268	2021-08-27 16:10:00	0.337	0.322	0.252	2021-08-26 08:04:58	0.325	0.243	0.161
2021-08-27 16:20:00	0.363	0.293	0.268	2021-08-27 16:20:00	0.337	0.322	0.252	2021-08-26 08:09:58	0.325	0.243	0.162
2021-08-27 16:30:00	0.364	0.293	0.268	2021-08-27 16:30:00	0.337	0.322	0.252	2021-08-26 08:14:58	0.325	0.243	0.161
2021-08-27 16:40:00	0.364	0.293	0.268	2021-08-27 16:40:00	0.337	0.322	0.252	2021-08-26 08:19:58	0.325	0.243	0.161
2021-08-27 16:50:00	0.364	0.293	0.268	2021-08-27 16:50:00	0.337	0.323	0.253	2021-08-26 08:24:58	0.326	0.243	0.162
2021-08-27 17:00:00	0.364	0.294	0.269	2021-08-27 17:00:00	0.337	0.323	0.252	2021-08-26 08:29:58	0.326	0.243	0.161
2021-08-27 17:10:00	0.364	0.294	0.269	2021-08-27 17:10:00	0.337	0.322	0.252	2021-08-26 08:34:58	0.326	0.243	0.161
2021-08-27 17:20:00	0.364	0.294	0.269	2021-08-27 17:20:00	0.337	0.323	0.252	2021-08-26 08:39:58	0.326	0.243	0.161
2021-08-27 17:30:00	0.364	0.294	0.269	2021-08-27 17:30:00	0.337	0.323	0.253	2021-08-26 08:44:58	0.326	0.243	0.162
2021-08-27 17:40:00	0.364	0.294	0.269	2021-08-27 17:40:00	0.337	0.323	0.252	2021-08-26 08:49:58	0.326	0.243	0.161
2021-08-27 17:50:00	0.364	0.295	0.269	2021-08-27 17:50:00	0.337	0.323	0.252	2021-08-26 08:54:58	0.326	0.243	0.161
2021-08-27 18:00:00	0.364	0.295	0.269	2021-08-27 18:00:00	0.338	0.324	0.252	2021-08-26 08:59:58	0.326	0.243	0.162
2021-08-27 18:10:00	0.364	0.295	0.269	2021-08-27 18:10:00	0.337	0.324	0.253	2021-08-26 09:04:58	0.326	0.243	0.161
2021-08-27 18:20:00	0.364	0.295	0.269	2021-08-27 18:20:00	0.337	0.324	0.252	2021-08-26 09:09:58	0.326	0.243	0.162
2021-08-27 18:30:00	0.364	0.295	0.269	2021-08-27 18:30:00	0.337	0.324	0.253	2021-08-26 09:14:58	0.326	0.243	0.162
2021-08-27 18:40:00	0.364	0.295	0.269	2021-08-27 18:40:00	0.337	0.324	0.252	2021-08-26 09:19:58	0.326	0.243	0.161
2021-08-27 18:50:00	0.364	0.296	0.269	2021-08-27 18:50:00	0.337	0.324	0.252	2021-08-26 09:24:58	0.326	0.243	0.161
2021-08-27 19:00:00	0.364	0.296	0.27	2021-08-27 19:00:00	0.337	0.324	0.252	2021-08-26 09:29:58	0.326	0.243	0.161
2021-08-27 19:10:00	0.364	0.296	0.269	2021-08-27 19:10:00	0.337	0.324	0.253	2021-08-26 09:34:58	0.326	0.243	0.162
2021-08-27 19:20:00	0.364	0.296	0.269	2021-08-27 19:20:00	0.337	0.324	0.252	2021-08-26 09:39:58	0.326	0.243	0.162
2021-08-27 19:30:00	0.364	0.296	0.269	2021-08-27 19:30:00	0.337	0.324	0.252	2021-08-26 09:44:58	0.326	0.243	0.162
2021-08-27 19:40:00	0.364	0.296	0.27	2021-08-27 19:40:00	0.337	0.324	0.252	2021-08-26 09:49:58	0.327	0.243	0.162
2021-08-27 19:50:00	0.364	0.296	0.27	2021-08-27 19:50:00	0.337	0.325	0.252	2021-08-26 09:54:58	0.327	0.243	0.162
2021-08-27 20:00:00	0.364	0.296	0.27	2021-08-27 20:00:00	0.337	0.325	0.252	2021-08-26 09:59:58	0.327	0.243	0.162
2021-08-27 20:10:00	0.364	0.297	0.27	2021-08-27 20:10:00	0.338	0.325	0.252	2021-08-26 10:04:58	0.327	0.243	0.162
2021-08-27 20:20:00	0.363	0.297	0.27	2021-08-27 20:20:00	0.337	0.325	0.252	2021-08-26 10:09:58	0.327	0.243	0.162
2021-08-27 20:30:00	0.363	0.297	0.27	2021-08-27 20:30:00	0.338	0.325	0.252	2021-08-26 10:14:58	0.327	0.243	0.162
2021-08-27 20:40:00	0.363	0.297	0.27	2021-08-27 20:40:00	0.338	0.325	0.253	2021-08-26 10:19:58	0.327	0.244	0.162
2021-08-27 20:50:00	0.363	0.297	0.27	2021-08-27 20:50:00	0.338	0.325	0.252	2021-08-26 10:24:58	0.327	0.243	0.162
2021-08-27 21:00:00	0.363	0.297	0.27	2021-08-27 21:00:00	0.338	0.325	0.252	2021-08-26 10:29:58	0.327	0.243	0.162
2021-08-27 21:10:00	0.363	0.297	0.271	2021-08-27 21:10:00	0.338	0.325	0.253	2021-08-26 10:34:58	0.327	0.243	0.162
2021-08-27 21:20:00	0.363	0.297	0.271	2021-08-27 21:20:00	0.338	0.325	0.253	2021-08-26 10:39:58	0.327	0.243	0.162
2021-08-27 21:30:00	0.363	0.297	0.271	2021-08-27 21:30:00	0.338	0.325	0.253	2021-08-26 10:44:58	0.327	0.244	0.162
2021-08-27 21:40:00	0.363	0.297	0.271	2021-08-27 21:40:00	0.338	0.325	0.252	2021-08-26 10:49:58	0.327	0.243	0.162
2021-08-27 21:50:00	0.363	0.297	0.271	2021-08-27 21:50:00	0.338	0.325	0.252	2021-08-26 10:54:58	0.328	0.243	0.162
2021-08-27 22:00:00	0.363	0.297	0.271	2021-08-27 22:00:00	0.338	0.326	0.253	2021-08-26 10:59:58	0.328	0.243	0.162
2021-08-27 22:10:00	0.363	0.297	0.271	2021-08-27 22:10:00	0.338	0.326	0.253	2021-08-26 11:04:58	0.327	0.243	0.162
2021-08-27 22:20:00	0.363	0.297	0.271	2021-08-27 22:20:00	0.338	0.326	0.253	2021-08-26 11:09:58	0.328	0.244	0.162
2021-08-27 22:30:00	0.363	0.297	0.271	2021-08-27 22:30:00	0.338	0.326	0.253	2021-08-26 11:14:58	0.328	0.244	0.162
2021-08-27 22:40:00	0.362	0.297	0.271	2021-08-27 22:40:00	0.338	0.326	0.253	2021-08-26 11:19:58	0.328	0.243	0.163
2021-08-27 22:50:00	0.362	0.297	0.272	2021-08-27 22:50:00	0.338	0.326	0.253	2021-08-26 11:24:58	0.328	0.243	0.162
2021-08-27 23:00:00	0.363	0.298	0.272	2021-08-27 23:00:00	0.338	0.326	0.252	2021-08-26 11:29:58	0.328	0.244	0.162
2021-08-27 23:10:00	0.363	0.298	0.272	2021-08-27 23:10:00	0.338	0.326	0.253	2021-08-26 11:34:58	0.328	0.243	0.163
2021-08-27 23:20:00	0.363	0.298	0.272	2021-08-27 23:20:00	0.338	0.326	0.253	2021-08-26 11:39:58	0.328	0.244	0.162
2021-08-27 23:30:00	0.363	0.298	0.272	2021-08-27 23:30:00	0.338	0.326	0.253	2021-08-26 11:44:58	0.328	0.244	0.163
2021-08-27 23:40:00	0.362	0.298	0.272	2021-08-27 23:40:00	0.338	0.326	0.253	2021-08-26 11:49:58	0.328	0.244	0.162
2021-08-27 23:50:00	0.363	0.298	0.272	2021-08-27 23:50:00	0.338	0.326	0.253	2021-08-26 11:54:58	0.328	0.244	0.163
								2021-08-26 11:59:58	0.328	0.244	0.163
								2021-08-26 12:04:58	0.328	0.244	0.162
								2021-08-26 12:09:58	0.328	0.244	0.163
								2021-08-26 12:14:58	0.328	0.244	0.163
								2021-08-26 12:19:58	0.328	0.244	0.163
								2021-08-26 12:24:58	0.328	0.244	0.163
								2021-08-26 12:29:58	0.329	0.244	0.163
								2021-08-26 12:34:58	0.329	0.244	0.163
								2021-08-26 12:39:58	0.329	0.244	0.163
								2021-08-26 12:44:58	0.329	0.244	0.163
								2021-08-26 12:49:58	0.329	0.244	0.163
								2021-08-26 12:54:58	0.329	0.244	0.164
								2021-08-26 12:59:58	0.329	0.244	0.164
								2021-08-26 13:04:58	0.329	0.244	0.164
								2021-08-26 13:09:58	0.329	0.244	0.164
								2021-08-26 13:14:58	0.329	0.244	0.164
								2021-08-26 13:19:58	0.329	0.244	0.164
								2021-08-26 13:24:58	0.329	0.245	0.164
								2021-08-26 13:29:58	0.329	0.245	0.164
								2021-08-26 13:34:58	0.329	0.245	0.165
								2021-08-26 13:39:58	0.329	0.245	0.165
								2021-08-26 13:44:58	0.329	0.245	0.165
								2021-08-26 13:49:58	0.33	0.245	0.165
								2021-08-26 13:54:58	0.33	0.245	0.165
								2021-08-26 13:59:58	0.33	0.245	0.166
								2021-08-26 14:04:58	0.33	0.245	0.165
								2021-08-26 14:09:58	0.33	0.245	0.166
								2021-08-26 14:14:58	0.33	0.245	0.166
								2021-08-26 14:19:58	0.33	0.245	0.166
								2021-08-26 14:24:58	0.33	0.245	0.166
								2021-08-26 14:29:58	0.33	0.245	0.166
								2021-08-26 14:34:58	0.33	0.245	0.167
								2021-08-26 14:39:58	0.33	0.245	0.167
								2021-08-26 14:44:58	0.33	0.245	0.167
								2021-08-26 14:49:58	0.33	0.245	0.167
								2021-08-26 14:54:58	0.33	0.245	0.167
								2021-08-26 14:59:58	0.33	0.246	0.167
								2021-08-26 15:04:58	0.33	0.246	0.167
								2021-08-26 15:09:58	0.33	0.245	0.167
								2021-08-26 15:14:58	0.33	0.245	0.167
								2021-08-26 15:19:58	0.33	0.246	0.167
								2021-08-26 15:24:58	0.33	0.246	0.168
								2021-08-26 15:29:58	0.33	0.246	0.167
								2021-08-26 15:34:58	0.33	0.246	0.168
								2021-08-26 15:39:58	0.33	0.246	0.168
								2021-08-26 15:44:58	0.331	0.246	0.167
								2021-08-26 15:49:58	0.33	0.246	0.168
								2021-08-26 15:54:58	0.33	0.246	0.168
								2021-08-26 15:59:58	0.33	0.246	0.168
								2021-08-26 16:04:58	0.33	0.246	0.168
								2021-08-26 16:09:58	0.33	0.246	0.168
								2021-08-26 16:14:58	0.33	0.246	0.168
								2021-08-26 16:19:58	0.33	0.246	0.168
								2021-08-26 16:24:58	0.331	0.247	0.168
								2021-08-26 16:29:58	0.331	0.247	0.168
								2021-08-26 16:34:58	0.331	0.247	0.168
								2021-08-26 16:39:58	0.331	0.246	0.168
								2021-08-26 16:44:58	0.33	0.246	0.168
								2021-08-26 16:49:58	0.33	0.247	0.169
								2021-08-26 16:54:58	0.33	0.247	0.169
								2021-08-26 16:59:58	0.331	0.247	0.169
								2021-08-26 17:04:58	0.33	0.247	0.168
								2021-08-26 17:09:58	0.331	0.247	0.169
								2021-08-26 17:14:58	0.33	0.247	0.169
								2021-08-26 17:19:58	0.33	0.247	0.169
								2021-08-26 17:24:58	0.331	0.247	0.169
								2021-08-26 17:29:58	0.331	0.247	0.169
								2021-08-26 17:34:58	0.331	0.248	0.169
								2021-08-26 17:39:58	0.331	0.247	0.169
								2021-08-26 17:44:57	0.331	0.247	0.169
								2021-08-26 17:49:57	0.331	0.248	0.169
								2021-08-26 17:54:57	0.331	0.248	0.169
								2021-08-26 17:59:57	0.331	0.248	0.169
								2021-08-26 18:04:57	0.331	0.248	0.169
								2021-08-26 18:09:57	0.331	0.248	0.169
								2021-08-26 18:14:57	0.331	0.248	0.169
								2021-08-26 18:19:57	0.331	0.248	0.169
								2021-08-26 18:24:57	0.331	0.248	0.17
								2021-08-26 18:29:57	0.331	0.248	0.169
								2021-08-26 18:34:57	0.331	0.248	0.169
								2021-08-26 18:39:57	0.331	0.248	0.169
								2021-08-26 18:44:57	0.331	0.248	0.17
								2021-08-26 18:49:57	0.331	0.248	0.169
								2021-08-26 18:54:57	0.331	0.248	0.169
								2021-08-26 18:59:57	0.331	0.249	0.169
								2021-08-26 19:04:57	0.331	0.248	0.17
								2021-08-26 19:09:57	0.331	0.249	0.169
								2021-08-26 19:14:57	0.331	0.249	0.169
								2021-08-26 19:19:57	0.331	0.249	0.169
								2021-08-26 19:24:57	0.331	0.249	0.169
								2021-08-26 19:29:57	0.331	0.249	0.169
								2021-08-26 19:34:57	0.332	0.249	0.169
								2021-08-26 19:39:57	0.331	0.249	0.169
								2021-08-26 19:44:57	0.332	0.249	0.169
								2021-08-26 19:49:57	0.331	0.249	0.169
								2021-08-26 19:54:57	0.331	0.249	0.169
								2021-08-26 19:59:57	0.331	0.249	0.169
								2021-08-26 20:04:57	0.331	0.249	0.169
								2021-08-26 20:09:57	0.332	0.249	0.169
								2021-08-26 20:14:57	0.331	0.249	0.169
								2021-08-26 20:19:57	0.332	0.249	0.169
								2021-08-26 20:24:57	0.332	0.249	0.169
								2021-08-26 20:29:57	0.332	0.249	0.169
								2021-08-26 20:34:57	0.332	0.25	0.169
								2021-08-26 20:39:57	0.332	0.249	0.169
								2021-08-26 20:44:57	0.332	0.249	0.169
								2021-08-26 20:49:57	0.332	0.249	0.169
								2021-08-26 20:54:57	0.332	0.249	0.169
								2021-08-26 20:59:57	0.332	0.249	0.169
								2021-08-26 21:04:57	0.332	0.249	0.169
								2021-08-26 21:09:57	0.332	0.249	0.169
								2021-08-26 21:14:57	0.333	0.249	0.168
								2021-08-26 21:19:57	0.332	0.249	0.168
								2021-08-26 21:24:57	0.332	0.249	0.168
								2021-08-26 21:29:57	0.333	0.249	0.168
								2021-08-26 21:34:57	0.332	0.249	0.168
								2021-08-26 21:39:57	0.332	0.249	0.168
								2021-08-26 21:44:57	0.332	0.249	0.168
								2021-08-26 21:49:57	0.333	0.249	0.168
								2021-08-26 21:54:57	0.332	0.249	0.168
								2021-08-26 21:59:57	0.333	0.249	0.168
								2021-08-26 22:04:57	0.333	0.249	0.167
								2021-08-26 22:09:57	0.333	0.249	0.168
								2021-08-26 22:14:57	0.333	0.249	0.168
								2021-08-26 22:19:57	0.333	0.249	0.168
								2021-08-26 22:24:57	0.333	0.249	0.168
								2021-08-26 22:29:57	0.333	0.249	0.167
								2021-08-26 22:34:57	0.333	0.249	0.168
								2021-08-26 22:39:57	0.334	0.249	0.167
								2021-08-26 22:44:57	0.333	0.249	0.167
								2021-08-26 22:49:57	0.334	0.249	0.167
								2021-08-26 22:54:57	0.334	0.249	0.167
								2021-08-26 22:59:57	0.334	0.249	0.167
								2021-08-26 23:04:57	0.334	0.249	0.167
								2021-08-26 23:09:57	0.334	0.249	0.167
								2021-08-26 23:14:57	0.334	0.249	0.167
								2021-08-26 23:19:57	0.334	0.248	0.167
								2021-08-26 23:24:57	0.334	0.249	0.166
								2021-08-26 23:29:57	0.334	0.249	0.167
								2021-08-26 23:34:57	0.334	0.249	0.167
								2021-08-26 23:39:57	0.334	0.249	0.167
								2021-08-26 23:44:57	0.334	0.249	0.167
								2021-08-26 23:49:57	0.334	0.249	0.167
								2021-08-26 23:54:57	0.334	0.249	0.166
								2021-08-26 23:59:57	0.335	0.248	0.166
								2021-08-27 00:04:57	0.335	0.248	0.166
								2021-08-27 00:09:57	0.335	0.248	0.166
								2021-08-27 00:14:57	0.335	0.248	0.166
								2021-08-27 00:19:57	0.335	0.248	0.166
								2021-08-27 00:24:57	0.334	0.248	0.166
								2021-08-27 00:29:57	0.335	0.248	0.166
								2021-08-27 00:34:57	0.335	0.248	0.166
								2021-08-27 00:39:57	0.335	0.248	0.166
								2021-08-27 00:44:57	0.335	0.248	0.166
								2021-08-27 00:49:57	0.335	0.248	0.166
								2021-08-27 00:54:57	0.335	0.248	0.166
								2021-08-27 00:59:57	0.335	0.248	0.166
								2021-08-27 01:04:57	0.335	0.248	0.165
								2021-08-27 01:09:57	0.335	0.248	0.165
								2021-08-27 01:14:57	0.335	0.248	0.165
								2021-08-27 01:19:57	0.336	0.248	0.165
								2021-08-27 01:24:57	0.335	0.248	0.165
								2021-08-27 01:29:57	0.336	0.248	0.165
								2021-08-27 01:34:57	0.335	0.248	0.165
								2021-08-27 01:39:57	0.336	0.248	0.165
								2021-08-27 01:44:57	0.336	0.248	0.165
								2021-08-27 01:49:57	0.336	0.248	0.165
								2021-08-27 01:54:57	0.336	0.248	0.165
								2021-08-27 01:59:57	0.336	0.248	0.165
								2021-08-27 02:04:57	0.336	0.248	0.165
								2021-08-27 02:09:57	0.336	0.248	0.164
								2021-08-27 02:14:57	0.336	0.248	0.165
								2021-08-27 02:19:57	0.336	0.248	0.165
								2021-08-27 02:24:57	0.336	0.248	0.165
								2021-08-27 02:29:57	0.336	0.248	0.164
								2021-08-27 02:34:57	0.336	0.248	0.164
								2021-08-27 02:39:57	0.336	0.248	0.165
								2021-08-27 02:44:57	0.336	0.248	0.165
								2021-08-27 02:49:57	0.337	0.248	0.164
								2021-08-27 02:54:57	0.337	0.248	0.164
								2021-08-27 02:59:57	0.337	0.247	0.164
								2021-08-27 03:04:57	0.337	0.247	0.164
								2021-08-27 03:09:57	0.337	0.248	0.164
								2021-08-27 03:14:57	0.337	0.247	0.164
								2021-08-27 03:19:57	0.337	0.247	0.164
								2021-08-27 03:24:57	0.337	0.247	0.164
								2021-08-27 03:29:57	0.337	0.248	0.164
								2021-08-27 03:34:57	0.337	0.248	0.164
								2021-08-27 03:39:57	0.337	0.248	0.164
								2021-08-27 03:44:57	0.337	0.248	0.164
								2021-08-27 03:49:57	0.337	0.247	0.164
								2021-08-27 03:54:57	0.337	0.247	0.163
								2021-08-27 03:59:57	0.338	0.247	0.164
								2021-08-27 04:04:57	0.337	0.247	0.164
								2021-08-27 04:09:57	0.337	0.247	0.164
								2021-08-27 04:14:57	0.338	0.247	0.164
								2021-08-27 04:19:57	0.338	0.247	0.163
								2021-08-27 04:24:57	0.338	0.247	0.164
								2021-08-27 04:29:57	0.338	0.247	0.163
								2021-08-27 04:34:57	0.338	0.248	0.164
								2021-08-27 04:39:57	0.338	0.247	0.164
								2021-08-27 04:44:57	0.338	0.247	0.164
								2021-08-27 04:49:57	0.338	0.247	0.164
								2021-08-27 04:54:57	0.338	0.247	0.163
								2021-08-27 04:59:57	0.338	0.247	0.163
								2021-08-27 05:04:57	0.338	0.247	0.164
								2021-08-27 05:09:57	0.339	0.247	0.163
								2021-08-27 05:14:57	0.338	0.248	0.163
								2021-08-27 05:19:57	0.339	0.247	0.164
								2021-08-27 05:24:57	0.339	0.247	0.163
								2021-08-27 05:29:57	0.339	0.247	0.163
								2021-08-27 05:34:57	0.339	0.247	0.163
								2021-08-27 05:39:57	0.339	0.247	0.163
								2021-08-27 05:44:57	0.339	0.247	0.163
								2021-08-27 05:49:57	0.339	0.247	0.163
								2021-08-27 05:54:57	0.339	0.247	0.163
								2021-08-27 05:59:57	0.339	0.247	0.163
								2021-08-27 06:04:57	0.339	0.247	0.163
								2021-08-27 06:09:57	0.339	0.247	0.163
								2021-08-27 06:14:57	0.34	0.247	0.163
								2021-08-27 06:19:57	0.339	0.247	0.163
								2021-08-27 06:24:57	0.339	0.247	0.163
								2021-08-27 06:29:57	0.34	0.247	0.163
								2021-08-27 06:34:57	0.34	0.247	0.163
								2021-08-27 06:39:57	0.34	0.247	0.163
								2021-08-27 06:44:57	0.34	0.247	0.163
								2021-08-27 06:49:57	0.34	0.247	0.163
								2021-08-27 06:54:57	0.34	0.247	0.163
								2021-08-27 06:59:57	0.34	0.247	0.163
								2021-08-27 07:04:57	0.34	0.247	0.163
								2021-08-27 07:09:57	0.34	0.247	0.163
								2021-08-27 07:14:57	0.34	0.247	0.163
								2021-08-27 07:19:57	0.341	0.247	0.163
								2021-08-27 07:24:57	0.34	0.247	0.163
								2021-08-27 07:29:57	0.34	0.247	0.163
								2021-08-27 07:34:57	0.341	0.247	0.162
								2021-08-27 07:39:57	0.341	0.247	0.163
								2021-08-27 07:44:57	0.341	0.247	0.163
								2021-08-27 07:49:57	0.341	0.247	0.163
								2021-08-27 07:54:57	0.341	0.247	0.163
								2021-08-27 07:59:57	0.341	0.247	0.163
								2021-08-27 08:04:57	0.341	0.247	0.163
								2021-08-27 08:09:57	0.341	0.247	0.163
								2021-08-27 08:14:57	0.341	0.247	0.163
								2021-08-27 08:19:57	0.341	0.247	0.163
								2021-08-27 08:24:57	0.341	0.247	0.163
								2021-08-27 08:29:57	0.341	0.247	0.163
								2021-08-27 08:34:57	0.341	0.247	0.163
								2021-08-27 08:39:57	0.342	0.247	0.163
								2021-08-27 08:44:57	0.342	0.247	0.162
								2021-08-27 08:49:57	0.342	0.247	0.163
								2021-08-27 08:54:57	0.342	0.247	0.163
								2021-08-27 08:59:57	0.342	0.247	0.162
								2021-08-27 09:04:57	0.342	0.247	0.163
								2021-08-27 09:09:57	0.342	0.247	0.163
								2021-08-27 09:14:57	0.342	0.247	0.163
								2021-08-27 09:19:57	0.342	0.247	0.163
								2021-08-27 09:24:57	0.342	0.247	0.163
								2021-08-27 09:29:57	0.342	0.247	0.163
								2021-08-27 09:34:57	0.342	0.247	0.163
								2021-08-27 09:39:57	0.342	0.247	0.163
								2021-08-27 09:44:57	0.342	0.247	0.163
								2021-08-27 09:49:57	0.342	0.247	0.163
								2021-08-27 09:54:57	0.342	0.247	0.163
								2021-08-27 09:59:57	0.343	0.247	0.162
								2021-08-27 10:04:57	0.342	0.247	0.163
								2021-08-27 10:09:57	0.343	0.247	0.163
								2021-08-27 10:14:57	0.342	0.247	0.163
								2021-08-27 10:19:57	0.343	0.247	0.162
								2021-08-27 10:24:56	0.343	0.247	0.163
								2021-08-27 10:29:56	0.343	0.247	0.163
								2021-08-27 10:34:56	0.343	0.247	0.162
								2021-08-27 10:39:56	0.343	0.247	0.163
								2021-08-27 10:44:56	0.343	0.247	0.163
								2021-08-27 10:49:56	0.343	0.247	0.163
								2021-08-27 10:54:56	0.343	0.247	0.163
								2021-08-27 10:59:56	0.343	0.248	0.163
								2021-08-27 11:04:56	0.343	0.247	0.163
								2021-08-27 11:09:56	0.343	0.247	0.163
								2021-08-27 11:14:56	0.343	0.247	0.164
								2021-08-27 11:19:56	0.344	0.247	0.163
								2021-08-27 11:24:56	0.343	0.247	0.164
								2021-08-27 11:29:56	0.344	0.247	0.164
								2021-08-27 11:34:56	0.344	0.247	0.164
								2021-08-27 11:39:56	0.343	0.247	0.164
								2021-08-27 11:44:56	0.344	0.247	0.164
								2021-08-27 11:49:56	0.343	0.248	0.164
								2021-08-27 11:54:56	0.344	0.248	0.165
								2021-08-27 11:59:56	0.343	0.248	0.164
								2021-08-27 12:04:56	0.344	0.248	0.164
								2021-08-27 12:09:56	0.344	0.248	0.164
								2021-08-27 12:14:56	0.344	0.248	0.165
								2021-08-27 12:19:56	0.344	0.248	0.165
								2021-08-27 12:24:56	0.344	0.247	0.165
								2021-08-27 12:29:56	0.344	0.248	0.165
								2021-08-27 12:34:56	0.344	0.248	0.165
								2021-08-27 12:39:56	0.344	0.248	0.165
								2021-08-27 12:44:56	0.344	0.248	0.165
								2021-08-27 12:49:56	0.344	0.248	0.165
								2021-08-27 12:54:56	0.344	0.248	0.165
								2021-08-27 12:59:56	0.344	0.248	0.166
								2021-08-27 13:04:56	0.344	0.248	0.166
								2021-08-27 13:09:56	0.344	0.248	0.166
								2021-08-27 13:14:56	0.344	0.248	0.166
								2021-08-27 13:19:56	0.345	0.248	0.166
								2021-08-27 13:24:56	0.344	0.248	0.166
								2021-08-27 13:29:56	0.344	0.248	0.166
								2021-08-27 13:34:56	0.344	0.248	0.166
								2021-08-27 13:39:56	0.344	0.248	0.167
								2021-08-27 13:44:56	0.344	0.249	0.167
								2021-08-27 13:49:56	0.344	0.248	0.167
								2021-08-27 13:54:56	0.344	0.248	0.167
								2021-08-27 13:59:56	0.344	0.249	0.167
								2021-08-27 14:04:56	0.344	0.248	0.167
								2021-08-27 14:09:56	0.344	0.248	0.167
								2021-08-27 14:14:56	0.344	0.249	0.167
								2021-08-27 14:19:56	0.344	0.249	0.168
								2021-08-27 14:24:56	0.344	0.249	0.167
								2021-08-27 14:29:56	0.344	0.249	0.168
								2021-08-27 14:34:56	0.344	0.249	0.168
								2021-08-27 14:39:56	0.344	0.249	0.168
								2021-08-27 14:44:56	0.344	0.249	0.168
								2021-08-27 14:49:56	0.344	0.249	0.168
								2021-08-27 14:54:56	0.344	0.249	0.168
								2021-08-27 14:59:56	0.344	0.249	0.168
								2021-08-27 15:04:56	0.344	0.249	0.168
								2021-08-27 15:09:56	0.344	0.249	0.168
								2021-08-27 15:14:56	0.344	0.249	0.168
								2021-08-27 15:19:56	0.344	0.249	0.168
								2021-08-27 15:24:56	0.344	0.249	0.168
								2021-08-27 15:29:56	0.344	0.249	0.168
								2021-08-27 15:34:56	0.344	0.249	0.169
								2021-08-27 15:39:56	0.344	0.249	0.169
								2021-08-27 15:44:56	0.344	0.249	0.169
								2021-08-27 15:49:56	0.344	0.25	0.169
								2021-08-27 15:54:56	0.344	0.25	0.169
								2021-08-27 15:59:56	0.344	0.249	0.169
								2021-08-27 16:04:56	0.344	0.249	0.169
								2021-08-27 16:09:56	0.344	0.25	0.169
								2021-08-27 16:14:56	0.344	0.25	0.17
								2021-08-27 16:19:56	0.344	0.25	0.169
								2021-08-27 16:24:56	0.344	0.249	0.169
								2021-08-27 16:29:56	0.344	0.25	0.169
								2021-08-27 16:34:56	0.344	0.25	0.169
								2021-08-27 16:39:56	0.344	0.25	0.169
								2021-08-27 16:44:56	0.344	0.25	0.17
								2021-08-27 16:49:56	0.344	0.25	0.17
								2021-08-27 16:54:56	0.344	0.25	0.169
								2021-08-27 16:59:56	0.344	0.25	0.17
								2021-08-27 17:04:56	0.344	0.25	0.169
								2021-08-27 17:09:56	0.344	0.25	0.169
								2021-08-27 17:14:56	0.344	0.25	0.17
								2021-08-27 17:19:56	0.344	0.25	0.17
								2021-08-27 17:24:56	0.344	0.251	0.17
								2021-08-27 17:29:56	0.344	0.251	0.17
								2021-08-27 17:34:56	0.344	0.251	0.17
								2021-08-27 17:39:56	0.344	0.25	0.17
								2021-08-27 17:44:56	0.344	0.251	0.17
								2021-08-27 17:49:56	0.344	0.25	0.17
								2021-08-27 17:54:56	0.344	0.251	0.17
								2021-08-27 17:59:56	0.344	0.251	0.17
								2021-08-27 18:04:56	0.344	0.251	0.17
								2021-08-27 18:09:56	0.344	0.251	0.17
								2021-08-27 18:14:56	0.344	0.251	0.17
								2021-08-27 18:19:56	0.344	0.251	0.17
								2021-08-27 18:24:56	0.344	0.251	0.17
								2021-08-27 18:29:56	0.344	0.251	0.17
								2021-08-27 18:34:56	0.344	0.251	0.17
								2021-08-27 18:39:56	0.344	0.251	0.17
								2021-08-27 18:44:56	0.344	0.251	0.17
								2021-08-27 18:49:56	0.344	0.251	0.17
								2021-08-27 18:54:56	0.344	0.251	0.17
								2021-08-27 18:59:56	0.344	0.251	0.17
								2021-08-27 19:04:56	0.344	0.252	0.17
								2021-08-27 19:09:56	0.344	0.251	0.17
								2021-08-27 19:14:56	0.344	0.251	0.169
								2021-08-27 19:19:56	0.344	0.251	0.17
								2021-08-27 19:24:56	0.344	0.251	0.17
								2021-08-27 19:29:56	0.344	0.252	0.17
								2021-08-27 19:34:56	0.343	0.251	0.17
								2021-08-27 19:39:56	0.344	0.252	0.17
								2021-08-27 19:44:56	0.344	0.252	0.17
								2021-08-27 19:49:56	0.344	0.251	0.17
								2021-08-27 19:54:56	0.344	0.251	0.17
								2021-08-27 19:59:56	0.344	0.251	0.169
								2021-08-27 20:04:56	0.344	0.252	0.169
								2021-08-27 20:09:56	0.344	0.252	0.169
								2021-08-27 20:14:56	0.344	0.251	0.169
								2021-08-27 20:19:56	0.344	0.252	0.169
								2021-08-27 20:24:56	0.344	0.251	0.169
								2021-08-27 20:29:56	0.344	0.252	0.169
								2021-08-27 20:34:56	0.344	0.252	0.169
								2021-08-27 20:39:56	0.344	0.251	0.169
								2021-08-27 20:44:56	0.344	0.252	0.169
								2021-08-27 20:49:56	0.344	0.251	0.169
								2021-08-27 20:54:56	0.344	0.251	0.169
								2021-08-27 20:59:56	0.344	0.251	0.169
								2021-08-27 21:04:56	0.344	0.252	0.168
								2021-08-27 21:09:56	0.344	0.251	0.168
								2021-08-27 21:14:56	0.344	0.251	0.169
								2021-08-27 21:19:56	0.344	0.251	0.168
								2021-08-27 21:24:56	0.344	0.251	0.168
								2021-08-27 21:29:56	0.345	0.252	0.168
								2021-08-27 21:34:56	0.344	0.251	0.168
								2021-08-27 21:39:56	0.344	0.251	0.168
								2021-08-27 21:44:56	0.344	0.251	0.168
								2021-08-27 21:49:56	0.344	0.251	0.168
								2021-08-27 21:54:56	0.344	0.251	0.168
								2021-08-27 21:59:56	0.344	0.251	0.168
								2021-08-27 22:04:56	0.344	0.251	0.168
								2021-08-27 22:09:56	0.345	0.251	0.168
								2021-08-27 22:14:56	0.344	0.251	0.168
								2021-08-27 22:19:56	0.344	0.252	0.168
								2021-08-27 22:24:56	0.345	0.251	0.168
								2021-08-27 22:29:56	0.345	0.251	0.168
								2021-08-27 22:34:56	0.344	0.251	0.168
								2021-08-27 22:39:56	0.345	0.251	0.168
								2021-08-27 22:44:56	0.345	0.251	0.168
								2021-08-27 22:49:56	0.344	0.251	0.168
								2021-08-27 22:54:56	0.345	0.251	0.167
								2021-08-27 22:59:56	0.345	0.251	0.167
								2021-08-27 23:04:56	0.345	0.251	0.167
								2021-08-27 23:09:56	0.345	0.251	0.167
								2021-08-27 23:14:56	0.345	0.251	0.167
								2021-08-27 23:19:56	0.345	0.251	0.167
								2021-08-27 23:24:56	0.345	0.251	0.167
								2021-08-27 23:29:56	0.345	0.251	0.167
								2021-08-27 23:34:56	0.345	0.251	0.167
								2021-08-27 23:39:56	0.345	0.251	0.167
								2021-08-27 23:44:56	0.345	0.251	0.167
								2021-08-27 23:49:56	0.345	0.251	0.167
								2021-08-27 23:54:56	0.345	0.251	0.167
