# Supplementary material for: Verification of sap flow characteristics and measurement errors of Populus tomentosa Carr. and Salix babylonica L. based on the liquid level equilibrium method
Source: Front Plant Sci. 2022 Aug 30;13:946804. doi: 10.3389/fpls.2022.946804 (PMC9472247; doi:10.3389/fpls.2022.946804)
Supplement: Supplementary file 1 [file Data_Sheet_1.zip › Supplementary Material 1/Figure 5.xlsx]

## Sheet: Sheet1
P. tomentosa			S. babylonica
Time	Fd	10-20cm (m³/m³)	Time	Fd	10-20cm(m³/m³)
2021-08-25	0.000185453	0.287	2021-08-25	0.000423276	0.321
2021-08-25 00:10:00	0.000177683	0.287	2021-08-25 00:10:00	0.000410177	0.321
2021-08-25 00:20:00	0.000167802	0.287	2021-08-25 00:20:00	0.000396135	0.321
2021-08-25 00:30:00	0.000158408	0.287	2021-08-25 00:30:00	0.000389343	0.321
2021-08-25 00:40:00	0.000151908	0.287	2021-08-25 00:40:00	0.000371769	0.321
2021-08-25 00:50:00	0.000144616	0.288	2021-08-25 00:50:00	0.000368905	0.321
2021-08-25 01:00:00	0.000136788	0.288	2021-08-25 01:00:00	0.000367692	0.321
2021-08-25 01:10:00	0.000131793	0.287	2021-08-25 01:10:00	0.000365875	0.321
2021-08-25 01:20:00	0.000127339	0.288	2021-08-25 01:20:00	0.000370727	0.321
2021-08-25 01:30:00	0.000123031	0.287	2021-08-25 01:30:00	0.000379959	0.321
2021-08-25 01:40:00	0.000119139	0.288	2021-08-25 01:40:00	0.000357428	0.321
2021-08-25 01:50:00	0.000117449	0.288	2021-08-25 01:50:00	0.000359405	0.321
2021-08-25 02:00:00	0.00011349	0.288	2021-08-25 02:00:00	0.000352968	0.321
2021-08-25 02:10:00	0.000112518	0.288	2021-08-25 02:10:00	0.000335874	0.322
2021-08-25 02:20:00	0.000109615	0.288	2021-08-25 02:20:00	0.000329892	0.322
2021-08-25 02:30:00	0.000104496	0.288	2021-08-25 02:30:00	0.00031494	0.322
2021-08-25 02:40:00	0.000100377	0.288	2021-08-25 02:40:00	0.000295596	0.322
2021-08-25 02:50:00	9.90122e-05	0.288	2021-08-25 02:50:00	0.0002757	0.322
2021-08-25 03:00:00	9.86978e-05	0.288	2021-08-25 03:00:00	0.000273699	0.322
2021-08-25 03:10:00	9.94317e-05	0.288	2021-08-25 03:10:00	0.000266922	0.322
2021-08-25 03:20:00	0.00010201	0.288	2021-08-25 03:20:00	0.000256408	0.322
2021-08-25 03:30:00	0.000103489	0.288	2021-08-25 03:30:00	0.000252091	0.322
2021-08-25 03:40:00	0.000107582	0.288	2021-08-25 03:40:00	0.000242274	0.322
2021-08-25 03:50:00	0.00011042	0.288	2021-08-25 03:50:00	0.000232711	0.322
2021-08-25 04:00:00	0.000110259	0.288	2021-08-25 04:00:00	0.000233709	0.323
2021-08-25 04:10:00	0.000112303	0.288	2021-08-25 04:10:00	0.000238097	0.322
2021-08-25 04:20:00	0.000108865	0.288	2021-08-25 04:20:00	0.000237172	0.323
2021-08-25 04:30:00	0.000106835	0.288	2021-08-25 04:30:00	0.000243748	0.323
2021-08-25 04:40:00	0.000102907	0.288	2021-08-25 04:40:00	0.000245069	0.323
2021-08-25 04:50:00	0.000100903	0.288	2021-08-25 04:50:00	0.000233939	0.323
2021-08-25 05:00:00	9.94317e-05	0.288	2021-08-25 05:00:00	0.000226745	0.323
2021-08-25 05:10:00	0.000101482	0.289	2021-08-25 05:10:00	0.000215984	0.323
2021-08-25 05:20:00	0.000110742	0.288	2021-08-25 05:20:00	0.000195374	0.323
2021-08-25 05:30:00	0.000125071	0.288	2021-08-25 05:30:00	0.000169575	0.323
2021-08-25 05:40:00	0.000144559	0.289	2021-08-25 05:40:00	0.000154469	0.323
2021-08-25 05:50:00	0.00016609	0.289	2021-08-25 05:50:00	0.000145567	0.323
2021-08-25 06:00:00	0.000192936	0.289	2021-08-25 06:00:00	0.00013571	0.323
2021-08-25 06:10:00	0.000225219	0.289	2021-08-25 06:10:00	0.00012834	0.323
2021-08-25 06:20:00	0.000299818	0.289	2021-08-25 06:20:00	0.000122842	0.323
2021-08-25 06:30:00	0.000429973	0.289	2021-08-25 06:30:00	0.000123105	0.323
2021-08-25 06:40:00	0.000557014	0.289	2021-08-25 06:40:00	0.000118901	0.323
2021-08-25 06:50:00	0.00062947	0.289	2021-08-25 06:50:00	0.000117464	0.323
2021-08-25 07:00:00	0.000699104	0.289	2021-08-25 07:00:00	0.000127143	0.323
2021-08-25 07:10:00	0.000781531	0.289	2021-08-25 07:10:00	0.00012854	0.323
2021-08-25 07:20:00	0.000819369	0.289	2021-08-25 07:20:00	0.000134498	0.323
2021-08-25 07:30:00	0.000836325	0.289	2021-08-25 07:30:00	0.000131277	0.323
2021-08-25 07:40:00	0.000815288	0.289	2021-08-25 07:40:00	0.000137872	0.323
2021-08-25 07:50:00	0.000804195	0.289	2021-08-25 07:50:00	0.000155582	0.324
2021-08-25 08:00:00	0.000790588	0.289	2021-08-25 08:00:00	0.000157045	0.323
2021-08-25 08:10:00	0.000764795	0.289	2021-08-25 08:10:00	0.000149348	0.323
2021-08-25 08:20:00	0.00073152	0.289	2021-08-25 08:20:00	0.000144745	0.323
2021-08-25 08:30:00	0.000701743	0.289	2021-08-25 08:30:00	0.000142423	0.323
2021-08-25 08:40:00	0.000695679	0.289	2021-08-25 08:40:00	0.000132214	0.323
2021-08-25 08:50:00	0.000717643	0.289	2021-08-25 08:50:00	0.000114276	0.323
2021-08-25 09:00:00	0.000800141	0.289	2021-08-25 09:00:00	0.000100212	0.323
2021-08-25 09:10:00	0.000879445	0.288	2021-08-25 09:10:00	9.58871e-05	0.323
2021-08-25 09:20:00	0.000918892	0.289	2021-08-25 09:20:00	9.00018e-05	0.323
2021-08-25 09:30:00	0.000927808	0.288	2021-08-25 09:30:00	9.85775e-05	0.323
2021-08-25 09:40:00	0.000929653	0.288	2021-08-25 09:40:00	0.000103689	0.323
2021-08-25 09:50:00	0.00108819	0.288	2021-08-25 09:50:00	3.99394e-05	0.323
2021-08-25 10:00:00	0.00087203	0.288	2021-08-25 10:00:00	5.00877e-05	0.323
2021-08-25 10:10:00	0.0010285	0.288	2021-08-25 10:10:00	6.15877e-05	0.322
2021-08-25 10:20:00	0.00102345	0.287	2021-08-25 10:20:00	9.99602e-05	0.322
2021-08-25 10:30:00	0.00102245	0.287	2021-08-25 10:30:00	0.000283906	0.322
2021-08-25 10:40:00	0.00101782	0.287	2021-08-25 10:40:00	0.000233248	0.322
2021-08-25 10:50:00	0.0010128	0.287	2021-08-25 10:50:00	0.000218775	0.322
2021-08-25 11:00:00	0.00103496	0.287	2021-08-25 11:00:00	0.000208709	0.322
2021-08-25 11:10:00	0.00138211	0.287	2021-08-25 11:10:00	0.000218927	0.321
2021-08-25 11:20:00	0.00109904	0.287	2021-08-25 11:20:00	0.000225678	0.321
2021-08-25 11:30:00	0.0011239	0.287	2021-08-25 11:30:00	6.51258e-05	0.321
2021-08-25 11:40:00	0.00113857	0.287	2021-08-25 11:40:00	0.000152457	0.321
2021-08-25 11:50:00	0.0011532	0.286	2021-08-25 11:50:00	0.000368212	0.321
2021-08-25 12:00:00	0.000952688	0.286	2021-08-25 12:00:00	0.000314027	0.321
2021-08-25 12:10:00	0.00104551	0.286	2021-08-25 12:10:00	0.000325445	0.32
2021-08-25 12:20:00	0.00111181	0.286	2021-08-25 12:20:00	0.000321683	0.32
2021-08-25 12:30:00	0.00113091	0.286	2021-08-25 12:30:00	0.000334355	0.32
2021-08-25 12:40:00	0.00116123	0.286	2021-08-25 12:40:00	0.000349718	0.32
2021-08-25 12:50:00	0.00117715	0.286	2021-08-25 12:50:00	0.000353739	0.32
2021-08-25 13:00:00	0.00119006	0.286	2021-08-25 13:00:00	0.0003749	0.32
2021-08-25 13:10:00	0.00120002	0.285	2021-08-25 13:10:00	0.000404561	0.32
2021-08-25 13:20:00	0.00121259	0.286	2021-08-25 13:20:00	0.000430051	0.319
2021-08-25 13:30:00	0.00122804	0.286	2021-08-25 13:30:00	0.000465874	0.319
2021-08-25 13:40:00	0.00122122	0.286	2021-08-25 13:40:00	0.000463373	0.319
2021-08-25 13:50:00	0.0012084	0.286	2021-08-25 13:50:00	0.000464484	0.319
2021-08-25 14:00:00	0.00119744	0.285	2021-08-25 14:00:00	0.000466523	0.319
2021-08-25 14:10:00	0.00120904	0.286	2021-08-25 14:10:00	0.000490064	0.319
2021-08-25 14:20:00	0.00123649	0.286	2021-08-25 14:20:00	0.000481149	0.319
2021-08-25 14:30:00	0.00123096	0.286	2021-08-25 14:30:00	0.000478717	0.319
2021-08-25 14:40:00	0.00122977	0.285	2021-08-25 14:40:00	0.000480026	0.318
2021-08-25 14:50:00	0.00121356	0.285	2021-08-25 14:50:00	0.000466708	0.318
2021-08-25 15:00:00	0.00118152	0.286	2021-08-25 15:00:00	0.000436584	0.318
2021-08-25 15:10:00	0.00117641	0.286	2021-08-25 15:10:00	0.000438222	0.318
2021-08-25 15:20:00	0.00117216	0.285	2021-08-25 15:20:00	0.000442142	0.318
2021-08-25 15:30:00	0.00120227	0.286	2021-08-25 15:30:00	0.000459122	0.318
2021-08-25 15:40:00	0.00123736	0.286	2021-08-25 15:40:00	0.000457093	0.318
2021-08-25 15:50:00	0.00129415	0.286	2021-08-25 15:50:00	0.00049355	0.318
2021-08-25 16:00:00	0.00131925	0.286	2021-08-25 16:00:00	0.000522853	0.318
2021-08-25 16:10:00	0.00132327	0.286	2021-08-25 16:10:00	0.00055932	0.318
2021-08-25 16:20:00	0.00134805	0.286	2021-08-25 16:20:00	0.000573092	0.318
2021-08-25 16:30:00	0.00136724	0.286	2021-08-25 16:30:00	0.000572994	0.318
2021-08-25 16:40:00	0.00135774	0.286	2021-08-25 16:40:00	0.0005556	0.318
2021-08-25 16:50:00	0.0013216	0.286	2021-08-25 16:50:00	0.000522661	0.318
2021-08-25 17:00:00	0.00128597	0.286	2021-08-25 17:00:00	0.000522757	0.318
2021-08-25 17:10:00	0.00125861	0.286	2021-08-25 17:10:00	0.000501301	0.318
2021-08-25 17:20:00	0.00121809	0.286	2021-08-25 17:20:00	0.000524485	0.318
2021-08-25 17:30:00	0.00117694	0.287	2021-08-25 17:30:00	0.0005376	0.318
2021-08-25 17:40:00	0.00113332	0.287	2021-08-25 17:40:00	0.000589658	0.318
2021-08-25 17:50:00	0.00106252	0.287	2021-08-25 17:50:00	0.000626181	0.318
2021-08-25 18:00:00	0.00100218	0.287	2021-08-25 18:00:00	0.000610097	0.318
2021-08-25 18:10:00	0.000964383	0.288	2021-08-25 18:10:00	0.000589061	0.318
2021-08-25 18:20:00	0.000938706	0.288	2021-08-25 18:20:00	0.000573488	0.319
2021-08-25 18:30:00	0.000909525	0.288	2021-08-25 18:30:00	0.000560496	0.319
2021-08-25 18:40:00	0.000868711	0.288	2021-08-25 18:40:00	0.000554036	0.319
2021-08-25 18:50:00	0.000813713	0.288	2021-08-25 18:50:00	0.000545459	0.319
2021-08-25 19:00:00	0.000754218	0.288	2021-08-25 19:00:00	0.00053325	0.319
2021-08-25 19:10:00	0.000699456	0.289	2021-08-25 19:10:00	0.000540894	0.319
2021-08-25 19:20:00	0.000644555	0.289	2021-08-25 19:20:00	0.000554231	0.319
2021-08-25 19:30:00	0.00060132	0.289	2021-08-25 19:30:00	0.000588363	0.319
2021-08-25 19:40:00	0.000563805	0.289	2021-08-25 19:40:00	0.000620906	0.32
2021-08-25 19:50:00	0.000532524	0.29	2021-08-25 19:50:00	0.000634835	0.32
2021-08-25 20:00:00	0.000508455	0.29	2021-08-25 20:00:00	0.000657928	0.32
2021-08-25 20:10:00	0.00048794	0.29	2021-08-25 20:10:00	0.000661545	0.319
2021-08-25 20:20:00	0.000476376	0.29	2021-08-25 20:20:00	0.000645886	0.32
2021-08-25 20:30:00	0.000463659	0.29	2021-08-25 20:30:00	0.00064281	0.32
2021-08-25 20:40:00	0.000451581	0.29	2021-08-25 20:40:00	0.000636162	0.321
2021-08-25 20:50:00	0.000445005	0.29	2021-08-25 20:50:00	0.000601554	0.321
2021-08-25 21:00:00	0.000436635	0.29	2021-08-25 21:00:00	0.000558928	0.321
2021-08-25 21:10:00	0.000428161	0.29	2021-08-25 21:10:00	0.000535762	0.321
2021-08-25 21:20:00	0.000419585	0.29	2021-08-25 21:20:00	0.000529199	0.321
2021-08-25 21:30:00	0.000412477	0.29	2021-08-25 21:30:00	0.000509565	0.321
2021-08-25 21:40:00	0.000405627	0.29	2021-08-25 21:40:00	0.000481711	0.321
2021-08-25 21:50:00	0.000395413	0.291	2021-08-25 21:50:00	0.000473773	0.321
2021-08-25 22:00:00	0.000385786	0.291	2021-08-25 22:00:00	0.000480868	0.321
2021-08-25 22:10:00	0.000377973	0.291	2021-08-25 22:10:00	0.000483959	0.322
2021-08-25 22:20:00	0.000374047	0.291	2021-08-25 22:20:00	0.00047657	0.321
2021-08-25 22:30:00	0.000367095	0.291	2021-08-25 22:30:00	0.000467729	0.322
2021-08-25 22:40:00	0.000358816	0.291	2021-08-25 22:40:00	0.000465596	0.322
2021-08-25 22:50:00	0.000348025	0.291	2021-08-25 22:50:00	0.000461246	0.322
2021-08-25 23:00:00	0.000339656	0.291	2021-08-25 23:00:00	0.000446804	0.322
2021-08-25 23:10:00	0.000331413	0.291	2021-08-25 23:10:00	0.000426253	0.322
2021-08-25 23:20:00	0.000322947	0.291	2021-08-25 23:20:00	0.000423366	0.322
2021-08-25 23:30:00	0.000312879	0.292	2021-08-25 23:30:00	0.000408481	0.322
2021-08-25 23:40:00	0.000307224	0.291	2021-08-25 23:40:00	0.000395428	0.322
2021-08-25 23:50:00	0.000300912	0.292	2021-08-25 23:50:00	0.000396577	0.322
2021-08-26	0.000293275	0.291	2021-08-26	0.000396047	0.322
2021-08-26 00:10:00	0.000283196	0.291	2021-08-26 00:10:00	0.000381708	0.322
2021-08-26 00:20:00	0.000277421	0.291	2021-08-26 00:20:00	0.000368212	0.322
2021-08-26 00:30:00	0.000268618	0.291	2021-08-26 00:30:00	0.000360266	0.323
2021-08-26 00:40:00	0.00025923	0.291	2021-08-26 00:40:00	0.000355196	0.323
2021-08-26 00:50:00	0.000251234	0.292	2021-08-26 00:50:00	0.000340867	0.323
2021-08-26 01:00:00	0.000248236	0.292	2021-08-26 01:00:00	0.000320264	0.323
2021-08-26 01:10:00	0.00024752	0.292	2021-08-26 01:10:00	0.00031353	0.323
2021-08-26 01:20:00	0.000245636	0.292	2021-08-26 01:20:00	0.000329976	0.323
2021-08-26 01:30:00	0.000242461	0.292	2021-08-26 01:30:00	0.000336719	0.323
2021-08-26 01:40:00	0.000238266	0.292	2021-08-26 01:40:00	0.000353996	0.323
2021-08-26 01:50:00	0.000231911	0.292	2021-08-26 01:50:00	0.000353396	0.323
2021-08-26 02:00:00	0.000231208	0.292	2021-08-26 02:00:00	0.000355453	0.323
2021-08-26 02:10:00	0.000226617	0.292	2021-08-26 02:10:00	0.000345285	0.323
2021-08-26 02:20:00	0.000221923	0.292	2021-08-26 02:20:00	0.000321766	0.323
2021-08-26 02:30:00	0.000219585	0.292	2021-08-26 02:30:00	0.000287465	0.323
2021-08-26 02:40:00	0.000221607	0.292	2021-08-26 02:40:00	0.00027258	0.323
2021-08-26 02:50:00	0.000221733	0.292	2021-08-26 02:50:00	0.000256172	0.323
2021-08-26 03:00:00	0.000224775	0.292	2021-08-26 03:00:00	0.000243826	0.324
2021-08-26 03:10:00	0.000225028	0.292	2021-08-26 03:10:00	0.000238175	0.324
2021-08-26 03:20:00	0.000222746	0.292	2021-08-26 03:20:00	0.00023617	0.323
2021-08-26 03:30:00	0.00022376	0.292	2021-08-26 03:30:00	0.000225373	0.324
2021-08-26 03:40:00	0.000225664	0.292	2021-08-26 03:40:00	0.000231943	0.324
2021-08-26 03:50:00	0.000225028	0.292	2021-08-26 03:50:00	0.000243205	0.324
2021-08-26 04:00:00	0.000224013	0.292	2021-08-26 04:00:00	0.00025688	0.324
2021-08-26 04:10:00	0.000225346	0.292	2021-08-26 04:10:00	0.000239024	0.324
2021-08-26 04:20:00	0.000228909	0.292	2021-08-26 04:20:00	0.000227584	0.324
2021-08-26 04:30:00	0.000234089	0.292	2021-08-26 04:30:00	0.000230029	0.324
2021-08-26 04:40:00	0.000238781	0.292	2021-08-26 04:40:00	0.000235477	0.324
2021-08-26 04:50:00	0.000241168	0.293	2021-08-26 04:50:00	0.000227431	0.324
2021-08-26 05:00:00	0.000246026	0.292	2021-08-26 05:00:00	0.000232097	0.324
2021-08-26 05:10:00	0.000250321	0.293	2021-08-26 05:10:00	0.000221121	0.324
2021-08-26 05:20:00	0.000254765	0.292	2021-08-26 05:20:00	0.000215834	0.324
2021-08-26 05:30:00	0.000259889	0.292	2021-08-26 05:30:00	0.000215909	0.324
2021-08-26 05:40:00	0.000264376	0.293	2021-08-26 05:40:00	0.000220061	0.324
2021-08-26 05:50:00	0.000264839	0.293	2021-08-26 05:50:00	0.000225678	0.324
2021-08-26 06:00:00	0.000267158	0.293	2021-08-26 06:00:00	0.000229035	0.324
2021-08-26 06:10:00	0.000269614	0.293	2021-08-26 06:10:00	0.000235323	0.324
2021-08-26 06:20:00	0.000283802	0.292	2021-08-26 06:20:00	0.000241654	0.324
2021-08-26 06:30:00	0.000345466	0.292	2021-08-26 06:30:00	0.000244914	0.325
2021-08-26 06:40:00	0.000480429	0.293	2021-08-26 06:40:00	0.000237095	0.324
2021-08-26 06:50:00	0.000683693	0.293	2021-08-26 06:50:00	0.000227889	0.324
2021-08-26 07:00:00	0.000860101	0.292	2021-08-26 07:00:00	0.000215984	0.324
2021-08-26 07:10:00	0.000955239	0.292	2021-08-26 07:10:00	0.000196182	0.324
2021-08-26 07:20:00	0.000978506	0.292	2021-08-26 07:20:00	0.00017822	0.325
2021-08-26 07:30:00	0.000966452	0.292	2021-08-26 07:30:00	0.000168439	0.324
2021-08-26 07:40:00	0.000946714	0.292	2021-08-26 07:40:00	0.000166951	0.325
2021-08-26 07:50:00	0.000933056	0.292	2021-08-26 07:50:00	0.000164973	0.325
2021-08-26 08:00:00	0.000929168	0.292	2021-08-26 08:00:00	0.00016307	0.325
2021-08-26 08:10:00	0.000908754	0.292	2021-08-26 08:10:00	0.000148796	0.324
2021-08-26 08:20:00	0.000886119	0.292	2021-08-26 08:20:00	0.000143856	0.325
2021-08-26 08:30:00	0.000882303	0.292	2021-08-26 08:30:00	0.000133288	0.325
2021-08-26 08:40:00	0.000896164	0.292	2021-08-26 08:40:00	0.00012974	0.324
2021-08-26 08:50:00	0.000918795	0.292	2021-08-26 08:50:00	0.000116355	0.324
2021-08-26 09:00:00	0.000980587	0.292	2021-08-26 09:00:00	0.000111366	0.325
2021-08-26 09:10:00	0.00103355	0.292	2021-08-26 09:10:00	0.000121525	0.324
2021-08-26 09:20:00	0.00104561	0.292	2021-08-26 09:20:00	0.000128739	0.324
2021-08-26 09:30:00	0.00103132	0.292	2021-08-26 09:30:00	0.000109885	0.324
2021-08-26 09:40:00	0.00102446	0.291	2021-08-26 09:40:00	9.78877e-05	0.324
2021-08-26 09:50:00	0.00103709	0.292	2021-08-26 09:50:00	8.75484e-05	0.324
2021-08-26 10:00:00	0.0010817	0.291	2021-08-26 10:00:00	8.78543e-05	0.324
2021-08-26 10:10:00	0.00118974	0.291	2021-08-26 10:10:00	0.000106937	0.323
2021-08-26 10:20:00	0.00119156	0.291	2021-08-26 10:20:00	0.000135373	0.323
2021-08-26 10:30:00	0.00117173	0.29	2021-08-26 10:30:00	0.000155999	0.323
2021-08-26 10:40:00	0.00122977	0.29	2021-08-26 10:40:00	0.0001824	0.323
2021-08-26 10:50:00	0.00124269	0.29	2021-08-26 10:50:00	0.000179731	0.323
2021-08-26 11:00:00	0.0012379	0.29	2021-08-26 11:00:00	0.000181822	0.323
2021-08-26 11:10:00	0.00149719	0.29	2021-08-26 11:10:00	0.000210803	0.323
2021-08-26 11:20:00	0.00123486	0.29	2021-08-26 11:20:00	0.000221651	0.322
2021-08-26 11:30:00	0.00101963	0.29	2021-08-26 11:30:00	0.000237018	0.322
2021-08-26 11:40:00	0.00124345	0.289	2021-08-26 11:40:00	0.000220666	0.322
2021-08-26 11:50:00	0.00110111	0.29	2021-08-26 11:50:00	5.32597e-05	0.322
2021-08-26 12:00:00	0.0011795	0.289	2021-08-26 12:00:00	0.000117072	0.322
2021-08-26 12:10:00	0.00123118	0.289	2021-08-26 12:10:00	0.000157184	0.322
2021-08-26 12:20:00	0.00124225	0.289	2021-08-26 12:20:00	0.0002012	0.322
2021-08-26 12:30:00	0.00125774	0.289	2021-08-26 12:30:00	0.000226973	0.321
2021-08-26 12:40:00	0.00128046	0.289	2021-08-26 12:40:00	0.000241267	0.321
2021-08-26 12:50:00	0.00127539	0.289	2021-08-26 12:50:00	0.000246392	0.321
2021-08-26 13:00:00	0.00129359	0.289	2021-08-26 13:00:00	0.000279715	0.321
2021-08-26 13:10:00	0.00130057	0.289	2021-08-26 13:10:00	0.0003221	0.321
2021-08-26 13:20:00	0.00130179	0.289	2021-08-26 13:20:00	0.000321516	0.321
2021-08-26 13:30:00	0.00126782	0.289	2021-08-26 13:30:00	0.000291848	0.32
2021-08-26 13:40:00	0.00124552	0.288	2021-08-26 13:40:00	0.000313364	0.32
2021-08-26 13:50:00	0.00124421	0.288	2021-08-26 13:50:00	0.000352797	0.32
2021-08-26 14:00:00	0.00125905	0.289	2021-08-26 14:00:00	0.000392161	0.32
2021-08-26 14:10:00	0.00129858	0.288	2021-08-26 14:10:00	0.000427337	0.32
2021-08-26 14:20:00	0.00135447	0.288	2021-08-26 14:20:00	0.000425621	0.32
2021-08-26 14:30:00	0.00136702	0.288	2021-08-26 14:30:00	0.000417071	0.32
2021-08-26 14:40:00	0.00129359	0.288	2021-08-26 14:40:00	0.000403761	0.32
2021-08-26 14:50:00	0.00126946	0.288	2021-08-26 14:50:00	0.000403228	0.32
2021-08-26 15:00:00	0.00128586	0.288	2021-08-26 15:00:00	0.000416084	0.32
2021-08-26 15:10:00	0.00133838	0.289	2021-08-26 15:10:00	0.000437767	0.32
2021-08-26 15:20:00	0.00139453	0.288	2021-08-26 15:20:00	0.000441321	0.32
2021-08-26 15:30:00	0.00142955	0.289	2021-08-26 15:30:00	0.000445797	0.32
2021-08-26 15:40:00	0.00141918	0.289	2021-08-26 15:40:00	0.000421115	0.32
2021-08-26 15:50:00	0.00143105	0.289	2021-08-26 15:50:00	0.000442872	0.32
2021-08-26 16:00:00	0.00146343	0.289	2021-08-26 16:00:00	0.000493833	0.319
2021-08-26 16:10:00	0.00149495	0.289	2021-08-26 16:10:00	0.000519018	0.32
2021-08-26 16:20:00	0.00149954	0.289	2021-08-26 16:20:00	0.000526504	0.32
2021-08-26 16:30:00	0.00150249	0.289	2021-08-26 16:30:00	0.00053132	0.32
2021-08-26 16:40:00	0.00145447	0.29	2021-08-26 16:40:00	0.000544486	0.32
2021-08-26 16:50:00	0.00139362	0.29	2021-08-26 16:50:00	0.000550912	0.32
2021-08-26 17:00:00	0.00141504	0.29	2021-08-26 17:00:00	0.000490535	0.32
2021-08-26 17:10:00	0.00139088	0.29	2021-08-26 17:10:00	0.000419046	0.32
2021-08-26 17:20:00	0.00133435	0.29	2021-08-26 17:20:00	0.000381708	0.32
2021-08-26 17:30:00	0.00129913	0.29	2021-08-26 17:30:00	0.000430957	0.32
2021-08-26 17:40:00	0.00126727	0.29	2021-08-26 17:40:00	0.000497894	0.32
2021-08-26 17:50:00	0.00119338	0.291	2021-08-26 17:50:00	0.000545361	0.32
2021-08-26 18:00:00	0.00111222	0.291	2021-08-26 18:00:00	0.000596446	0.32
2021-08-26 18:10:00	0.00104185	0.291	2021-08-26 18:10:00	0.000634223	0.321
2021-08-26 18:20:00	0.000991811	0.291	2021-08-26 18:20:00	0.000650509	0.321
2021-08-26 18:30:00	0.000963496	0.292	2021-08-26 18:30:00	0.000661648	0.321
2021-08-26 18:40:00	0.000947595	0.292	2021-08-26 18:40:00	0.00067233	0.321
2021-08-26 18:50:00	0.000913769	0.292	2021-08-26 18:50:00	0.000672434	0.321
2021-08-26 19:00:00	0.000859723	0.292	2021-08-26 19:00:00	0.000689453	0.321
2021-08-26 19:10:00	0.000797106	0.292	2021-08-26 19:10:00	0.000698174	0.321
2021-08-26 19:20:00	0.000744679	0.292	2021-08-26 19:20:00	0.000704712	0.322
2021-08-26 19:30:00	0.000695153	0.293	2021-08-26 19:30:00	0.000692181	0.322
2021-08-26 19:40:00	0.000662	0.293	2021-08-26 19:40:00	0.000682127	0.322
2021-08-26 19:50:00	0.000629215	0.293	2021-08-26 19:50:00	0.000681082	0.322
2021-08-26 20:00:00	0.000605927	0.293	2021-08-26 20:00:00	0.000667034	0.322
2021-08-26 20:10:00	0.000580108	0.293	2021-08-26 20:10:00	0.000661752	0.322
2021-08-26 20:20:00	0.000559629	0.293	2021-08-26 20:20:00	0.000643527	0.322
2021-08-26 20:30:00	0.000538493	0.293	2021-08-26 20:30:00	0.000622122	0.322
2021-08-26 20:40:00	0.000526816	0.294	2021-08-26 20:40:00	0.000597447	0.322
2021-08-26 20:50:00	0.000514102	0.293	2021-08-26 20:50:00	0.000564128	0.322
2021-08-26 21:00:00	0.000506233	0.294	2021-08-26 21:00:00	0.000535472	0.322
2021-08-26 21:10:00	0.000499507	0.294	2021-08-26 21:10:00	0.000530837	0.322
2021-08-26 21:20:00	0.000493674	0.294	2021-08-26 21:20:00	0.000528621	0.323
2021-08-26 21:30:00	0.000483476	0.294	2021-08-26 21:30:00	0.000537697	0.323
2021-08-26 21:40:00	0.000473653	0.294	2021-08-26 21:40:00	0.000542835	0.323
2021-08-26 21:50:00	0.00046065	0.294	2021-08-26 21:50:00	0.000544486	0.323
2021-08-26 22:00:00	0.000447296	0.294	2021-08-26 22:00:00	0.000538375	0.323
2021-08-26 22:10:00	0.000438078	0.294	2021-08-26 22:10:00	0.00052891	0.323
2021-08-26 22:20:00	0.000427181	0.294	2021-08-26 22:20:00	0.000528332	0.323
2021-08-26 22:30:00	0.000416214	0.294	2021-08-26 22:30:00	0.000507376	0.323
2021-08-26 22:40:00	0.00040585	0.294	2021-08-26 22:40:00	0.000484146	0.323
2021-08-26 22:50:00	0.000395044	0.294	2021-08-26 22:50:00	0.000468379	0.323
2021-08-26 23:00:00	0.000387691	0.294	2021-08-26 23:00:00	0.000450012	0.323
2021-08-26 23:10:00	0.00038118	0.295	2021-08-26 23:10:00	0.000434948	0.323
2021-08-26 23:20:00	0.000374773	0.294	2021-08-26 23:20:00	0.000421925	0.323
2021-08-26 23:30:00	0.000365652	0.295	2021-08-26 23:30:00	0.000415367	0.324
2021-08-26 23:40:00	0.000358888	0.295	2021-08-26 23:40:00	0.000420665	0.324
2021-08-26 23:50:00	0.000349663	0.295	2021-08-26 23:50:00	0.000418597	0.324
2021-08-27	0.000342133	0.295	2021-08-27	0.000417699	0.324
2021-08-27 00:10:00	0.000332959	0.295	2021-08-27 00:10:00	0.000425531	0.324
2021-08-27 00:20:00	0.000323714	0.295	2021-08-27 00:20:00	0.000419316	0.324
2021-08-27 00:30:00	0.000317035	0.295	2021-08-27 00:30:00	0.000410802	0.324
2021-08-27 00:40:00	0.00030929	0.295	2021-08-27 00:40:00	0.000412412	0.324
2021-08-27 00:50:00	0.000302487	0.295	2021-08-27 00:50:00	0.000403672	0.324
2021-08-27 01:00:00	0.000294295	0.295	2021-08-27 01:00:00	0.000394456	0.324
2021-08-27 01:10:00	0.000287852	0.295	2021-08-27 01:10:00	0.000387935	0.324
2021-08-27 01:20:00	0.000282859	0.295	2021-08-27 01:20:00	0.000378736	0.324
2021-08-27 01:30:00	0.000279097	0.295	2021-08-27 01:30:00	0.000376816	0.324
2021-08-27 01:40:00	0.000274946	0.295	2021-08-27 01:40:00	0.000373507	0.324
2021-08-27 01:50:00	0.000271211	0.295	2021-08-27 01:50:00	0.000364579	0.324
2021-08-27 02:00:00	0.000270213	0.295	2021-08-27 02:00:00	0.000353567	0.324
2021-08-27 02:10:00	0.000270146	0.295	2021-08-27 02:10:00	0.000344349	0.325
2021-08-27 02:20:00	0.000266362	0.295	2021-08-27 02:20:00	0.000343584	0.325
2021-08-27 02:30:00	0.000263517	0.295	2021-08-27 02:30:00	0.000337734	0.325
2021-08-27 02:40:00	0.000262262	0.295	2021-08-27 02:40:00	0.00033427	0.325
2021-08-27 02:50:00	0.000258244	0.295	2021-08-27 02:50:00	0.000322267	0.325
2021-08-27 03:00:00	0.000255028	0.295	2021-08-27 03:00:00	0.0003221	0.325
2021-08-27 03:10:00	0.000248952	0.295	2021-08-27 03:10:00	0.000321432	0.325
2021-08-27 03:20:00	0.000242332	0.295	2021-08-27 03:20:00	0.000322017	0.325
2021-08-27 03:30:00	0.000237429	0.295	2021-08-27 03:30:00	0.000314857	0.325
2021-08-27 03:40:00	0.000229675	0.295	2021-08-27 03:40:00	0.000302884	0.325
2021-08-27 03:50:00	0.000224204	0.295	2021-08-27 03:50:00	0.000293232	0.325
2021-08-27 04:00:00	0.000220216	0.295	2021-08-27 04:00:00	0.000282776	0.325
2021-08-27 04:10:00	0.000214803	0.295	2021-08-27 04:10:00	0.000278268	0.325
2021-08-27 04:20:00	0.000213235	0.295	2021-08-27 04:20:00	0.000281486	0.325
2021-08-27 04:30:00	0.000209797	0.295	2021-08-27 04:30:00	0.000270106	0.325
2021-08-27 04:40:00	0.000205502	0.295	2021-08-27 04:40:00	0.000257037	0.325
2021-08-27 04:50:00	0.000206558	0.296	2021-08-27 04:50:00	0.000244525	0.325
2021-08-27 05:00:00	0.000209235	0.296	2021-08-27 05:00:00	0.000230258	0.326
2021-08-27 05:10:00	0.000212046	0.295	2021-08-27 05:10:00	0.000219531	0.325
2021-08-27 05:20:00	0.000213611	0.296	2021-08-27 05:20:00	0.000218851	0.326
2021-08-27 05:30:00	0.000218702	0.296	2021-08-27 05:30:00	0.000214329	0.326
2021-08-27 05:40:00	0.000222809	0.296	2021-08-27 05:40:00	0.000203943	0.326
2021-08-27 05:50:00	0.000226935	0.296	2021-08-27 05:50:00	0.00019655	0.326
2021-08-27 06:00:00	0.000231527	0.296	2021-08-27 06:00:00	0.000189006	0.326
2021-08-27 06:10:00	0.00023775	0.296	2021-08-27 06:10:00	0.000183124	0.326
2021-08-27 06:20:00	0.000248171	0.296	2021-08-27 06:20:00	0.00018937	0.326
2021-08-27 06:30:00	0.000269947	0.296	2021-08-27 06:30:00	0.000187113	0.326
2021-08-27 06:40:00	0.000305574	0.296	2021-08-27 06:40:00	0.000183775	0.326
2021-08-27 06:50:00	0.000381326	0.296	2021-08-27 06:50:00	0.000202237	0.326
2021-08-27 07:00:00	0.000521287	0.296	2021-08-27 07:00:00	0.000210728	0.326
2021-08-27 07:10:00	0.000689896	0.296	2021-08-27 07:10:00	0.000213052	0.326
2021-08-27 07:20:00	0.00085859	0.296	2021-08-27 07:20:00	0.000218398	0.326
2021-08-27 07:30:00	0.000987633	0.296	2021-08-27 07:30:00	0.00021606	0.326
2021-08-27 07:40:00	0.00106232	0.296	2021-08-27 07:40:00	0.000215683	0.326
2021-08-27 07:50:00	0.00109604	0.296	2021-08-27 07:50:00	0.000202904	0.326
2021-08-27 08:00:00	0.00110029	0.296	2021-08-27 08:00:00	0.000192366	0.326
2021-08-27 08:10:00	0.00108778	0.296	2021-08-27 08:10:00	0.000179443	0.326
2021-08-27 08:20:00	0.00106467	0.296	2021-08-27 08:20:00	0.000168865	0.326
2021-08-27 08:30:00	0.00103881	0.295	2021-08-27 08:30:00	0.000156069	0.326
2021-08-27 08:40:00	0.00101491	0.295	2021-08-27 08:40:00	0.00014797	0.326
2021-08-27 08:50:00	0.0010121	0.295	2021-08-27 08:50:00	0.000140177	0.326
2021-08-27 09:00:00	0.00103345	0.295	2021-08-27 09:00:00	0.000124294	0.326
2021-08-27 09:10:00	0.00103851	0.295	2021-08-27 09:10:00	0.000104833	0.326
2021-08-27 09:20:00	0.00104581	0.295	2021-08-27 09:20:00	0.000106043	0.325
2021-08-27 09:30:00	0.00105303	0.295	2021-08-27 09:30:00	0	0.326
2021-08-27 09:40:00	0.0010663	0.295	2021-08-27 09:40:00	5.93274e-05	0.326
2021-08-27 09:50:00	0.00111222	0.295	2021-08-27 09:50:00	5.21614e-05	0.326
2021-08-27 10:00:00	0.00114382	0.295	2021-08-27 10:00:00	5.70849e-05	0.325
2021-08-27 10:10:00	0.00124868	0.294	2021-08-27 10:10:00	7.65163e-05	0.325
2021-08-27 10:20:00	0.00126431	0.295	2021-08-27 10:20:00	9.49524e-05	0.325
2021-08-27 10:30:00	0.00129658	0.294	2021-08-27 10:30:00	0.000104452	0.325
2021-08-27 10:40:00	0.00130268	0.294	2021-08-27 10:40:00	0.000111947	0.325
2021-08-27 10:50:00	0.00155696	0.294	2021-08-27 10:50:00	1.34682e-05	0.325
2021-08-27 11:00:00	0.00131736	0.294	2021-08-27 11:00:00	0.000146322	0.324
2021-08-27 11:10:00	0.0015656	0.294	2021-08-27 11:10:00	0.000141197	0.325
2021-08-27 11:20:00	0.0015432	0.294	2021-08-27 11:20:00	0.000143173	0.324
2021-08-27 11:30:00	0.0014805	0.294	2021-08-27 11:30:00	0.000139905	0.324
2021-08-27 11:40:00	0.00147032	0.294	2021-08-27 11:40:00	0.00013625	0.324
2021-08-27 11:50:00	0.00133121	0.293	2021-08-27 11:50:00	0.000164973	0.324
2021-08-27 12:00:00	0.00138929	0.293	2021-08-27 12:00:00	0.000190684	0.324
2021-08-27 12:10:00	0.00145214	0.293	2021-08-27 12:10:00	0.000211477	0.324
2021-08-27 12:20:00	0.00147161	0.293	2021-08-27 12:20:00	0.000218775	0.324
2021-08-27 12:30:00	0.00147781	0.292	2021-08-27 12:30:00	0.000247326	0.323
2021-08-27 12:40:00	0.00149142	0.293	2021-08-27 12:40:00	0.000253894	0.323
2021-08-27 12:50:00	0.00151526	0.292	2021-08-27 12:50:00	0.000245224	0.323
2021-08-27 13:00:00	0.00150627	0.292	2021-08-27 13:00:00	0.000249745	0.323
2021-08-27 13:10:00	0.0015084	0.292	2021-08-27 13:10:00	0.000289167	0.323
2021-08-27 13:20:00	0.00151384	0.292	2021-08-27 13:20:00	0.00030157	0.323
2021-08-27 13:30:00	0.00151751	0.292	2021-08-27 13:30:00	0.000310797	0.323
2021-08-27 13:40:00	0.00151632	0.292	2021-08-27 13:40:00	0.000355625	0.323
2021-08-27 13:50:00	0.00151703	0.292	2021-08-27 13:50:00	0.000380746	0.323
2021-08-27 14:00:00	0.00153104	0.292	2021-08-27 14:00:00	0.000388991	0.323
2021-08-27 14:10:00	0.00155013	0.292	2021-08-27 14:10:00	0.00040465	0.322
2021-08-27 14:20:00	0.00158584	0.292	2021-08-27 14:20:00	0.000426795	0.323
2021-08-27 14:30:00	0.00157438	0.292	2021-08-27 14:30:00	0.000440226	0.322
2021-08-27 14:40:00	0.00153307	0.292	2021-08-27 14:40:00	0.000459768	0.323
2021-08-27 14:50:00	0.00151325	0.292	2021-08-27 14:50:00	0.00044342	0.322
2021-08-27 15:00:00	0.00150816	0.292	2021-08-27 15:00:00	0.000425531	0.322
2021-08-27 15:10:00	0.00151952	0.292	2021-08-27 15:10:00	0.000413396	0.322
2021-08-27 15:20:00	0.00153795	0.292	2021-08-27 15:20:00	0.000420665	0.322
2021-08-27 15:30:00	0.00156296	0.292	2021-08-27 15:30:00	0.000411875	0.322
2021-08-27 15:40:00	0.00158959	0.292	2021-08-27 15:40:00	0.000411428	0.322
2021-08-27 15:50:00	0.00163501	0.292	2021-08-27 15:50:00	0.000441959	0.322
2021-08-27 16:00:00	0.00170518	0.292	2021-08-27 16:00:00	0.000478998	0.322
2021-08-27 16:10:00	0.00173806	0.293	2021-08-27 16:10:00	0.000483022	0.322
2021-08-27 16:20:00	0.00174273	0.293	2021-08-27 16:20:00	0.000491006	0.322
2021-08-27 16:30:00	0.00172762	0.293	2021-08-27 16:30:00	0.000503197	0.322
2021-08-27 16:40:00	0.00167209	0.293	2021-08-27 16:40:00	0.000533153	0.322
2021-08-27 16:50:00	0.00162363	0.293	2021-08-27 16:50:00	0.000537213	0.323
2021-08-27 17:00:00	0.00158282	0.294	2021-08-27 17:00:00	0.0005407	0.323
2021-08-27 17:10:00	0.00158162	0.294	2021-08-27 17:10:00	0.000533443	0.322
2021-08-27 17:20:00	0.00158174	0.294	2021-08-27 17:20:00	0.0005376	0.323
2021-08-27 17:30:00	0.00154416	0.294	2021-08-27 17:30:00	0.000539247	0.323
2021-08-27 17:40:00	0.00147313	0.294	2021-08-27 17:40:00	0.000540604	0.323
2021-08-27 17:50:00	0.00139385	0.295	2021-08-27 17:50:00	0.000545361	0.323
2021-08-27 18:00:00	0.00130456	0.295	2021-08-27 18:00:00	0.000558536	0.324
2021-08-27 18:10:00	0.00120732	0.295	2021-08-27 18:10:00	0.000577047	0.324
2021-08-27 18:20:00	0.00112067	0.295	2021-08-27 18:20:00	0.00057586	0.324
2021-08-27 18:30:00	0.00104195	0.295	2021-08-27 18:30:00	0.000584385	0.324
2021-08-27 18:40:00	0.000967043	0.295	2021-08-27 18:40:00	0.000604063	0.324
2021-08-27 18:50:00	0.000899425	0.296	2021-08-27 18:50:00	0.00063086	0.324
2021-08-27 19:00:00	0.000836605	0.296	2021-08-27 19:00:00	0.000658238	0.324
2021-08-27 19:10:00	0.000787748	0.296	2021-08-27 19:10:00	0.00067077	0.324
2021-08-27 19:20:00	0.000744949	0.296	2021-08-27 19:20:00	0.00067389	0.324
2021-08-27 19:30:00	0.000706324	0.296	2021-08-27 19:30:00	0.000670874	0.324
2021-08-27 19:40:00	0.000676987	0.296	2021-08-27 19:40:00	0.00067077	0.324
2021-08-27 19:50:00	0.000651412	0.296	2021-08-27 19:50:00	0.000666101	0.325
2021-08-27 20:00:00	0.000628451	0.296	2021-08-27 20:00:00	0.000661338	0.325
2021-08-27 20:10:00	0.0006145	0.297	2021-08-27 20:10:00	0.000650098	0.325
2021-08-27 20:20:00	0.00059923	0.297	2021-08-27 20:20:00	0.00064363	0.325
2021-08-27 20:30:00	0.000587733	0.297	2021-08-27 20:30:00	0.000643937	0.325
2021-08-27 20:40:00	0.000575235	0.297	2021-08-27 20:40:00	0.000626791	0.325
2021-08-27 20:50:00	0.000569305	0.297	2021-08-27 20:50:00	0.000614837	0.325
2021-08-27 21:00:00	0.00056102	0.297	2021-08-27 21:00:00	0.000608788	0.325
2021-08-27 21:10:00	0.000552692	0.297	2021-08-27 21:10:00	0.000602457	0.325
2021-08-27 21:20:00	0.000539706	0.297	2021-08-27 21:20:00	0.000588363	0.325
2021-08-27 21:30:00	0.000531799	0.297	2021-08-27 21:30:00	0.000575266	0.325
2021-08-27 21:40:00	0.000523048	0.297	2021-08-27 21:40:00	0.000552181	0.325
2021-08-27 21:50:00	0.000516812	0.297	2021-08-27 21:50:00	0.000529488	0.325
2021-08-27 22:00:00	0.000507582	0.297	2021-08-27 22:00:00	0.000516435	0.326
2021-08-27 22:10:00	0.000501087	0.297	2021-08-27 22:10:00	0.000495154	0.326
2021-08-27 22:20:00	0.000492022	0.297	2021-08-27 22:20:00	0.00047713	0.326
2021-08-27 22:30:00	0.000488018	0.297	2021-08-27 22:30:00	0.000466059	0.326
2021-08-27 22:40:00	0.000483789	0.297	2021-08-27 22:40:00	0.00045479	0.326
2021-08-27 22:50:00	0.000478089	0.297	2021-08-27 22:50:00	0.000439588	0.326
2021-08-27 23:00:00	0.000476765	0.298	2021-08-27 23:00:00	0.000430413	0.326
2021-08-27 23:10:00	0.00047241	0.298	2021-08-27 23:10:00	0.000420125	0.326
2021-08-27 23:20:00	0.000469772	0.298	2021-08-27 23:20:00	0.000405095	0.326
2021-08-27 23:30:00	0.00046768	0.298	2021-08-27 23:30:00	0.000388287	0.326
2021-08-27 23:40:00	0.00047552	0.298	2021-08-27 23:40:00	0.000377863	0.326
2021-08-27 23:50:00	0.000494461	0.298	2021-08-27 23:50:00	0.000365529	0.326
