# Supplementary material for: Verification of sap flow characteristics and measurement errors of Populus tomentosa Carr. and Salix babylonica L. based on the liquid level equilibrium method
Source: Front Plant Sci. 2022 Aug 30;13:946804. doi: 10.3389/fpls.2022.946804 (PMC9472247; doi:10.3389/fpls.2022.946804)
Supplement: Supplementary file 1 [file Data_Sheet_1.zip › Supplementary Material 1/Figure 6.xlsx]

## Sheet: Sheet1
P. tomentosa									S. babylonica
Time	Sap flow	Transpiration	Time	Sap flow	Transpiration	Time	Sap flow	Transpiration	Time	Sap flow	Transpiration	Time	Sap flow	Transpiration	Time	Sap flow	Transpiration
6:30:00	4.11753	13.1487	6:30:00	6.59195	22.765	6:30:00	12.3488	52.3988	6:30:00	6.61823	29.4375	6:30:00	11.6459	0	6:30:00	16.3017	41.2125
7:00:00	7.365	19.4288	7:00:00	7.41859	35.325	7:00:00	12.465	37.4838	7:00:00	6.3437	23.55	7:00:00	10.0201	23.55	7:00:00	15.965	29.4375
7:30:00	21.6031	7.65375	7:30:00	9.60006	10.205	7:30:00	14.095	52.7913	7:30:00	6.20255	35.325	7:30:00	9.48292	17.6625	7:30:00	16.4061	23.55
8:00:00	37.1071	100.284	8:00:00	22.4012	55.3425	8:00:00	17.5867	79.6775	8:00:00	6.61816	41.2125	8:00:00	11.7014	35.325	8:00:00	17.0981	35.325
8:30:00	41.7053	87.7237	8:30:00	38.7297	103.62	8:30:00	24.3117	39.6425	8:30:00	8.28821	64.7625	8:30:00	16.46	35.325	8:30:00	18.2529	41.2125
9:00:00	45.762	117.357	9:00:00	44.0674	122.067	9:00:00	34.0923	86.9387	9:00:00	10.9109	70.65	9:00:00	22.8885	76.5375	9:00:00	20.4934	41.2125
9:30:00	52.4782	152.29	9:30:00	50.8263	138.16	9:30:00	37.8298	89.0975	9:30:00	14.0766	82.425	9:30:00	29.271	88.3125	9:30:00	24.7406	47.1
10:00:00	52.4599	136.394	10:00:00	55.5409	125.011	10:00:00	39.5599	119.124	10:00:00	17.2207	94.2	10:00:00	39.5945	105.975	10:00:00	30.9839	64.7625
10:30:00	54.6833	152.879	10:30:00	55.5971	130.31	10:30:00	33.1708	92.0413	10:30:00	26.5569	135.412	10:30:00	38.8267	117.75	10:30:00	34.4582	88.3125
11:00:00	54.2813	136.786	11:00:00	57.3488	133.843	11:00:00	48.6333	126.385	11:00:00	36.252	158.963	11:00:00	39.3402	147.188	11:00:00	37.8997	117.75
11:30:00	56.926	152.486	11:30:00	60.6297	153.468	11:30:00	51.5604	141.496	11:30:00	40.9632	158.963	11:30:00	43.6861	147.188	11:30:00	41.3058	117.75
12:00:00	65.7225	138.356	12:00:00	63.6783	159.551	12:00:00	53.7074	161.906	12:00:00	44.011	194.287	12:00:00	48.5627	147.188	12:00:00	43.8246	117.75
12:30:00	49.588	152.29	12:30:00	66.0179	184.868	12:30:00	53.1221	145.225	12:30:00	44.9047	188.4	12:30:00	50.3719	188.4	12:30:00	47.2949	117.75
13:00:00	63.6386	152.879	13:00:00	65.4947	129.329	13:00:00	58.4289	141.692	13:00:00	47.3013	211.95	13:00:00	53.3785	182.512	13:00:00	50.0326	135.412
13:30:00	57.4626	138.356	13:30:00	67.5306	154.841	13:30:00	61.092	173.681	13:30:00	50.1592	170.738	13:30:00	56.3623	170.738	13:30:00	52.8645	176.625
14:00:00	62.9791	147.776	14:00:00	59.1107	180.943	14:00:00	63.1505	185.653	14:00:00	49.7104	164.85	14:00:00	55.0331	194.287	14:00:00	56.4229	158.963
14:30:00	59.0467	160.533	14:30:00	72.1411	149.542	14:30:00	62.885	117.75	14:30:00	48.2472	147.188	14:30:00	57.2901	200.175	14:30:00	57.2346	158.963
15:00:00	59.7588	171.915	15:00:00	77.405	206.259	15:00:00	61.7192	155.037	15:00:00	47.5495	135.412	15:00:00	56.2312	158.963	15:00:00	57.0421	170.738
15:30:00	61.3435	148.169	15:30:00	75.5714	232.36	15:30:00	65.6075	179.373	15:30:00	47.6054	100.088	15:30:00	51.6424	147.188	15:30:00	55.2132	153.075
16:00:00	58.5676	165.243	16:00:00	75.5428	240.406	16:00:00	66.4667	169.167	16:00:00	39.2559	94.2	16:00:00	49.6772	153.075	16:00:00	51.4926	135.412
16:30:00	60.4293	129.721	16:30:00	74.9292	231.771	16:30:00	61.5846	147.776	16:30:00	33.8976	82.425	16:30:00	45.7808	105.975	16:30:00	47.4038	117.75
17:00:00	53.5914	142.085	17:00:00	72.3161	230.79	17:00:00	60.3912	144.048	17:00:00	35.3603	64.7625	17:00:00	41.1621	111.862	17:00:00	42.5551	94.2
17:30:00	53.8435	125.992	17:30:00	73.1377	219.015	17:30:00	60.1373	158.374	17:30:00	33.4952	41.2125	17:30:00	38.0868	82.425	17:30:00	38.1976	82.425
18:00:00	45.9466	142.478	18:00:00	70.0081	214.697	18:00:00	57.6729	142.478	18:00:00	28.9984	35.325	18:00:00	35.0779	58.875	18:00:00	33.6056	64.7625
18:30:00	38.3082	117.554	18:30:00	57.6335	160.533	18:30:00	47.1265	106.171	18:30:00	24.4791	47.1	18:30:00	32.9459	29.4375	18:30:00	30.3898	35.325
19:00:00	31.6512	86.9387	19:00:00	45.9582	121.283	19:00:00	37.6399	87.7237	19:00:00	20.84	29.4375	19:00:00	30.9519	35.325	19:00:00	27.0862	47.1
19:30:00	21.2695	57.1088	19:30:00	35.4572	104.012	19:30:00	31.2701	70.65	19:30:00	18.4111	29.4375	19:30:00	26.8236	41.2125	19:30:00	29.5676	23.55
20:00:00	15.436	31.4	20:00:00	25.6859	55.5388	20:00:00	26.5348	63.1925	20:00:00	17.2968	29.4375	20:00:00	24.9005	23.55	20:00:00	26.8008	35.325
