# Supplementary material for: Verification of sap flow characteristics and measurement errors of Populus tomentosa Carr. and Salix babylonica L. based on the liquid level equilibrium method
Source: Front Plant Sci. 2022 Aug 30;13:946804. doi: 10.3389/fpls.2022.946804 (PMC9472247; doi:10.3389/fpls.2022.946804)
Supplement: Supplementary file 1 [file Data_Sheet_1.zip › Supplementary Material 1/Figure 7.xlsx]

## Sheet: Sheet1
P. tomentosa					S. babylonica
Time	Fs	K	Liquid level difference	Transpiration	Time	Fs	K	Liquid level difference	Transpiration
2021-08-03 06:30:00	4.11753	0.0199871	0.67	13.1487	2021-08-02 06:30:00	31.4105	0.054424	5.4	105.975
2021-08-03 07:00:00	7.365	0.032055	0.99	19.4288	2021-08-02 07:00:00	32.675	0.0561971	5.5	107.938
2021-08-03 07:30:00	21.6031	0.076832	0.39	7.65375	2021-08-02 07:30:00	27.2537	0.0484964	5.73	112.451
2021-08-03 08:00:00	37.1071	0.119233	5.11	100.284	2021-08-02 08:00:00	21.0043	0.0392481	5.77	113.236
2021-08-03 08:30:00	41.7053	0.131102	4.47	87.7237	2021-08-02 08:30:00	22.695	0.0417957	4.9	96.1625
2021-08-03 09:00:00	45.762	0.14137	5.98	117.357	2021-08-02 09:00:00	26.9248	0.0480204	5.4	105.975
2021-08-03 09:30:00	52.4782	0.158005	7.76	152.29	2021-08-02 09:30:00	13.6747	0.0276952	3.88	76.145
2021-08-03 10:00:00	52.4599	0.15796	6.95	136.394	2021-08-02 10:00:00	15.2505	0.030261	4.78	93.8075
2021-08-03 10:30:00	54.6833	0.163378	7.79	152.879	2021-08-02 10:30:00	21.8497	0.0405267	5.26	103.227
2021-08-03 11:00:00	54.2813	0.162401	6.97	136.786	2021-08-02 11:00:00	22.0519	0.040831	4.85	95.1812
2021-08-03 11:30:00	56.926	0.1688	7.77	152.486	2021-08-02 11:30:00	31.4938	0.0545412	6.16	120.89
2021-08-03 12:00:00	65.7225	0.1897	7.05	138.356	2021-08-02 12:00:00	45.7512	0.0738701	7.62	149.542
2021-08-03 12:30:00	49.588	0.150899	7.76	152.29	2021-08-02 12:30:00	58.464	0.0901515	8.17	160.336
2021-08-03 13:00:00	63.6386	0.184799	7.79	152.879	2021-08-02 13:00:00	67.6829	0.101538	9.55	187.419
2021-08-03 13:30:00	57.4626	0.170092	7.05	138.356	2021-08-02 13:30:00	74.3525	0.109594	10.45	205.081
2021-08-03 14:00:00	62.9791	0.183241	7.53	147.776	2021-08-02 14:00:00	62.5518	0.0952393	9.14	179.373
2021-08-03 14:30:00	59.0467	0.173891	8.18	160.533	2021-08-02 14:30:00	76.664	0.112354	10.04	197.035
2021-08-03 15:00:00	59.7588	0.175593	8.76	171.915	2021-08-02 15:00:00	81.0633	0.117564	10.45	205.081
2021-08-03 15:30:00	61.3435	0.179366	7.55	148.169	2021-08-02 15:30:00	87.6601	0.125278	10.52	206.455
2021-08-03 16:00:00	58.5676	0.172744	8.42	165.243	2021-08-02 16:00:00	87.954	0.125619	11	215.875
2021-08-03 16:30:00	60.4293	0.177191	6.61	129.721	2021-08-02 16:30:00	90.2404	0.128266	11.42	224.118
2021-08-03 17:00:00	53.5914	0.160723	7.24	142.085	2021-08-02 17:00:00	89.5831	0.127506	11.97	234.911
2021-08-03 17:30:00	53.8435	0.161337	6.42	125.992	2021-08-02 17:30:00	87.2901	0.124849	11.42	224.118
2021-08-03 18:00:00	45.9466	0.141833	7.26	142.478	2021-08-02 18:00:00	84.691	0.12182	12.03	236.089
2021-08-03 18:30:00	38.3082	0.122358	5.99	117.554	2021-08-02 18:30:00	80.221	0.116571	11.36	222.94
2021-08-03 19:00:00	31.6512	0.104783	4.43	86.9387	2021-08-02 19:00:00	70.5825	0.105058	9.34	183.297
2021-08-03 19:30:00	21.2695	0.0758668	2.91	57.1088	2021-08-02 19:30:00	61.8039	0.0943133	8.79	172.504
2021-08-03 20:00:00	15.436	0.0584729	1.6	31.4	2021-08-02 20:00:00	53.2975	0.083624	7.4	145.225
2021-08-04 06:30:00	6.59195	0.0292937	1.16	22.765	2021-08-03 06:30:00	2.13924	0.00613663	2.79	54.7538
2021-08-04 07:00:00	7.41859	0.0322444	1.8	35.325	2021-08-03 07:00:00	2.9111	0.00788173	1.18	23.1575
2021-08-04 07:30:00	9.60006	0.0397556	0.52	10.205	2021-08-03 07:30:00	7.2377	0.0165173	2.15	42.1938
2021-08-04 08:00:00	22.4012	0.0791297	2.82	55.3425	2021-08-03 08:00:00	15.0811	0.0299877	4.91	96.3588
2021-08-04 08:30:00	38.7297	0.123451	5.28	103.62	2021-08-03 08:30:00	19.6002	0.0371031	4.92	96.555
2021-08-04 09:00:00	44.0674	0.137103	6.22	122.067	2021-08-03 09:00:00	23.3684	0.0428005	5.82	114.218
2021-08-04 09:30:00	50.8263	0.153953	7.04	138.16	2021-08-03 09:30:00	27.8519	0.0493594	6.16	120.89
2021-08-04 10:00:00	55.5409	0.165456	6.37	125.011	2021-08-03 10:00:00	31.0228	0.0538777	6.3	123.638
2021-08-04 10:30:00	55.5971	0.165592	6.64	130.31	2021-08-03 10:30:00	33.2559	0.0570074	7.2	141.3
2021-08-04 11:00:00	57.3488	0.169818	6.82	133.843	2021-08-03 11:00:00	33.8302	0.0578059	7.18	140.907
2021-08-04 11:30:00	60.6297	0.177669	7.82	153.468	2021-08-03 11:30:00	38.1598	0.0637469	7.13	139.926
2021-08-04 12:00:00	63.6783	0.184892	8.13	159.551	2021-08-03 12:00:00	46.8046	0.0752489	9	176.625
2021-08-04 12:30:00	66.0179	0.190392	9.42	184.868	2021-08-03 12:30:00	49.5435	0.0788068	8.1	158.963
2021-08-04 13:00:00	65.4947	0.189165	6.59	129.329	2021-08-03 13:00:00	59.9248	0.0919771	9.9	194.287
2021-08-04 13:30:00	67.5306	0.193928	7.89	154.841	2021-08-03 13:30:00	67.7179	0.101581	9	176.625
2021-08-04 14:00:00	59.1107	0.174044	9.22	180.943	2021-08-03 14:00:00	67.4499	0.101254	9	176.625
2021-08-04 14:30:00	72.1411	0.204617	7.62	149.542	2021-08-03 14:30:00	73.3437	0.108385	9.9	194.287
2021-08-04 15:00:00	77.405	0.216664	10.51	206.259	2021-08-03 15:00:00	74.2682	0.109493	9.97	195.661
2021-08-04 15:30:00	75.5714	0.212486	11.84	232.36	2021-08-03 15:30:00	71.6969	0.106404	9	176.625
2021-08-04 16:00:00	75.5428	0.21242	12.25	240.406	2021-08-03 16:00:00	75.5475	0.111023	9.48	186.045
2021-08-04 16:30:00	74.9292	0.211018	11.81	231.771	2021-08-03 16:30:00	73.4755	0.108543	9.9	194.287
2021-08-04 17:00:00	72.3161	0.20502	11.76	230.79	2021-08-03 17:00:00	73.188	0.108198	9.2	180.55
2021-08-04 17:30:00	73.1377	0.20691	11.16	219.015	2021-08-03 17:30:00	73.4995	0.108572	9.69	190.166
2021-08-04 18:00:00	70.0081	0.199688	10.94	214.697	2021-08-03 18:00:00	68.7346	0.102818	9.62	188.792
2021-08-04 18:30:00	57.6335	0.170502	8.18	160.533	2021-08-03 18:30:00	60.104	0.0922005	8.44	165.635
2021-08-04 19:00:00	45.9582	0.141862	6.18	121.283	2021-08-03 19:00:00	52.6194	0.0827587	7.4	145.225
2021-08-04 19:30:00	35.4572	0.114908	5.3	104.012	2021-08-03 19:30:00	43.5137	0.0709217	6.5	127.562
2021-08-04 20:00:00	25.6859	0.0884327	2.83	55.5388	2021-08-03 20:00:00	35.828	0.0605639	7.52	147.58
2021-08-12 06:30:00	12.3488	0.0487785	2.67	52.3988	2021-08-04 06:30:00	0.988208	0.00327688	0.83	16.2888
2021-08-12 07:00:00	12.465	0.0491512	1.91	37.4838	2021-08-04 07:00:00	0.425728	0.00165338	0.83	16.2888
2021-08-12 07:30:00	14.095	0.0543115	2.69	52.7913	2021-08-04 07:30:00	0.0314304	0.000199054	0.57	11.1862
2021-08-12 08:00:00	17.5867	0.065009	4.06	79.6775	2021-08-04 08:00:00	0.910083	0.00306482	0.83	16.2888
2021-08-12 08:30:00	24.3117	0.0845696	2.02	39.6425	2021-08-04 08:30:00	7.98294	0.0178861	3.05	59.8562
2021-08-12 09:00:00	34.0923	0.111301	4.43	86.9387	2021-08-04 09:00:00	13.9157	0.028091	3.6	70.65
2021-08-12 09:30:00	37.8298	0.121116	4.54	89.0975	2021-08-04 09:30:00	19.7396	0.0373172	4.85	95.1812
2021-08-12 10:00:00	39.5599	0.125596	6.07	119.124	2021-08-04 10:00:00	24.2108	0.0440495	6.23	122.264
2021-08-12 10:30:00	33.1708	0.108851	4.69	92.0413	2021-08-04 10:30:00	28.4625	0.0502367	6.23	122.264
2021-08-12 11:00:00	48.6333	0.148534	6.44	126.385	2021-08-04 11:00:00	36.2987	0.0612095	6.47	126.974
2021-08-12 11:30:00	51.5604	0.155757	7.21	141.496	2021-08-04 11:30:00	42.7652	0.0699291	8.58	168.382
2021-08-12 12:00:00	53.7074	0.161005	8.25	161.906	2021-08-04 12:00:00	48.8386	0.0778947	8.2	160.925
2021-08-12 12:30:00	53.1221	0.159578	7.4	145.225	2021-08-04 12:30:00	54.912	0.0856762	7.2	141.3
2021-08-12 13:00:00	58.4289	0.172412	7.22	141.692	2021-08-04 13:00:00	56.6077	0.0878192	8.8	172.7
2021-08-12 13:30:00	61.092	0.178768	8.85	173.681	2021-08-04 13:30:00	52.3725	0.0824431	9	176.625
2021-08-12 14:00:00	63.1505	0.183646	9.46	185.653	2021-08-04 14:00:00	77.3464	0.113166	9.97	195.661
2021-08-12 14:30:00	62.885	0.183019	6	117.75	2021-08-04 14:30:00	66.7874	0.100446	9.83	192.914
2021-08-12 15:00:00	61.7192	0.180258	7.9	155.037	2021-08-04 15:00:00	69.3213	0.103531	10.73	210.576
2021-08-12 15:30:00	65.6075	0.18943	9.14	179.373	2021-08-04 15:30:00	71.8158	0.106547	9.46	185.653
2021-08-12 16:00:00	66.4667	0.191443	8.62	169.167	2021-08-04 16:00:00	75.8624	0.111399	11.7	229.612
2021-08-12 16:30:00	61.5846	0.179938	7.53	147.776	2021-08-04 16:30:00	77.8596	0.113775	10.8	211.95
2021-08-12 17:00:00	60.3912	0.177101	7.34	144.048	2021-08-04 17:00:00	77.6395	0.113514	9.14	179.373
2021-08-12 17:30:00	60.1373	0.176496	8.07	158.374	2021-08-04 17:30:00	78.3617	0.114371	10.03	196.839
2021-08-12 18:00:00	57.6729	0.170597	7.26	142.478	2021-08-04 18:00:00	73.2958	0.108327	9.6	188.4
2021-08-12 18:30:00	47.1265	0.144785	5.41	106.171	2021-08-04 18:30:00	64.4802	0.0976177	10.24	200.96
2021-08-12 19:00:00	37.6399	0.120621	4.47	87.7237	2021-08-04 19:00:00	56.7836	0.0880409	9.21	180.746
2021-08-12 19:30:00	31.2701	0.103756	3.6	70.65	2021-08-04 19:30:00	45.7614	0.0738836	6.64	130.31
2021-08-12 20:00:00	26.5348	0.0907997	3.22	63.1925	2021-08-04 20:00:00	36.6939	0.0617503	7.39	145.029
2021-08-13 06:30:00	11.2863	0.0453409	1.12	21.98	2021-08-11 06:30:00	10.047	0.02156	2.6	51.025
2021-08-13 07:00:00	18.5223	0.0678045	2.69	52.7913	2021-08-11 07:00:00	8.72754	0.0192299	2.21	43.3712
2021-08-13 07:30:00	32.0486	0.10585	3.98	78.1075	2021-08-11 07:30:00	11.5548	0.0241535	2.55	50.0437
2021-08-13 08:00:00	42.1452	0.132224	4.43	86.9387	2021-08-11 08:00:00	11.8178	0.024599	2.55	50.0437
2021-08-13 08:30:00	43.0113	0.134427	4.48	87.92	2021-08-11 08:30:00	13.9833	0.0282019	3.57	70.0613
2021-08-13 09:00:00	40.0171	0.126774	5.59	109.704	2021-08-11 09:00:00	18.3314	0.0351398	4.44	87.135
2021-08-13 09:30:00	42.4534	0.133009	4.81	94.3962	2021-08-11 09:30:00	23.8276	0.0434824	4.49	88.1163
2021-08-13 10:00:00	48.6972	0.148693	6.15	120.694	2021-08-11 10:00:00	25.2288	0.0455484	4.85	95.1812
2021-08-13 10:30:00	50.9671	0.154299	7.37	144.636	2021-08-11 10:30:00	16.4602	0.0321969	3.88	76.145
2021-08-13 11:00:00	53.5684	0.160667	6.96	136.59	2021-08-11 11:00:00	29.1619	0.0512372	4.5	88.3125
2021-08-13 11:30:00	56.3894	0.167506	7.98	156.608	2021-08-11 11:30:00	36.3372	0.0612623	6.3	123.638
2021-08-13 12:00:00	66.5993	0.191753	8.62	169.167	2021-08-11 12:00:00	44.1356	0.071744	7.2	141.3
2021-08-13 12:30:00	69.9131	0.199468	10.45	205.081	2021-08-11 12:30:00	50.9316	0.0805958	9	176.625
2021-08-13 13:00:00	70.2389	0.200223	9.48	186.045	2021-08-11 13:00:00	58.9893	0.0908089	8.79	172.504
2021-08-13 13:30:00	70.695	0.201278	10.06	197.428	2021-08-11 13:30:00	64.0027	0.0970301	9.62	188.792
2021-08-13 14:00:00	72.6225	0.205725	10.72	210.38	2021-08-11 14:00:00	67.2824	0.10105	9.2	180.55
2021-08-13 14:30:00	73.3835	0.207475	9.58	188.007	2021-08-11 14:30:00	70.8952	0.105436	10.04	197.035
2021-08-13 15:00:00	72.4983	0.205439	9.66	189.578	2021-08-11 15:00:00	72.9952	0.107966	10.11	198.409
2021-08-13 15:30:00	72.9126	0.206393	8.98	176.233	2021-08-11 15:30:00	71.4647	0.106124	9.55	187.419
2021-08-13 16:00:00	75.2463	0.211743	10.04	197.035	2021-08-11 16:00:00	72.1176	0.106911	9.62	188.792
2021-08-13 16:30:00	74.1623	0.209261	11.16	219.015	2021-08-11 16:30:00	73.1476	0.108149	9.97	195.661
2021-08-13 17:00:00	73.9603	0.208798	9.53	187.026	2021-08-11 17:00:00	71.5579	0.106236	9.69	190.166
2021-08-13 17:30:00	72.5811	0.20563	9.25	181.531	2021-08-11 17:30:00	65.229	0.0985376	9.2	180.55
2021-08-13 18:00:00	68.2135	0.19552	8.47	166.224	2021-08-11 18:00:00	57.1857	0.0885469	9.27	181.924
2021-08-13 18:30:00	62.0918	0.181141	8.07	158.374	2021-08-11 18:30:00	48.5822	0.0775623	6.95	136.394
2021-08-13 19:00:00	49.3323	0.150266	5.39	105.779	2021-08-11 19:00:00	42.1229	0.0690747	7.54	147.972
2021-08-13 19:30:00	37.1037	0.119224	5.02	98.5175	2021-08-11 19:30:00	36.3655	0.061301	7.4	145.225
2021-08-13 20:00:00	31.0974	0.103291	3.34	65.5475	2021-08-11 20:00:00	32.0786	0.0553624	6.64	130.31
2021-08-14 06:30:00	20.998	0.075079	2.69	52.7913	2021-08-12 06:30:00	19.1731	0.036445	3.64	71.435
2021-08-14 07:00:00	38.1841	0.122036	4.91	96.3588	2021-08-12 07:00:00	16.2681	0.0318913	3.32	65.155
2021-08-14 07:30:00	59.8648	0.175846	7.72	151.505	2021-08-12 07:30:00	13.9833	0.0282019	2.77	54.3612
2021-08-14 08:00:00	63.5722	0.184642	6.52	127.955	2021-08-12 08:00:00	13.6068	0.0275835	2.58	50.6325
2021-08-14 08:30:00	62.6912	0.18256	8.48	166.42	2021-08-12 08:30:00	15.0289	0.0299033	3.25	63.7812
2021-08-14 09:00:00	62.9627	0.183203	7.85	154.056	2021-08-12 09:00:00	19.6215	0.0371358	3.64	71.435
2021-08-14 09:30:00	66.8051	0.192234	9.03	177.214	2021-08-12 09:30:00	26.9023	0.0479879	5.4	105.975
2021-08-14 10:00:00	83.8262	0.231155	10.36	203.315	2021-08-12 10:00:00	33.6849	0.0576041	6.3	123.638
2021-08-14 10:30:00	77.4651	0.216801	11.32	222.155	2021-08-12 10:30:00	37.1324	0.0623491	4.5	88.3125
2021-08-14 11:00:00	79.2897	0.22094	11.56	226.865	2021-08-12 11:00:00	59.2844	0.0911778	9	176.625
2021-08-14 11:30:00	81.2147	0.225288	10.6	208.025	2021-08-12 11:30:00	53.4736	0.0838485	7.89	154.841
2021-08-14 12:00:00	83.841	0.231188	11.44	224.51	2021-08-12 12:00:00	54.8977	0.085658	9.89	194.091
2021-08-14 12:30:00	84.2629	0.232133	9.7	190.362	2021-08-12 12:30:00	60.9102	0.0932039	9	176.625
2021-08-14 13:00:00	86.3959	0.236895	11.46	224.903	2021-08-12 13:00:00	69.6453	0.103924	9.83	192.914
2021-08-14 13:30:00	88.3656	0.241273	11.23	220.389	2021-08-12 13:30:00	51.2342	0.0809845	9.84	193.11
2021-08-14 14:00:00	87.3742	0.239072	10.47	205.474	2021-08-12 14:00:00	81.7772	0.118404	9.87	193.699
2021-08-14 15:30:00	115.334	0.299556	14.96	293.59	2021-08-12 14:30:00	80.2325	0.116584	11.76	230.79
2021-08-14 16:00:00	99.4388	0.265559	11.81	231.771	2021-08-12 15:00:00	81.8627	0.118505	10.93	214.501
2021-08-14 16:30:00	92.8931	0.251268	12.41	243.546	2021-08-12 15:30:00	87.5608	0.125163	11.73	230.201
2021-08-14 17:00:00	91.791	0.248844	12.16	238.64	2021-08-12 16:00:00	88.2374	0.125948	9.65	189.381
2021-08-14 17:30:00	88.1835	0.240869	10.7	209.988	2021-08-12 16:30:00	88.5136	0.126268	10.33	202.726
2021-08-14 18:00:00	77.7286	0.2174	9.9	194.288	2021-08-12 17:00:00	85.5797	0.122858	11.32	222.155
2021-08-14 18:30:00	58.6421	0.172922	6.77	132.861	2021-08-12 17:30:00	79.7119	0.115969	11.15	218.819
2021-08-14 19:00:00	60.7985	0.17807	7.06	138.552	2021-08-12 18:00:00	72.4799	0.107347	10.04	197.035
2021-08-14 19:30:00	53.4054	0.160269	6.68	131.095	2021-08-12 18:30:00	60.9212	0.0932176	8.41	165.046
2021-08-14 20:00:00	44.2586	0.137586	5.85	114.806	2021-08-12 19:00:00	47.2622	0.0758461	7.4	145.225
2021-08-17 06:30:00	22.2599	0.0787241	3.07	60.2488	2021-08-12 19:30:00	37.3985	0.0627119	7.4	145.225
2021-08-17 07:00:00	22.031	0.0780658	3.1	60.8375	2021-08-12 20:00:00	31.1704	0.0540858	6.44	126.385
2021-08-17 07:30:00	27.8331	0.0943923	3.06	60.0525	2021-08-13 06:30:00	8.34969	0.0185508	1.61	31.5963
2021-08-17 08:00:00	46.9677	0.144389	4.68	91.845	2021-08-13 07:00:00	8.61447	0.0190272	2.56	50.24
2021-08-17 08:30:00	64.2641	0.186273	9.38	184.083	2021-08-13 07:30:00	10.6347	0.022579	2.28	44.745
2021-08-17 09:00:00	64.202	0.186126	9	176.625	2021-08-13 08:00:00	14.6385	0.0292707	3.58	70.2575
2021-08-17 09:30:00	68.8995	0.197116	8.16	160.14	2021-08-13 08:30:00	19.1891	0.0364696	3.46	67.9025
2021-08-17 10:00:00	68.2669	0.195644	8.26	162.102	2021-08-13 09:00:00	20.7209	0.0388174	4.08	80.07
2021-08-17 10:30:00	76.7373	0.215145	9.55	187.419	2021-08-13 09:30:00	22.9468	0.042172	4.23	83.0138
2021-08-17 11:00:00	90.67	0.246372	11.99	235.304	2021-08-13 10:00:00	27.7495	0.0492119	5.46	107.153
2021-08-17 11:30:00	81.6789	0.226333	9.94	195.072	2021-08-13 10:30:00	35.3969	0.0599713	7.2	141.3
2021-08-17 12:00:00	95.3976	0.256758	10.69	209.791	2021-08-13 11:00:00	43.2994	0.0706378	7.18	140.907
2021-08-17 12:30:00	87.1846	0.238651	11.66	228.828	2021-08-13 11:30:00	49.3959	0.0786161	8.86	173.877
2021-08-17 13:00:00	87.4	0.239129	10.88	213.52	2021-08-13 12:00:00	57.7487	0.0892545	8.97	176.036
2021-08-17 13:30:00	86.5562	0.237252	10.7	209.988	2021-08-13 12:30:00	65.1839	0.0984822	8.9	174.662
2021-08-17 14:00:00	89.6891	0.244205	10.68	209.595	2021-08-13 13:00:00	67.659	0.101509	9.82	192.718
2021-08-17 14:30:00	90.9303	0.246946	10.73	210.576	2021-08-13 13:30:00	70.223	0.104623	8.9	174.662
2021-08-17 15:00:00	72.846	0.206239	8.96	175.84	2021-08-13 14:00:00	74.2063	0.109419	11.11	218.034
2021-08-17 15:30:00	79.8294	0.222161	10.66	209.202	2021-08-13 14:30:00	75.9349	0.111485	9.33	183.101
2021-08-17 16:00:00	89.0354	0.242758	11.18	219.408	2021-08-13 15:00:00	76.9955	0.112749	10.35	203.119
2021-08-17 16:30:00	81.3936	0.225691	10.26	201.352	2021-08-13 15:30:00	76.1966	0.111797	10.81	212.146
2021-08-17 17:00:00	72.3863	0.205181	9.42	184.868	2021-08-13 16:00:00	76.3633	0.111996	10.11	198.409
2021-08-17 17:30:00	65.1365	0.188324	7.43	145.814	2021-08-13 16:30:00	79.5064	0.115726	10.74	210.773
2021-08-17 18:00:00	61.238	0.179115	7.42	145.618	2021-08-13 17:00:00	80.075	0.116398	10.36	203.315
2021-08-17 18:30:00	56.3832	0.167492	6.65	130.506	2021-08-13 17:30:00	75.4955	0.110961	10.36	203.315
2021-08-17 19:00:00	46.1588	0.142365	6.13	120.301	2021-08-13 18:00:00	65.4322	0.0987869	10.23	200.764
2021-08-17 19:30:00	38.3581	0.122488	4.84	94.985	2021-08-13 18:30:00	54.823	0.0855634	9.34	183.297
2021-08-17 20:00:00	33.1628	0.10883	4.37	85.7612	2021-08-13 19:00:00	43.0019	0.0702433	8.41	165.046
2021-08-18 06:30:00	37.8935	0.121281	3.98	78.1075	2021-08-13 19:30:00	33.1777	0.0568985	6.48	127.17
2021-08-18 07:00:00	53.116	0.159563	6.34	124.422	2021-08-13 20:00:00	27.1026	0.0482779	5.2	102.05
2021-08-18 07:30:00	78.7492	0.219716	9.25	181.531	2021-08-14 06:30:00	16.1455	0.0316959	3.31	64.9587
2021-08-18 08:00:00	88.8744	0.242401	10.91	214.109	2021-08-14 07:00:00	23.7518	0.04337	4.61	90.4713
2021-08-18 08:30:00	90.0775	0.245063	11.57	227.061	2021-08-14 07:30:00	31.1342	0.0540348	6	117.75
2021-08-18 09:00:00	95.5395	0.257068	11.93	234.126	2021-08-14 08:00:00	37.2179	0.0624657	5.44	106.76
2021-08-18 09:30:00	91.8117	0.248889	11.55	226.669	2021-08-14 08:30:00	44.4353	0.0721396	7.49	146.991
2021-08-18 10:00:00	94.6232	0.255063	12.64	248.06	2021-08-14 09:00:00	45.6405	0.0737249	6.97	136.786
2021-08-18 10:30:00	101.1	0.269157	12.88	252.77	2021-08-14 09:30:00	50.5359	0.0800868	7.68	150.72
2021-08-18 11:00:00	102.006	0.271114	12.86	252.378	2021-08-14 10:00:00	60.1614	0.092272	8.85	173.681
2021-08-18 11:30:00	98.8254	0.264227	12.88	252.77	2021-08-14 10:30:00	63.6106	0.0965469	9.31	182.709
2021-08-18 12:00:00	104.941	0.277434	12.93	253.751	2021-08-14 11:00:00	70.1767	0.104567	9.87	193.699
2021-08-18 12:30:00	119.315	0.307927	15.26	299.478	2021-08-14 11:30:00	74.0766	0.109264	11.32	222.155
2021-08-18 13:00:00	115.005	0.298861	15.32	300.655	2021-08-14 12:00:00	78.3375	0.114342	10.86	213.127
2021-08-18 13:30:00	113.167	0.294976	15.14	297.123	2021-08-14 12:30:00	85.2078	0.122424	11.76	230.79
2021-08-18 14:00:00	111.4	0.291229	14.18	278.282	2021-08-14 13:00:00	86.986	0.124495	11.81	231.771
2021-08-18 14:30:00	115.042	0.298939	14.17	278.086	2021-08-14 13:30:00	112.796	0.153752	14.23	279.264
2021-08-18 15:00:00	114.904	0.298647	13.75	269.844	2021-08-14 14:00:00	100.206	0.139658	12.29	241.191
2021-08-18 15:30:00	106.174	0.280079	12.6	247.275	2021-08-14 15:30:00	85.3069	0.122539	12.07	236.874
2021-08-18 16:00:00	102.135	0.271394	13.35	261.994	2021-08-14 16:00:00	74.5249	0.109801	11.58	227.257
2021-08-18 16:30:00	102.993	0.273245	13.19	258.854	2021-08-14 16:30:00	54.4288	0.0850632	8.93	175.251
2021-08-18 17:00:00	103.315	0.273938	12.64	248.06	2021-08-14 17:00:00	44.846	0.0726807	8	157
2021-08-18 17:30:00	95.9073	0.257871	11.57	227.061	2021-08-14 17:30:00	37.1704	0.0624009	6.65	130.506
2021-08-18 18:00:00	88.2318	0.240976	11.21	219.996	2021-08-14 18:00:00	30.8361	0.0536142	5.73	112.451
2021-08-18 18:30:00	78.8023	0.219836	9.6	188.4	2021-08-14 18:30:00	25.9931	0.0466661	5.58	109.508
2021-08-18 19:00:00	61.495	0.179726	6.42	125.992	2021-08-14 19:00:00	23.5163	0.0430203	4.22	82.8175
2021-08-18 19:30:00	48.6206	0.148503	6.2	121.675	2021-08-14 19:30:00	21.6784	0.0402684	4.61	90.4713
2021-08-18 20:00:00	41.5124	0.130609	4.93	96.7512	2021-08-14 20:00:00	7.06745	0.016201	1.86	36.5025
2021-08-22 06:30:00	1.31793	0.0079222	0.9	17.6625	2021-08-17 06:30:00	6.36836	0.0148866	1.59	31.2038
2021-08-22 07:00:00	5.79202	0.0263714	0.52	10.205	2021-08-17 07:00:00	6.60178	0.0153283	2.08	40.82
2021-08-22 07:30:00	19.0874	0.0694803	0.32	6.28	2021-08-17 07:30:00	11.0954	0.0233702	2.53	49.6512
2021-08-22 08:00:00	38.4943	0.122841	4.81	94.3962	2021-08-17 08:00:00	17.1143	0.0332324	4.9	96.1625
2021-08-22 08:30:00	49.123	0.149748	6.56	128.74	2021-08-17 08:30:00	22.9928	0.0422408	4.93	96.7512
2021-08-22 09:00:00	52.2657	0.157485	6.86	134.628	2021-08-17 09:00:00	27.7565	0.049222	5.73	112.451
2021-08-22 09:30:00	54.239	0.162298	6.56	128.74	2021-08-17 09:30:00	30.8096	0.0535767	5.25	103.031
2021-08-22 10:00:00	56.273	0.167226	7.63	149.739	2021-08-17 10:00:00	30.3009	0.0528569	5.51	108.134
2021-08-22 10:30:00	61.9496	0.180804	7.48	146.795	2021-08-17 10:30:00	30.0564	0.0525103	5.19	101.854
2021-08-22 11:00:00	63.851	0.185299	8.71	170.934	2021-08-17 11:00:00	31.9717	0.0552125	6.17	121.086
2021-08-22 11:30:00	69.1295	0.19765	7.34	144.048	2021-08-17 11:30:00	37.3582	0.062657	6.19	121.479
2021-08-22 12:00:00	78.4677	0.219078	10.04	197.035	2021-08-17 12:00:00	41.4825	0.0682204	6.51	127.759
2021-08-22 12:30:00	82.34	0.22782	10.04	197.035	2021-08-17 12:30:00	43.3852	0.0707516	7.92	155.43
2021-08-22 13:00:00	84.37	0.232372	9.96	195.465	2021-08-17 13:00:00	43.3551	0.0707117	7.45	146.206
2021-08-22 13:30:00	87.3859	0.239098	11.16	219.015	2021-08-17 13:30:00	43.0047	0.070247	7.88	154.645
2021-08-22 14:00:00	89.7419	0.244322	12.84	251.985	2021-08-17 14:00:00	45.7401	0.0738556	7.18	140.907
2021-08-22 14:30:00	85.2831	0.234413	10.94	214.697	2021-08-17 14:30:00	37.0226	0.0621992	6.97	136.786
2021-08-22 15:00:00	85.3293	0.234517	12.69	249.041	2021-08-17 15:00:00	30.755	0.0534995	6.23	122.264
2021-08-22 15:30:00	81.6687	0.22631	8.77	172.111	2021-08-17 15:30:00	35.8782	0.0606329	6.31	123.834
2021-08-22 16:00:00	81.8589	0.226738	10.57	207.436	2021-08-17 16:00:00	36.6973	0.061755	7.13	139.926
2021-08-22 16:30:00	77.0003	0.215744	10.04	197.035	2021-08-17 16:30:00	29.8847	0.0522665	5.39	105.779
2021-08-22 17:00:00	75.0411	0.211274	10.42	204.493	2021-08-17 17:00:00	20.1959	0.0380165	4.85	95.1812
2021-08-22 17:30:00	56.9016	0.168741	7.63	149.739	2021-08-17 17:30:00	13.9809	0.028198	2.49	48.8663
2021-08-22 18:00:00	62.1809	0.181352	7.66	150.328	2021-08-17 18:00:00	10.6015	0.0225216	3.59	70.4537
2021-08-22 18:30:00	45.1314	0.139786	5.89	115.591	2021-08-17 18:30:00	8.90683	0.0195502	3.5	68.6875
2021-08-22 19:00:00	28.5631	0.0963984	3.97	77.9113	2021-08-17 19:00:00	7.84073	0.0176268	3.95	77.5187
2021-08-22 19:30:00	18.2386	0.0669597	3.06	60.0525	2021-08-17 19:30:00	7.41622	0.0168475	1.57	30.8113
2021-08-22 20:00:00	11.8541	0.0471852	1.23	24.1388	2021-08-17 20:00:00	0.0244344	0.000162234	1.57	30.8113
2021-08-23 06:30:00	4.75718	0.0224747	0.96	18.84	2021-08-18 06:30:00	0.772807	0.00268361	2.56	50.24
2021-08-23 07:00:00	13.1118	0.051213	1.8	35.325	2021-08-18 07:00:00	3.51713	0.00919051	2.54	49.8475
2021-08-23 07:30:00	34.4427	0.11223	3.6	70.65	2021-08-18 07:30:00	7.04176	0.0161531	2.83	55.5388
2021-08-23 08:00:00	62.5486	0.182223	7.73	151.701	2021-08-18 08:00:00	10.4963	0.0223399	4.5	88.3125
2021-08-23 08:30:00	77.9978	0.218011	9.38	184.083	2021-08-18 08:30:00	15.8939	0.0312941	4.5	88.3125
2021-08-23 09:00:00	83.5715	0.230585	10.55	207.044	2021-08-18 09:00:00	20.0898	0.0378543	4.5	88.3125
2021-08-23 09:30:00	86.2383	0.236544	10.8	211.95	2021-08-18 09:30:00	24.9617	0.0451562	4.47	87.7237
2021-08-23 10:00:00	103.063	0.273396	13.12	257.48	2021-08-18 10:00:00	30.564	0.0532295	5.73	112.451
2021-08-23 10:30:00	98.6187	0.263778	13.09	256.891	2021-08-18 10:30:00	37.5216	0.0628795	8.1	158.963
2021-08-23 11:00:00	118.344	0.305891	14.92	292.805	2021-08-18 11:00:00	38.661	0.0644262	7.89	154.841
2021-08-23 11:30:00	113.923	0.296575	14.92	292.805	2021-08-18 11:30:00	42.5453	0.0696369	6.92	135.805
2021-08-23 12:00:00	115.394	0.299681	15.3	300.262	2021-08-18 12:00:00	45.1505	0.0730813	9.34	183.297
2021-08-23 12:30:00	125.931	0.321727	15.82	310.468	2021-08-18 12:30:00	48.9719	0.0780674	8.85	173.681
2021-08-23 13:00:00	134.824	0.340065	15.44	303.01	2021-08-18 13:00:00	48.0078	0.0768165	10.13	198.801
2021-08-23 13:30:00	136.493	0.34348	18.52	363.455	2021-08-18 13:30:00	43.5457	0.0709641	7.88	154.645
2021-08-23 14:00:00	134.871	0.340162	16.72	328.13	2021-08-18 14:00:00	41.9186	0.0688024	7.18	140.907
2021-08-23 14:30:00	132.543	0.335384	17.24	338.335	2021-08-18 14:30:00	43.1948	0.0704992	7.28	142.87
2021-08-23 15:00:00	129.033	0.32815	15.44	303.01	2021-08-18 15:00:00	39.7514	0.0658985	7.88	154.645
2021-08-23 15:30:00	122.985	0.3156	15.76	309.29	2021-08-18 15:30:00	34.1432	0.05824	7.86	154.252
2021-08-23 16:00:00	121.885	0.313305	15.73	308.701	2021-08-18 16:00:00	30.8824	0.0536796	6	117.75
2021-08-23 16:30:00	116.046	0.301056	14.86	291.628	2021-08-18 16:30:00	30.9918	0.0538339	5.4	105.975
2021-08-23 17:00:00	101.884	0.270852	12.75	250.219	2021-08-18 17:00:00	27.3324	0.0486101	3.5	68.6875
2021-08-23 17:30:00	87.7607	0.239931	11.84	232.36	2021-08-18 17:30:00	21.1897	0.0395293	6.19	121.479
2021-08-23 18:00:00	68.1036	0.195264	7.57	148.561	2021-08-18 18:00:00	16.6454	0.0324908	4.54	89.0975
2021-08-23 18:30:00	49.2968	0.150178	6.05	118.731	2021-08-18 18:30:00	11.8168	0.0245973	3.5	68.6875
2021-08-23 19:00:00	38.1522	0.121953	4.72	92.63	2021-08-18 19:00:00	8.71814	0.0192131	1.58	31.0075
2021-08-23 19:30:00	31.6403	0.104753	3.56	69.865	2021-08-18 19:30:00	9.04214	0.0197911	3.02	59.2675
2021-08-23 20:00:00	29.4289	0.0987656	4.54	89.0975	2021-08-18 20:00:00	7.06047	0.016188	2.12	41.605
2021-08-24 06:30:00	3.81968	0.0188044	0.46	9.0275	2021-08-22 06:30:00	7.0541	0.0161761	3.5	68.6875
2021-08-24 07:00:00	4.6504	0.022064	0.49	9.61625	2021-08-22 07:00:00	8.53105	0.0188774	3.5	68.6875
2021-08-24 07:30:00	11.2878	0.0453457	1.36	26.69	2021-08-22 07:30:00	12.6894	0.0260629	2.54	49.8475
2021-08-24 08:00:00	26.828	0.0916138	3.17	62.2112	2021-08-22 08:00:00	19.2019	0.0364895	5.46	107.153
2021-08-24 08:30:00	54.3897	0.162665	6.35	124.619	2021-08-22 08:30:00	27.1203	0.0483035	5.51	108.134
2021-08-24 09:00:00	75.5374	0.212408	9.37	183.886	2021-08-22 09:00:00	34.4008	0.0585966	6.31	123.834
2021-08-24 09:30:00	90.6455	0.246318	10.77	211.361	2021-08-22 09:30:00	40.734	0.0672186	5.46	107.153
2021-08-24 10:00:00	92.5437	0.2505	11.7	229.613	2021-08-22 10:00:00	48.4118	0.0773412	8.1	158.963
2021-08-24 10:30:00	81.4244	0.22576	10.07	197.624	2021-08-22 10:30:00	54.485	0.0851345	6.91	135.609
2021-08-24 11:00:00	119.658	0.308647	15.54	304.973	2021-08-22 11:00:00	60.8568	0.0931375	8.85	173.681
2021-08-24 11:30:00	145.348	0.361476	17.62	345.793	2021-08-22 11:30:00	67.454	0.101259	9.82	192.718
2021-08-24 12:00:00	121.326	0.312138	14.39	282.404	2021-08-22 12:00:00	70.7498	0.10526	9.88	193.895
2021-08-24 12:30:00	146.87	0.364548	18.61	365.221	2021-08-22 12:30:00	72.6639	0.107568	12.6	247.275
2021-08-24 13:00:00	144.69	0.360146	16	314	2021-08-22 13:00:00	74.927	0.110282	9.82	192.718
2021-08-24 13:30:00	141.012	0.352691	17.72	347.755	2021-08-22 13:30:00	77.3939	0.113222	10.81	212.146
2021-08-24 14:00:00	136.505	0.343505	17.55	344.419	2021-08-22 14:00:00	78.6199	0.114677	12.72	249.63
2021-08-24 14:30:00	125.202	0.320213	15.91	312.234	2021-08-22 14:30:00	78.6319	0.114691	12.7	249.237
2021-08-24 15:00:00	121.807	0.313142	15.73	308.701	2021-08-22 15:00:00	77.2382	0.113037	12.72	249.63
2021-08-24 15:30:00	116.176	0.301331	14.21	278.871	2021-08-22 15:30:00	75.5916	0.111076	11.76	230.79
2021-08-24 16:00:00	114.895	0.298629	14.21	278.871	2021-08-22 16:00:00	72.4529	0.107314	12.72	249.63
2021-08-24 16:30:00	111.642	0.291741	14.86	291.628	2021-08-22 16:30:00	65.9395	0.0994086	11.76	230.79
2021-08-24 17:00:00	110.293	0.288876	13.82	271.218	2021-08-22 17:00:00	54.4957	0.085148	9.8	192.325
2021-08-24 17:30:00	105.227	0.278049	11.84	232.36	2021-08-22 17:30:00	52.9036	0.0831217	6.91	135.609
2021-08-24 18:00:00	72.1126	0.204551	10.09	198.016	2021-08-22 18:00:00	42.1373	0.0690939	7.17	140.711
2021-08-24 18:30:00	62.4765	0.182053	7.02	137.767	2021-08-22 18:30:00	30.6346	0.0533293	5.39	105.779
2021-08-24 19:00:00	45.6995	0.141213	6.16	120.89	2021-08-22 19:00:00	22.7655	0.0419012	4.42	86.7425
2021-08-24 19:30:00	32.3317	0.106609	3.08	60.445	2021-08-22 19:30:00	18.1375	0.0348375	3.47	68.0988
2021-08-24 20:00:00	24.2781	0.0844748	3.21	62.9962	2021-08-22 20:00:00	4.22346	0.0106636	2.07	40.6237
2021-08-25 06:30:00	59.3752	0.174676	7.68	150.72	2021-08-23 06:30:00	4.13778	0.0104876	1.8	35.325
2021-08-25 07:00:00	66.6395	0.191847	8.86	173.877	2021-08-23 07:00:00	4.98652	0.0122039	0.88	17.27
2021-08-25 07:30:00	73.7596	0.208338	9.39	184.279	2021-08-23 07:30:00	9.3491	0.0203352	3.5	68.6875
2021-08-25 08:00:00	73.8114	0.208457	9.39	184.279	2021-08-23 08:00:00	15.6641	0.030926	2.54	49.8475
2021-08-25 08:30:00	79.7246	0.221924	10.29	201.941	2021-08-23 08:30:00	25.9227	0.0465634	4.5	88.3125
2021-08-25 09:00:00	83.929	0.231385	9.81	192.521	2021-08-23 09:00:00	38.4387	0.0641251	6.31	123.834
2021-08-25 09:30:00	106.874	0.281578	12.23	240.014	2021-08-23 09:30:00	49.7226	0.0790381	6.31	123.834
2021-08-25 10:00:00	127.017	0.32398	13.18	258.657	2021-08-23 10:00:00	57.7458	0.0892508	9.8	192.325
2021-08-25 10:30:00	120.791	0.311019	13.62	267.292	2021-08-23 10:30:00	63.9868	0.0970105	9.8	192.325
2021-08-25 11:00:00	144.666	0.360096	15.61	306.346	2021-08-23 11:00:00	69.9267	0.104265	10.79	211.754
2021-08-25 11:30:00	141.758	0.354205	16.37	321.261	2021-08-23 11:30:00	72.8515	0.107794	10.79	211.754
2021-08-25 12:00:00	141.122	0.352914	15.32	300.655	2021-08-23 12:00:00	74.0991	0.109291	11.76	230.79
2021-08-25 12:30:00	140.817	0.352294	15.27	299.674	2021-08-23 12:30:00	76.664	0.112354	9.82	192.718
2021-08-25 13:00:00	140.257	0.351155	15.5	304.188	2021-08-23 13:00:00	79.574	0.115806	12.73	249.826
2021-08-25 13:30:00	138.862	0.348316	15.8	310.075	2021-08-23 13:30:00	80.7999	0.117254	11.72	230.005
2021-08-25 14:00:00	139.917	0.350463	15.77	309.486	2021-08-23 14:00:00	82.0202	0.11869	10.8	211.95
2021-08-25 14:30:00	133.332	0.337005	15.32	300.655	2021-08-23 14:30:00	80.6417	0.117067	11.15	218.819
2021-08-25 15:00:00	131.898	0.334056	15.1	296.337	2021-08-23 15:00:00	77.6818	0.113564	11.06	217.053
2021-08-25 15:30:00	127.648	0.325287	13.42	263.368	2021-08-23 15:30:00	78.3549	0.114363	11.76	230.79
2021-08-25 16:00:00	126.628	0.323172	14.43	283.189	2021-08-23 16:00:00	74.2408	0.10946	11.57	227.061
2021-08-25 16:30:00	123.39	0.316445	14.39	282.404	2021-08-23 16:30:00	60.7022	0.0929453	9.9	194.287
2021-08-25 17:00:00	120.224	0.309832	14.19	278.479	2021-08-23 17:00:00	48.1242	0.0769678	8.1	158.963
2021-08-25 17:30:00	112.549	0.293666	12.29	241.191	2021-08-23 17:30:00	36.1064	0.060946	5.4	105.975
2021-08-25 18:00:00	78.5388	0.219239	8.74	171.522	2021-08-23 18:00:00	27.4613	0.0487964	4.55	89.2938
2021-08-25 18:30:00	63.1259	0.183588	6.77	132.861	2021-08-23 18:30:00	21.7697	0.0404061	2.61	51.2212
2021-08-25 19:00:00	51.851	0.156469	4.65	91.2563	2021-08-23 19:00:00	19.7316	0.0373051	2.6	51.025
2021-08-25 19:30:00	39.4477	0.125307	4.52	88.705	2021-08-23 19:30:00	19.2259	0.0365265	3.58	70.2575
2021-08-25 20:00:00	33.535	0.109821	3.7	72.6125	2021-08-23 20:00:00	0.851947	0.0029048	0.89	17.4662
2021-08-26 06:30:00	43.6989	0.13617	4.87	95.5738	2021-08-24 06:30:00	0.412556	0.0016117	3.57	70.0613
2021-08-26 07:00:00	79.9485	0.22243	6.41	125.796	2021-08-24 07:00:00	5.48163e-17	2.04167e-16	0.88	17.27
2021-08-26 07:30:00	75.2934	0.21185	8.18	160.533	2021-08-24 07:30:00	0.4864	0.00184236	1.8	35.325
2021-08-26 08:00:00	76.2978	0.214144	7.29	143.066	2021-08-24 08:00:00	2.5786	0.0071422	1.8	35.325
2021-08-26 08:30:00	83.599	0.230646	7.64	149.935	2021-08-24 08:30:00	6.69295	0.0155001	1.8	35.325
2021-08-26 09:00:00	86.0338	0.236088	9.03	177.214	2021-08-24 09:00:00	16.6616	0.0325165	3.57	70.0613
2021-08-26 09:30:00	119.824	0.308995	12.12	237.855	2021-08-24 09:30:00	45.2773	0.0732481	6.33	124.226
2021-08-26 10:00:00	114.409	0.297601	13.64	267.685	2021-08-24 10:00:00	38.7079	0.0644897	7.18	140.907
2021-08-26 10:30:00	139.007	0.348612	15.32	300.655	2021-08-24 10:30:00	57.442	0.0888691	8.97	176.036
2021-08-26 11:00:00	159.169	0.389157	17.57	344.811	2021-08-24 11:00:00	50.9709	0.0806464	8.56	167.99
2021-08-26 11:30:00	121.17	0.311811	15.28	299.87	2021-08-24 11:30:00	61.987	0.0945402	10.78	211.557
2021-08-26 12:00:00	144.455	0.35967	15.97	313.411	2021-08-24 12:00:00	74.4535	0.109715	11.76	230.79
2021-08-26 12:30:00	149.944	0.370732	15.54	304.973	2021-08-24 12:30:00	70.2857	0.104699	10.79	211.754
2021-08-26 13:00:00	156.627	0.384102	17.59	345.204	2021-08-24 13:00:00	70.448	0.104896	12.22	239.818
2021-08-26 13:30:00	157.685	0.386208	17.94	352.072	2021-08-24 13:30:00	69.6607	0.103942	10.84	212.735
2021-08-26 14:00:00	160.82	0.392433	18.54	363.848	2021-08-24 14:00:00	69.9382	0.104279	10.27	201.549
2021-08-26 14:30:00	151.533	0.373922	16.23	318.514	2021-08-24 14:30:00	70.6221	0.105106	12.6	247.275
2021-08-26 15:00:00	145.001	0.360773	16.71	327.934	2021-08-24 15:00:00	70.6569	0.105148	12.6	247.275
2021-08-26 15:30:00	135.74	0.341941	15.54	304.973	2021-08-24 15:30:00	70.5641	0.105036	11.08	217.445
2021-08-26 16:00:00	130.065	0.330281	15.42	302.618	2021-08-24 16:00:00	75.0337	0.110409	11.69	229.416
2021-08-26 16:30:00	127.097	0.324146	15.54	304.973	2021-08-24 16:30:00	66.8947	0.100577	11.79	231.379
2021-08-26 17:00:00	121.594	0.312698	15.39	302.029	2021-08-24 17:00:00	69.2105	0.103396	9.9	194.287
2021-08-26 17:30:00	127.292	0.32455	14.94	293.197	2021-08-24 17:30:00	50.8352	0.0804719	8.88	174.27
2021-08-26 18:00:00	89.3155	0.243378	9.52	186.83	2021-08-24 18:00:00	36.8729	0.061995	6.4	125.6
2021-08-26 18:30:00	67.1837	0.193119	5.92	116.18	2021-08-24 18:30:00	27.4789	0.0488217	6.31	123.834
2021-08-26 19:00:00	57.3172	0.169742	5.39	105.779	2021-08-24 19:00:00	21.3171	0.0397223	5.52	108.33
2021-08-26 19:30:00	44.1976	0.137431	5.15	101.069	2021-08-24 19:30:00	16.9869	0.0330314	3.58	70.2575
2021-08-26 20:00:00	36.3418	0.117231	4.96	97.34	2021-08-24 20:00:00	10.011	0.0214972	2.54	49.8475
2021-08-27 06:30:00	26.2075	0.0898886	3.98	78.1075	2021-08-25 06:30:00	12.8564	0.0263412	1.64	32.185
2021-08-27 07:00:00	56.1125	0.166838	6.68	131.095	2021-08-25 07:00:00	18.8906	0.0360081	3.58	70.2575
2021-08-27 07:30:00	75.3195	0.21191	8.48	166.42	2021-08-25 07:30:00	24.8586	0.0450047	5.03	98.7138
2021-08-27 08:00:00	77.8739	0.21773	10.34	202.922	2021-08-25 08:00:00	28.1644	0.0498088	4.47	87.7237
2021-08-27 08:30:00	76.5872	0.214803	8.95	175.644	2021-08-25 08:30:00	31.2041	0.0541333	4.42	86.7425
2021-08-27 09:00:00	77.8562	0.21769	10.7	209.988	2021-08-25 09:00:00	42.4829	0.0695539	5.44	106.76
2021-08-27 09:30:00	96.5878	0.259357	11.24	220.585	2021-08-25 09:30:00	48.5352	0.0775013	6.92	135.805
2021-08-27 10:00:00	117.247	0.303584	14.84	291.235	2021-08-25 10:00:00	29.5934	0.0518521	5.44	106.76
2021-08-27 10:30:00	126.09	0.322058	16.58	325.382	2021-08-25 10:30:00	63.3478	0.0962227	9.9	194.287
2021-08-27 11:00:00	142.727	0.356171	18.2	357.175	2021-08-25 11:00:00	50.7101	0.0803109	10.36	203.315
2021-08-27 11:30:00	138.524	0.347627	17.91	351.484	2021-08-25 11:30:00	91.7776	0.130038	13.21	259.246
2021-08-27 12:00:00	132.226	0.334732	16.6	325.775	2021-08-25 12:00:00	75.5916	0.111076	10.79	211.754
2021-08-27 12:30:00	149.184	0.369206	18.72	367.38	2021-08-25 12:30:00	71.483	0.106146	10.55	207.044
2021-08-27 13:00:00	156.888	0.384621	22.07	433.124	2021-08-25 13:00:00	72.5115	0.107385	12.72	249.63
2021-08-27 13:30:00	153.919	0.378697	18.4	361.1	2021-08-25 13:30:00	71.7047	0.106413	12.72	249.63
2021-08-27 14:00:00	157.241	0.385323	19.74	387.398	2021-08-25 14:00:00	71.553	0.10623	10.31	202.334
2021-08-27 14:30:00	152.633	0.376126	20.11	394.659	2021-08-25 14:30:00	70.6918	0.10519	10.31	202.334
2021-08-27 15:00:00	146.096	0.362985	20.55	403.294	2021-08-25 15:00:00	68.9225	0.103047	12.7	249.237
2021-08-27 15:30:00	138.476	0.347528	18.38	360.708	2021-08-25 15:30:00	71.2151	0.105822	12.72	249.63
2021-08-27 16:00:00	134.776	0.339967	16.63	326.364	2021-08-25 16:00:00	74.3235	0.10956	11.05	216.856
2021-08-27 16:30:00	132.508	0.335312	15.3	300.262	2021-08-25 16:30:00	65.0567	0.0983261	11.76	230.79
2021-08-27 17:00:00	119.083	0.307442	15.68	307.72	2021-08-25 17:00:00	65.0228	0.0982845	10.79	211.754
2021-08-27 17:30:00	111.248	0.290905	14.62	286.918	2021-08-25 17:30:00	51.5882	0.0814389	8.1	158.963
2021-08-27 18:00:00	91.6208	0.248469	10.27	201.549	2021-08-25 18:00:00	35.7014	0.06039	5.4	105.975
2021-08-27 18:30:00	67.1424	0.193022	8.16	160.14	2021-08-25 18:30:00	26.8152	0.0478616	4.5	88.3125
2021-08-27 19:00:00	47.3991	0.145465	5.98	117.357	2021-08-25 19:00:00	21.3746	0.0398093	3.6	70.65
2021-08-27 19:30:00	35.6791	0.115492	4.26	83.6025	2021-08-25 19:30:00	17.5795	0.0339644	1.8	35.325
2021-08-27 20:00:00	29.9163	0.100092	4.46	87.5275	2021-08-25 20:00:00	8.37207	0.0185911	2.7	52.9875
2021-09-08 06:30:00	0.268134	0.00217307	1.67	32.7737	2021-08-26 06:30:00	19.29	0.0366253	4.64	91.06
2021-09-08 07:00:00	0.0703528	0.000732896	0.8	15.7	2021-08-26 07:00:00	25.475	0.0459092	4.47	87.7237
2021-09-08 07:30:00	0.0703528	0.000732896	1.04	20.41	2021-08-26 07:30:00	26.1732	0.0469286	3.5	68.6875
2021-09-08 08:00:00	2.20808	0.0120478	0.58	11.3825	2021-08-26 08:00:00	29.9155	0.0523101	3.5	68.6875
2021-09-08 08:30:00	9.36705	0.03897	1.42	27.8675	2021-08-26 08:30:00	36.5033	0.0614897	4.5	88.3125
2021-09-08 09:00:00	30.8157	0.10253	2.84	55.735	2021-08-26 09:00:00	52.0606	0.0820441	5.4	105.975
2021-09-08 09:30:00	48.0244	0.147022	5.92	116.18	2021-08-26 09:30:00	58.9445	0.090753	8.1	158.963
2021-09-08 10:00:00	56.7938	0.168482	7.81	153.271	2021-08-26 10:00:00	83.8507	0.120837	9.9	194.287
2021-09-08 10:30:00	70.7928	0.201505	9.39	184.279	2021-08-26 10:30:00	68.8419	0.102949	12.6	247.275
2021-09-08 11:00:00	94.7437	0.255327	12.62	247.667	2021-08-26 11:00:00	68.1296	0.102082	11.27	221.174
2021-09-08 11:30:00	97.6189	0.261604	13.34	261.798	2021-08-26 11:30:00	78.2706	0.114263	12.05	236.481
2021-09-08 12:00:00	96.3216	0.258776	13.38	262.583	2021-08-26 12:00:00	82.8292	0.11964	9.87	193.699
2021-09-08 12:30:00	96.7078	0.259618	13.19	258.854	2021-08-26 12:30:00	85.9196	0.123254	12.73	249.826
2021-09-08 13:00:00	110.227	0.288733	14.04	275.535	2021-08-26 13:00:00	94.9475	0.133675	13.5	264.938
2021-09-08 13:30:00	119.292	0.307879	16.65	326.756	2021-08-26 13:30:00	88.0823	0.125768	12.46	244.528
2021-09-08 14:00:00	115.231	0.299338	15.8	310.075	2021-08-26 14:00:00	87.8689	0.125521	10.67	209.399
2021-09-08 14:30:00	114.6	0.298006	16.58	325.382	2021-08-26 14:30:00	85.7579	0.123065	9.82	192.718
2021-09-08 15:00:00	110.889	0.290142	14.4	282.6	2021-08-26 15:00:00	85.3355	0.122573	10.62	208.417
2021-09-08 15:30:00	108.897	0.285902	15.33	300.851	2021-08-26 15:30:00	81.9835	0.118647	11.08	217.445
2021-09-08 16:00:00	104.091	0.275608	12.6	247.275	2021-08-26 16:00:00	79.3805	0.115577	11.7	229.612
2021-09-08 16:30:00	97.5245	0.261398	12.19	239.229	2021-08-26 16:30:00	69.4528	0.10369	11.13	218.426
2021-09-08 17:00:00	95.905	0.257866	13.16	258.265	2021-08-26 17:00:00	71.6346	0.106329	9.34	183.297
2021-09-08 17:30:00	89.8086	0.244469	11.18	219.408	2021-08-26 17:30:00	57.0088	0.0883243	8.83	173.289
2021-09-08 18:00:00	62.6018	0.182349	7.74	151.898	2021-08-26 18:00:00	37.4818	0.0628252	9.07	177.999
2021-09-08 18:30:00	46.0055	0.141981	5.25	103.031	2021-08-26 18:30:00	27.4701	0.048809	4.5	88.3125
2021-09-08 19:00:00	37.2065	0.119492	4.5	88.3125	2021-08-26 19:00:00	21.3664	0.0397968	3.6	70.65
2021-09-08 19:30:00	33.1969	0.108921	4.01	78.6963	2021-08-26 19:30:00	17.5326	0.0338907	2.54	49.8475
2021-09-08 20:00:00	30.3198	0.101188	3.7	72.6125	2021-08-26 20:00:00	3.39986	0.00894079	0.88	17.27
2021-09-09 06:30:00	5.90159	0.026776	0.54	10.5975	2021-08-27 06:30:00	8.67735	0.01914	0.88	17.27
2021-09-09 07:00:00	5.94681	0.0269425	0.9	17.6625	2021-08-27 07:00:00	18.4854	0.0353794	3.6	70.65
2021-09-09 07:30:00	9.72187	0.0401649	0.75	14.7188	2021-08-27 07:30:00	27.0418	0.0481899	3.84	75.36
2021-09-09 08:00:00	20.7514	0.0743621	2.7	52.9875	2021-08-27 08:00:00	32.4249	0.0558475	3.98	78.1075
2021-09-09 08:30:00	40.7705	0.12871	5.4	105.975	2021-08-27 08:30:00	35.3632	0.059925	4.51	88.5087
2021-09-09 09:00:00	53.8011	0.161233	7.33	143.851	2021-08-27 09:00:00	41.7827	0.0686212	4.81	94.3962
2021-09-09 09:30:00	61.3097	0.179286	8.79	172.504	2021-08-27 09:30:00	51.3055	0.081076	6.31	123.834
2021-09-09 10:00:00	82.6366	0.228487	11.66	228.828	2021-08-27 10:00:00	57.0629	0.0883924	9.77	191.736
2021-09-09 10:30:00	77.1044	0.215981	10.99	215.679	2021-08-27 10:30:00	56.5011	0.0876849	9.89	194.091
2021-09-09 11:00:00	89.5674	0.243936	13.19	258.854	2021-08-27 11:00:00	100.722	0.140242	12.75	250.219
2021-09-09 11:30:00	82.8393	0.228942	11.86	232.752	2021-08-27 11:30:00	77.8258	0.113735	12.73	249.826
2021-09-09 12:00:00	106.661	0.281123	13.47	264.349	2021-08-27 12:00:00	81.0069	0.117497	11.71	229.809
2021-09-09 12:30:00	108.719	0.285522	14.01	274.946	2021-08-27 12:30:00	89.0008	0.126833	12.6	247.275
2021-09-09 13:00:00	116.499	0.30201	14.93	293.001	2021-08-27 13:00:00	92.5439	0.130919	14.17	278.086
2021-09-09 13:30:00	121.139	0.311747	16.58	325.382	2021-08-27 13:30:00	92.3137	0.130655	14.22	279.067
2021-09-09 14:00:00	111.531	0.291506	13.5	264.938	2021-08-27 14:00:00	90.9374	0.12907	14.22	279.067
2021-09-09 14:30:00	108.586	0.285237	14.4	282.6	2021-08-27 14:30:00	91.0137	0.129158	11.51	225.884
2021-09-09 15:00:00	105.202	0.277996	13.5	264.938	2021-08-27 15:00:00	88.1577	0.125856	11.76	230.79
2021-09-09 15:30:00	102.318	0.271788	13.8	270.825	2021-08-27 15:30:00	82.0202	0.11869	11.03	216.464
2021-09-09 16:00:00	82.5787	0.228357	11.7	229.613	2021-08-27 16:00:00	77.7418	0.113635	10.81	212.146
2021-09-09 16:30:00	86.7676	0.237723	10.31	202.334	2021-08-27 16:30:00	64.3016	0.0973979	9.82	192.718
2021-09-09 17:00:00	84.978	0.233732	10.78	211.557	2021-08-27 17:00:00	55.7907	0.0867882	8.1	158.963
2021-09-09 17:30:00	67.678	0.194272	8.29	162.691	2021-08-27 17:30:00	45.3076	0.0732878	5.41	106.171
2021-09-09 18:00:00	46.8	0.14397	5.83	114.414	2021-08-27 18:00:00	33.7972	0.0577601	4.64	91.06
2021-09-09 18:30:00	33.9819	0.111008	3.67	72.0238	2021-08-27 18:30:00	24.7477	0.0448415	3.51	68.8837
2021-09-09 19:00:00	28.7536	0.0969205	3.32	65.155	2021-08-27 19:00:00	19.8364	0.0374659	2.71	53.1837
2021-09-09 19:30:00	25.3525	0.087499	3.68	72.22	2021-08-27 19:30:00	16.9947	0.0330436	1.57	30.8113
2021-09-09 20:00:00	24.6769	0.0856003	2.67	52.3988	2021-09-02 06:30:00	8.817	0.0193898	0.87	17.0738
2021-09-10 06:30:00	4.9115	0.0230652	0.54	10.5975	2021-09-02 07:00:00	7.69321	0.0173569	1.78	34.9325
2021-09-10 07:00:00	4.9115	0.0230652	0.52	10.205	2021-09-02 07:30:00	7.36012	0.0167439	2.65	52.0063
2021-09-10 07:30:00	6.35318	0.0284288	0.68	13.345	2021-09-02 08:00:00	7.40477	0.0168264	3.52	69.08
2021-09-10 08:00:00	14.5698	0.0557931	1.58	31.0075	2021-09-02 08:30:00	8.96976	0.0196623	1.64	32.185
2021-09-10 08:30:00	45.6698	0.141139	5.37	105.386	2021-09-02 09:00:00	9.93219	0.0213596	3.55	69.6688
2021-09-10 09:00:00	58.7276	0.173127	8.25	161.906	2021-09-02 09:30:00	13.6116	0.0275914	1.93	37.8762
2021-09-10 09:30:00	67.5287	0.193924	8.33	163.476	2021-09-02 10:00:00	24.8936	0.0450561	4.5	88.3125
2021-09-10 10:00:00	73.4148	0.207547	7.87	154.449	2021-09-02 10:30:00	24.5303	0.0445212	5.4	105.975
2021-09-10 10:30:00	87.5304	0.239419	11.62	228.043	2021-09-02 11:00:00	27.8491	0.0493554	8.1	158.963
2021-09-10 11:00:00	93.2715	0.252099	11.65	228.631	2021-09-02 11:30:00	43.8408	0.0713544	6.3	123.638
2021-09-10 11:30:00	104.559	0.276614	11.09	217.641	2021-09-02 12:00:00	58.7758	0.0905419	6.73	132.076
2021-09-10 12:00:00	104.254	0.275959	14.93	293.001	2021-09-02 12:30:00	50.4207	0.0799385	8.86	173.877
2021-09-10 12:30:00	113.39	0.295446	15.73	308.701	2021-09-02 13:00:00	48.2577	0.0771412	8.85	173.681
2021-09-10 13:00:00	123.516	0.316707	15.73	308.701	2021-09-02 13:30:00	51.2069	0.0809496	7.25	142.281
2021-09-10 13:30:00	127.582	0.325151	16.39	321.654	2021-09-02 14:00:00	53.546	0.0839407	8.1	158.963
2021-09-10 14:00:00	120.738	0.310907	16.6	325.775	2021-09-02 14:30:00	55.7364	0.0867196	8.9	174.662
2021-09-10 14:30:00	124.043	0.317803	15.73	308.701	2021-09-02 15:00:00	59.329	0.0912336	8.1	158.963
2021-09-10 15:00:00	117.716	0.304571	15.75	309.094	2021-09-02 15:30:00	63.5037	0.096415	8.97	176.036
2021-09-10 15:30:00	111.328	0.291075	13.82	271.218	2021-09-02 16:00:00	64.1045	0.0971554	7.93	155.626
2021-09-10 16:00:00	102.749	0.272717	13.8	270.825	2021-09-02 16:30:00	62.6614	0.0953748	7.93	155.626
2021-09-10 16:30:00	92.6778	0.250795	12.19	239.229	2021-09-02 17:00:00	60.3094	0.0924563	9.39	184.279
2021-09-10 17:00:00	85.5365	0.234979	11.57	227.061	2021-09-02 17:30:00	56.6011	0.0878109	7.45	146.206
2021-09-10 17:30:00	71.9537	0.204185	9.42	184.868	2021-09-02 18:00:00	46.4555	0.0747927	8.41	165.046
2021-09-10 18:00:00	63.9914	0.18563	7.89	154.841	2021-09-02 18:30:00	39.1013	0.0650216	6.97	136.786
2021-09-10 18:30:00	48.283	0.147665	6.15	120.694	2021-09-02 19:00:00	31.7265	0.0548683	4.55	89.2938
2021-09-10 19:00:00	38.9595	0.124046	4.17	81.8362	2021-09-02 19:30:00	26.886	0.0479643	4.23	83.0138
2021-09-10 19:30:00	34.3164	0.111895	4.13	81.0512	2021-09-02 20:00:00	24.8259	0.0449565	3.43	67.3137
2021-09-10 20:00:00	32.6947	0.10758	4	78.5	2021-09-08 06:30:00	5.2444	0.0127142	3.6	70.65
2021-09-11 06:30:00	10.08	0.0413626	0.94	18.4475	2021-09-08 07:00:00	4.149	0.0105107	1.08	21.195
2021-09-11 07:00:00	8.9112	0.0374222	1.07	20.9988	2021-09-08 07:30:00	2.54309	0.0070622	1.63	31.9887
2021-09-11 07:30:00	10.8486	0.0439071	1.77	34.7362	2021-09-08 08:00:00	1.09664	0.00356607	0.66	12.9525
2021-09-11 08:00:00	18.7874	0.0685919	2.02	39.6425	2021-09-08 08:30:00	0.116469	0.000576878	3.58	70.2575
2021-09-11 08:30:00	36.9653	0.118862	4.86	95.3775	2021-09-08 09:00:00	0.187112	0.000847887	1.88	36.895
2021-09-11 09:00:00	63.1288	0.183595	8.35	163.869	2021-09-08 09:30:00	1.50429	0.00460998	0.67	13.1488
2021-09-11 09:30:00	72.8687	0.206291	8.07	158.374	2021-09-08 10:00:00	4.33669	0.0108953	1.5	29.4375
2021-09-11 10:00:00	73.6338	0.208049	8.96	175.84	2021-09-08 10:30:00	9.39196	0.0204109	2.36	46.315
2021-09-11 10:30:00	81.2433	0.225352	10.01	196.446	2021-09-08 11:00:00	23.7539	0.0433731	5.1	100.087
2021-09-11 11:00:00	86.2051	0.23647	11.08	217.445	2021-09-08 11:30:00	34.1399	0.0582354	5.03	98.7138
2021-09-11 11:30:00	91.0905	0.2473	11.6	227.65	2021-09-08 12:00:00	34.1018	0.0581827	7.89	154.841
2021-09-11 12:00:00	95.5309	0.257049	12.63	247.864	2021-09-08 12:30:00	31.4412	0.0544672	7.45	146.206
2021-09-11 12:30:00	104.243	0.275935	13.99	274.554	2021-09-08 13:00:00	31.4691	0.0545064	8.38	164.458
2021-09-11 13:00:00	110.283	0.288853	14.58	286.133	2021-09-08 13:30:00	34.7213	0.0590398	8.9	174.662
2021-09-11 13:30:00	112.401	0.293353	15.28	299.87	2021-09-08 14:00:00	38.414	0.0640916	7.45	146.206
2021-09-11 14:00:00	110.092	0.288447	15.32	300.655	2021-09-08 14:30:00	39.1434	0.0650785	8.9	174.662
2021-09-11 14:30:00	116.406	0.301815	15.82	310.468	2021-09-08 15:00:00	42.5042	0.0695822	8.9	174.662
2021-09-11 15:00:00	109.533	0.287256	12.6	247.275	2021-09-08 15:30:00	43.306	0.0706466	9.87	193.699
2021-09-11 15:30:00	111.339	0.291099	13.5	264.938	2021-09-08 16:00:00	38.2568	0.0638785	7.45	146.206
2021-09-11 16:00:00	103.701	0.274768	12.49	245.116	2021-09-08 16:30:00	28.4504	0.0502193	6.97	136.786
2021-09-11 16:30:00	89.8086	0.244469	9.38	184.083	2021-09-08 17:00:00	20.4146	0.0383506	5.02	98.5175
2021-09-11 17:00:00	84.7531	0.233229	9.03	177.214	2021-09-08 17:30:00	17.2215	0.0334014	5.03	98.7138
2021-09-11 17:30:00	79.1325	0.220584	8.42	165.243	2021-09-08 18:00:00	12.1295	0.0251248	4.55	89.2938
2021-09-11 18:00:00	61.9585	0.180825	7.96	156.215	2021-09-08 18:30:00	8.85412	0.0194561	3.6	70.65
2021-09-11 18:30:00	49.7612	0.151327	4	78.5	2021-09-08 19:00:00	7.11998	0.0162988	4.55	89.2938
2021-09-11 19:00:00	42.5032	0.133136	6.89	135.216	2021-09-08 19:30:00	6.51783	0.0151698	2.85	55.9312
2021-09-11 19:30:00	38.5534	0.122994	3.79	74.3787	2021-09-08 20:00:00	6.85312	0.0158007	1.64	32.185
2021-09-11 20:00:00	36.2863	0.117086	2.45	48.0813	2021-09-09 06:30:00	5.26279	0.0127504	0.67	13.1488
2021-09-12 06:30:00	18.9091	0.0689528	1.8	35.325	2021-09-09 07:00:00	4.63329	0.0114969	0.67	13.1488
2021-09-12 07:00:00	19.5717	0.070909	1.8	35.325	2021-09-09 07:30:00	3.48904	0.00913085	1.83	35.9138
2021-09-12 07:30:00	22.2302	0.0786388	0.25	4.90625	2021-09-09 08:00:00	2.97307	0.00801774	1.83	35.9138
2021-09-12 08:00:00	28.6842	0.0967305	2.7	52.9875	2021-09-09 08:30:00	4.23091	0.0106789	1.86	36.5025
2021-09-12 08:30:00	37.9959	0.121547	2.7	52.9875	2021-09-09 09:00:00	6.70438	0.0155216	2.61	51.2212
2021-09-12 09:00:00	45.7891	0.141438	3.6	70.65	2021-09-09 09:30:00	10.1974	0.0218217	3.57	70.0613
2021-09-12 09:30:00	51.1247	0.154687	4.5	88.3125	2021-09-09 10:00:00	14.8234	0.0295707	4.97	97.5362
2021-09-12 10:00:00	55.8937	0.166309	5.8	113.825	2021-09-09 10:30:00	32.3558	0.0557509	7.16	140.515
2021-09-12 10:30:00	62.6697	0.18251	5.92	116.18	2021-09-09 11:00:00	43.7137	0.0711864	8.85	173.681
2021-09-12 11:00:00	75.8867	0.213206	7.72	151.505	2021-09-09 11:30:00	41.8982	0.0687752	7.47	146.599
2021-09-12 11:30:00	81.8953	0.22682	6.82	133.843	2021-09-09 12:00:00	40.8438	0.0673658	7.18	140.907
2021-09-12 12:00:00	87.0446	0.238339	6.76	132.665	2021-09-09 12:30:00	40.7537	0.0672451	8.9	174.662
2021-09-12 12:30:00	97.787	0.261969	10.29	201.941	2021-09-09 13:00:00	39.7178	0.0658532	7.93	155.626
2021-09-12 13:00:00	103.127	0.273532	11.63	228.239	2021-09-09 13:30:00	40.1352	0.0664149	8.9	174.662
2021-09-12 13:30:00	104.461	0.276403	9.55	187.419	2021-09-09 14:00:00	39.7178	0.0658532	7.45	146.206
2021-09-12 14:00:00	104.276	0.276005	11.19	219.604	2021-09-09 14:30:00	39.1532	0.0650918	7.04	138.16
2021-09-12 14:30:00	100.273	0.267367	10.23	200.764	2021-09-09 15:00:00	38.7782	0.0645848	7.9	155.037
2021-09-12 15:00:00	99.72	0.266168	10.06	197.428	2021-09-09 15:30:00	37.943	0.0634525	7.18	140.907
2021-09-12 15:30:00	97.5245	0.261398	9.89	194.091	2021-09-09 16:00:00	25.1984	0.0455038	5.51	108.134
2021-09-12 16:00:00	94.8988	0.255666	8.14	159.748	2021-09-09 16:30:00	21.435	0.0399006	6.67	130.899
2021-09-12 16:30:00	87.9777	0.240413	9.33	183.101	2021-09-09 17:00:00	24.6563	0.044707	6.3	123.638
2021-09-12 17:00:00	83.3134	0.230006	8.08	158.57	2021-09-09 17:30:00	20.4811	0.0384521	4.5	88.3125
2021-09-12 17:30:00	71.7821	0.203789	7.31	143.459	2021-09-09 18:00:00	13.0858	0.0267224	3.6	70.65
2021-09-12 18:00:00	52.4087	0.157835	4.48	87.92	2021-09-09 18:30:00	8.43842	0.0187107	1.85	36.3062
2021-09-12 18:30:00	38.6443	0.12323	2.8	54.95	2021-09-09 19:00:00	6.1038	0.0143822	1.8	35.325
2021-09-12 19:00:00	32.5432	0.107175	2.71	53.1837	2021-09-09 19:30:00	6.04062	0.0142612	1.97	38.6613
2021-09-12 19:30:00	28.6401	0.0966096	1.93	37.8762	2021-09-09 20:00:00	5.877	0.0139466	1.47	28.8487
2021-09-12 20:00:00	28.3884	0.0959193	1.82	35.7175	2021-09-10 06:30:00	4.66915	0.0115691	1.37	26.8863
2021-09-13 06:30:00	5.84415	0.0265641	0.52	10.205	2021-09-10 07:00:00	3.19295	0.0084962	0.89	17.4662
2021-09-13 07:00:00	4.72321	0.0223442	0.46	9.0275	2021-09-10 07:30:00	7.02862	0.0161286	1.81	35.5213
2021-09-13 07:30:00	4.49019	0.0214445	0.25	4.90625	2021-09-10 08:00:00	12.4095	0.0255949	0.67	13.1488
2021-09-13 08:00:00	4.57145	0.0217592	0.28	5.495	2021-09-10 08:30:00	17.8785	0.0344328	4.55	89.2938
2021-09-13 08:30:00	5.50223	0.0252945	0.46	9.0275	2021-09-10 09:00:00	23.3575	0.0427842	3.57	70.0613
2021-09-13 09:00:00	10.0706	0.0413315	0.49	9.61625	2021-09-10 09:30:00	26.4957	0.0473978	6.31	123.834
2021-09-13 09:30:00	19.5269	0.0707773	0.49	9.61625	2021-09-10 10:00:00	28.1883	0.0498431	5.02	98.5175
2021-09-13 10:00:00	35.9927	0.116316	2.7	52.9875	2021-09-10 10:30:00	46.1418	0.0743822	8.98	176.233
2021-09-13 10:30:00	42.2716	0.132546	3.6	70.65	2021-09-10 11:00:00	44.3376	0.0720106	7.18	140.907
2021-09-13 11:00:00	48.6719	0.14863	3.12	61.23	2021-09-10 11:30:00	45.0567	0.072958	7.88	154.645
2021-09-13 11:30:00	52.3143	0.157604	4.22	82.8175	2021-09-10 12:00:00	45.8828	0.0740427	7.93	155.626
2021-09-13 12:00:00	57.1685	0.169384	7.2	141.3	2021-09-10 12:30:00	48.8303	0.077884	7.93	155.626
2021-09-13 12:30:00	64.7127	0.187328	6.94	136.198	2021-09-10 13:00:00	49.9208	0.0792939	9.87	193.699
2021-09-13 13:00:00	72.026	0.204351	8.51	167.009	2021-09-10 13:30:00	50.8048	0.0804327	8.42	165.243
2021-09-13 13:30:00	72.9414	0.206459	9.42	184.868	2021-09-10 14:00:00	51.2004	0.0809412	9.87	193.699
2021-09-13 14:00:00	81.5307	0.226	9.39	184.279	2021-09-10 14:30:00	49.2635	0.0784448	7.93	155.626
2021-09-13 14:30:00	85.8312	0.235636	10.26	201.352	2021-09-10 15:00:00	44.2044	0.0718348	7.45	146.206
2021-09-13 15:00:00	88.5759	0.24174	8.71	170.934	2021-09-10 15:30:00	39.0841	0.0649984	7.06	138.552
2021-09-13 15:30:00	86.5108	0.237151	10.01	196.446	2021-09-10 16:00:00	32.5058	0.0559607	6.05	118.731
2021-09-13 16:00:00	84.3921	0.232422	8.11	159.159	2021-09-10 16:30:00	24.1607	0.0439755	5.46	107.153
2021-09-13 16:30:00	82.2896	0.227707	8.35	163.869	2021-09-10 17:00:00	19.711	0.0372734	5.03	98.7138
2021-09-13 17:00:00	74.7332	0.210569	8.2	160.925	2021-09-10 17:30:00	14.4856	0.0290222	3.46	67.9025
2021-09-13 17:30:00	63.8287	0.185247	6.19	121.479	2021-09-10 18:00:00	12.5574	0.0258425	2.6	51.025
2021-09-13 18:00:00	50.5186	0.153195	3.98	78.1075	2021-09-10 18:30:00	11.873	0.0246923	0.67	13.1488
2021-09-13 18:30:00	38.5814	0.123067	2.71	53.1837	2021-09-10 19:00:00	10.6305	0.0225717	2.55	50.0437
2021-09-13 19:00:00	31.6461	0.104769	1.99	39.0538	2021-09-10 19:30:00	12.9514	0.0264992	1.64	32.185
2021-09-13 19:30:00	27.6065	0.0937677	1.87	36.6988	2021-09-10 20:00:00	13.491	0.0273926	3.3	64.7625
2021-09-13 20:00:00	24.8995	0.0862268	1.95	38.2688	2021-09-11 06:30:00	11.219	0.0235816	2.61	51.2212
2021-09-14 06:30:00	7.5128	0.0325766	0.52	10.205	2021-09-11 07:00:00	9.10838	0.0199088	2.35	46.1187
2021-09-14 07:00:00	6.63877	0.0294626	1.8	35.325	2021-09-11 07:30:00	9.27414	0.0202026	1.81	35.5213
2021-09-14 07:30:00	8.00336	0.0342943	0.97	19.0362	2021-09-11 08:00:00	15.1552	0.0301073	2.77	54.3612
2021-09-14 08:00:00	13.0487	0.0510127	1.93	37.8762	2021-09-11 08:30:00	23.9268	0.0436294	5.99	117.554
2021-09-14 08:30:00	30.6544	0.102094	1.81	35.5213	2021-09-11 09:00:00	30.4968	0.0531344	4.71	92.4338
2021-09-14 09:00:00	47.4938	0.145701	4.5	88.3125	2021-09-11 09:30:00	37.006	0.0621766	4.95	97.1437
2021-09-14 09:30:00	60.3379	0.176974	7.31	143.459	2021-09-11 10:00:00	59.0087	0.0908332	8.25	161.906
2021-09-14 10:00:00	63.9057	0.185429	6.22	122.067	2021-09-11 10:30:00	49.9208	0.0792939	7.75	152.094
2021-09-14 10:30:00	72.0079	0.20431	5.98	117.357	2021-09-11 11:00:00	46.578	0.0749529	8.18	160.532
2021-09-14 11:00:00	85.9984	0.236009	7.72	151.505	2021-09-11 11:30:00	46.5572	0.0749257	7.76	152.29
2021-09-14 11:30:00	85.6248	0.235176	9.14	179.373	2021-09-11 12:00:00	50.5807	0.0801444	7.88	154.645
2021-09-14 12:00:00	92.3102	0.249987	9.93	194.876	2021-09-11 12:30:00	50.0376	0.0794447	9.87	193.699
2021-09-14 12:30:00	94.1554	0.254038	10.36	203.315	2021-09-11 13:00:00	50.1333	0.0795681	8.42	165.243
2021-09-14 13:00:00	93.8877	0.253451	9.12	178.98	2021-09-11 13:30:00	53.1386	0.0834215	9.87	193.699
2021-09-14 13:30:00	96.6764	0.25955	9.85	193.306	2021-09-11 14:00:00	48.8198	0.0778704	8.31	163.084
2021-09-14 14:00:00	98.4819	0.263481	10.14	198.998	2021-09-11 14:30:00	47.5065	0.0761643	9.84	193.11
2021-09-14 14:30:00	92.913	0.251312	9.47	185.849	2021-09-11 15:00:00	47.2556	0.0758374	8.07	158.374
2021-09-14 15:00:00	93.6513	0.252933	10.42	204.493	2021-09-11 15:30:00	37.6397	0.0630402	7.93	155.626
2021-09-14 15:30:00	89.467	0.243713	10.53	206.651	2021-09-11 16:00:00	30.8662	0.0536567	5.51	108.134
2021-09-14 16:00:00	88.3364	0.241208	9.05	177.606	2021-09-11 16:30:00	28.2334	0.049908	6.43	126.189
2021-09-14 16:30:00	83.915	0.231354	8.14	159.748	2021-09-11 17:00:00	22.6466	0.0417234	5.02	98.5175
2021-09-14 17:00:00	73.3145	0.207316	7.48	146.795	2021-09-11 17:30:00	17.8543	0.034395	3.6	70.65
2021-09-14 17:30:00	56.3227	0.167346	5.76	113.04	2021-09-11 18:00:00	16.051	0.0315451	3.52	69.08
2021-09-14 18:00:00	44.957	0.139347	3.97	77.9113	2021-09-11 18:30:00	15.3411	0.030407	2.6	51.025
2021-09-14 18:30:00	37.3307	0.119816	3.98	78.1075	2021-09-11 19:00:00	14.348	0.028798	3.09	60.6412
2021-09-14 19:00:00	33.5753	0.109928	2.82	55.3425	2021-09-11 19:30:00	8.51306	0.0188451	2.34	45.9225
2021-09-14 19:30:00	31.9464	0.105576	2.73	53.5763	2021-09-11 20:00:00	8.20188	0.0182836	2.29	44.9413
2021-09-14 20:00:00	28.5582	0.0963852	0.9	17.6625	2021-09-12 06:30:00	7.31662	0.0166635	2.6	51.025
			0	0	2021-09-12 07:00:00	6.91801	0.0159222	1.87	36.6988
			0	0	2021-09-12 07:30:00	7.2116	0.0164689	1.86	36.5025
					2021-09-12 08:00:00	8.43842	0.0187107	1.81	35.5213
					2021-09-12 08:30:00	11.1685	0.0234953	2.61	51.2212
					2021-09-12 09:00:00	15.4421	0.0305694	1.8	35.325
					2021-09-12 09:30:00	23.7453	0.0433603	2.6	51.025
					2021-09-12 10:00:00	38.3452	0.0639984	4.54	89.0975
					2021-09-12 10:30:00	43.2246	0.0705387	8.65	169.756
					2021-09-12 11:00:00	41.2746	0.0679425	6.3	123.638
					2021-09-12 11:30:00	39.4005	0.0654256	6.49	127.366
					2021-09-12 12:00:00	40.6038	0.0670442	7.2	141.3
					2021-09-12 12:30:00	43.9077	0.071443	7.3	143.262
					2021-09-12 13:00:00	47.6216	0.0763142	8.1	158.963
					2021-09-12 13:30:00	49.0521	0.0781712	8.42	165.243
					2021-09-12 14:00:00	49.4858	0.0787323	8.93	175.251
					2021-09-12 14:30:00	48.062	0.076887	8.98	176.233
					2021-09-12 15:00:00	47.6845	0.076396	8.4	164.85
					2021-09-12 15:30:00	43.469	0.0708625	7.96	156.215
					2021-09-12 16:00:00	36.6369	0.0616724	6.46	126.778
					2021-09-12 16:30:00	29.4323	0.0516228	5.54	108.722
					2021-09-12 17:00:00	22.043	0.0408176	5.4	105.975
					2021-09-12 17:30:00	17.2774	0.0334894	4.02	78.8925
					2021-09-12 18:00:00	14.8542	0.0296206	3.18	62.4075
					2021-09-12 18:30:00	13.9293	0.0281135	1.57	30.8113
					2021-09-12 19:00:00	13.0559	0.0266728	1.62	31.7925
					2021-09-12 19:30:00	26.8516	0.0479144	6.64	130.31
					2021-09-12 20:00:00	23.1428	0.0424645	4.53	88.9013
					2021-09-13 06:30:00	16.9588	0.0329869	3.32	65.155
					2021-09-13 07:00:00	13.8308	0.0279518	2.61	51.2212
					2021-09-13 07:30:00	10.261	0.0219323	2.57	50.4362
					2021-09-13 08:00:00	8.56743	0.0189428	2.07	40.6237
					2021-09-13 08:30:00	8.81304	0.0193828	0.65	12.7562
					2021-09-13 09:00:00	13.0559	0.0266728	0.9	17.6625
					2021-09-13 09:30:00	16.7446	0.0326481	2.59	50.8287
					2021-09-13 10:00:00	22.2635	0.0411491	4.15	81.4438
					2021-09-13 10:30:00	31.0514	0.053918	7.54	147.972
					2021-09-13 11:00:00	35.5552	0.0601891	5.39	105.779
					2021-09-13 11:30:00	42.2918	0.0692996	6.41	125.796
					2021-09-13 12:00:00	46.7237	0.0751433	6.51	127.759
					2021-09-13 12:30:00	46.1937	0.0744501	6.77	132.861
					2021-09-13 13:00:00	46.3182	0.0746131	7.77	152.486
					2021-09-13 13:30:00	47.0781	0.0756059	7.93	155.626
					2021-09-13 14:00:00	45.1391	0.0730663	8.92	175.055
					2021-09-13 14:30:00	38.8176	0.0646382	6.99	137.179
					2021-09-13 15:00:00	33.6748	0.0575901	6.96	136.59
					2021-09-13 15:30:00	29.7983	0.0521436	5.49	107.741
					2021-09-13 16:00:00	24.3951	0.0443218	6.46	126.778
					2021-09-13 16:30:00	19.7275	0.0372988	4.47	87.7237
					2021-09-13 17:00:00	15.8239	0.0311821	4.04	79.285
					2021-09-13 17:30:00	13.9825	0.0282005	2.6	51.025
					2021-09-13 18:00:00	13.2206	0.0269457	2.59	50.8287
					2021-09-13 18:30:00	12.3726	0.025533	1.62	31.7925
					2021-09-13 19:00:00	12.0781	0.0250383	2.64	51.81
					2021-09-13 19:30:00	11.778	0.0245317	4.14	81.2475
					2021-09-13 20:00:00	10.7734	0.0228178	1.81	35.5213
					2021-09-14 06:30:00	8.45198	0.0187352	2.39	46.9038
					2021-09-14 07:00:00	7.74654	0.0174546	1.66	32.5775
					2021-09-14 07:30:00	9.90154	0.021306	1.81	35.5213
					2021-09-14 08:00:00	15.4654	0.0306069	1.8	35.325
					2021-09-14 08:30:00	25.2861	0.0456324	5.74	112.648
					2021-09-14 09:00:00	34.216	0.0583408	5.07	99.4988
					2021-09-14 09:30:00	45.2937	0.0732696	6.9	135.412
					2021-09-14 10:00:00	66.3497	0.0999107	10.38	203.708
					2021-09-14 10:30:00	61.7497	0.0942461	9.12	178.98
					2021-09-14 11:00:00	59.4347	0.0913655	8.01	157.196
					2021-09-14 11:30:00	54.4213	0.0850537	7.19	141.104
					2021-09-14 12:00:00	51.4575	0.0812712	8.94	175.447
					2021-09-14 12:30:00	48.9887	0.0780891	8.1	158.963
					2021-09-14 13:00:00	51.9192	0.0818631	8.59	168.579
					2021-09-14 13:30:00	48.5668	0.0775424	7.09	139.141
					2021-09-14 14:00:00	47.5065	0.0761643	9.83	192.914
					2021-09-14 14:30:00	42.0595	0.0689902	8.11	159.159
					2021-09-14 15:00:00	40.3045	0.0666424	7.49	146.991
					2021-09-14 15:30:00	35.873	0.0606257	6.77	132.861
					2021-09-14 16:00:00	30.193	0.0527039	5.73	112.451
					2021-09-14 16:30:00	23.6245	0.043181	4.48	87.92
					2021-09-14 17:00:00	18.9891	0.0361606	4.47	87.7237
					2021-09-14 17:30:00	16.389	0.0320837	3.17	62.2112
					2021-09-14 18:00:00	14.8311	0.0295831	1.81	35.5213
					2021-09-14 18:30:00	13.846	0.0279767	1.57	30.8113
					2021-09-14 19:00:00	13.3857	0.0272188	1.16	22.765
					2021-09-14 19:30:00	1.07835	0.0035177	0.55	10.7938
					2021-09-14 20:00:00	1.038	0.00341037	0.96	18.84
					2021-09-18 06:30:00	0.159997	0.000746631	1.66	32.5775
					2021-09-18 07:00:00	0.0365586	0.000225057	2.26	44.3525
					2021-09-18 07:30:00	0.579589	0.0021243	2.59	50.8287
					2021-09-18 08:00:00	3.14071	0.00838309	2.82	55.3425
					2021-09-18 08:30:00	7.56205	0.0171162	3.56	69.865
					2021-09-18 09:00:00	13.1478	0.0268252	3.02	59.2675
					2021-09-18 09:30:00	18.5146	0.0354248	5.06	99.3025
					2021-09-18 10:00:00	23.5433	0.0430604	4.86	95.3775
					2021-09-18 10:30:00	27.3373	0.0486172	6.24	122.46
					2021-09-18 11:00:00	32.9503	0.0565816	5.98	117.358
					2021-09-18 11:30:00	36.0601	0.0608825	6.89	135.216
					2021-09-18 12:00:00	36.2157	0.0610958	6.95	136.394
					2021-09-18 12:30:00	34.3995	0.0585949	6.41	125.796
					2021-09-18 13:00:00	31.1632	0.0540756	5.71	112.059
					2021-09-18 13:30:00	27.8252	0.0493209	7.2	141.3
					2021-09-18 14:00:00	25.7187	0.0462655	5.4	105.975
					2021-09-18 14:30:00	23.0072	0.0422622	4.9	96.1625
					2021-09-18 15:00:00	18.7109	0.0357296	4.5	88.3125
					2021-09-18 15:30:00	14.9452	0.0297679	4.04	79.285
					2021-09-18 16:00:00	11.042	0.0232789	2.56	50.24
					2021-09-18 16:30:00	9.0784	0.0198556	3.08	60.445
					2021-09-18 17:00:00	8.80203	0.0193631	2.53	49.6512
					2021-09-18 17:30:00	8.07206	0.0180481	1.64	32.185
					2021-09-18 18:00:00	7.76921	0.0174961	1.8	35.325
					2021-09-18 18:30:00	7.30977	0.0166508	1.57	30.8113
					2021-09-22 06:30:00	0.237492	0.00102909	2.56	50.24
					2021-09-22 07:00:00	1.37001e-16	4.29684e-16	2.47	48.4738
					2021-09-22 07:30:00	0.45874	0.00175679	0.6	11.775
					2021-09-22 08:00:00	6.89903	0.0158867	3.56	69.865
					2021-09-22 08:30:00	22.3787	0.0413219	4.71	92.4338
					2021-09-22 09:00:00	29.219	0.0513186	5.55	108.919
					2021-09-22 09:30:00	47.1442	0.0756921	6.46	126.778
					2021-09-22 10:00:00	58.3207	0.0899719	8.11	159.159
					2021-09-22 10:30:00	63.3649	0.0962439	9	176.625
					2021-09-22 11:00:00	63.943	0.0969565	10	196.25
					2021-09-22 11:30:00	64.6295	0.0978013	10.1	198.213
					2021-09-22 12:00:00	35.1306	0.0596045	7.53	147.776
					2021-09-22 12:30:00	53.8596	0.0843399	9.84	193.11
					2021-09-22 13:00:00	61.8747	0.0944011	9.87	193.699
					2021-09-22 13:30:00	61.5828	0.094039	9.87	193.699
					2021-09-22 14:00:00	63.3178	0.0961857	9.9	194.287
					2021-09-22 14:30:00	61.0467	0.0933735	10.11	198.409
					2021-09-22 15:00:00	54.5093	0.0851653	8.95	175.644
					2021-09-22 15:30:00	38.2116	0.0638172	7.02	137.767
					2021-09-22 16:00:00	25.509	0.0459588	5.1	100.087
					2021-09-22 16:30:00	15.3976	0.0304979	5.08	99.695
					2021-09-22 17:00:00	9.30036	0.020249	2.43	47.6888
					2021-09-22 17:30:00	5.81085	0.0138189	3.61	70.8462
					2021-09-22 18:00:00	3.34409	0.00882148	1.67	32.7737
					2021-09-22 18:30:00	1.80687	0.00535006	1.18	23.1575
					2021-09-22 19:00:00	1.2187	0.00388529	1.68	32.97
					2021-09-22 19:30:00	0.586658	0.00214532	2.64	51.81
					2021-09-22 20:00:00	0.427734	0.0016597	1.72	33.755
					2021-09-23 06:30:00	0.594846	0.00216962	2.05	40.2312
					2021-09-23 07:00:00	0.578491	0.00212103	0.81	15.8963
					2021-09-23 07:30:00	5.85593	0.0139059	1.73	33.9513
					2021-09-23 08:00:00	13.5104	0.0274247	3.32	65.155
					2021-09-23 08:30:00	16.5165	0.0322863	4.68	91.845
					2021-09-23 09:00:00	23.6555	0.043227	4.64	91.06
					2021-09-23 09:30:00	34.4232	0.0586277	4.98	97.7325
					2021-09-23 10:00:00	40.6958	0.0671675	5.98	117.358
					2021-09-23 10:30:00	49.0875	0.0782171	6.77	132.861
					2021-09-23 11:00:00	60.2224	0.0923479	7.97	156.411
					2021-09-23 11:30:00	60.6399	0.0928677	9.03	177.214
					2021-09-23 12:00:00	58.4468	0.09013	9.91	194.484
					2021-09-23 12:30:00	54.2289	0.0848094	8.98	176.233
					2021-09-23 13:00:00	54.341	0.0849517	8.83	173.289
					2021-09-23 13:30:00	50.6813	0.0802739	7.33	143.851
					2021-09-23 14:00:00	40.1012	0.0663692	8.02	157.392
					2021-09-23 14:30:00	28.1468	0.0497835	5.2	102.05
					2021-09-23 15:00:00	20.0753	0.037832	4.58	89.8825
					2021-09-23 15:30:00	16.5814	0.0323894	1.68	32.97
					2021-09-23 16:00:00	14.557	0.0291383	2.63	51.6137
					2021-09-23 16:30:00	14.1174	0.0284215	2.59	50.8287
					2021-09-23 17:00:00	11.7798	0.0245347	2.34	45.9225
					2021-09-23 17:30:00	11.5701	0.0241794	2.08	40.82
					2021-09-23 18:00:00	11.8474	0.024649	2.65	52.0063
					2021-09-23 18:30:00	11.6	0.0242301	2.64	51.81
					2021-09-23 19:00:00	11.3018	0.0237229	2.83	55.5388
					2021-09-23 19:30:00	10.7327	0.0227478	2.34	45.9225
					2021-09-23 20:00:00	13.4485	0.0273225	0.9	17.6625
					2021-09-28 06:30:00	0.410708	0.00160583	1.68	32.97
					2021-09-28 07:00:00	0.211931	0.000938167	1.21	23.7462
					2021-09-28 07:30:00	0.18479	0.00083933	1.67	32.7737
					2021-09-28 08:00:00	1.25808	0.00398697	1.63	31.9887
					2021-09-28 08:30:00	2.68456	0.00737971	1.18	23.1575
					2021-09-28 09:00:00	6.98743	0.0160518	1.81	35.5213
					2021-09-28 09:30:00	12.4128	0.0256005	3.56	69.865
					2021-09-28 10:00:00	18.3944	0.0352378	3.61	70.8462
					2021-09-28 10:30:00	26.3716	0.0472175	4.39	86.1537
					2021-09-28 11:00:00	32.3574	0.055753	7.05	138.356
					2021-09-28 11:30:00	36.2186	0.0610998	6.71	131.684
					2021-09-28 12:00:00	38.6733	0.0644429	6.03	118.339
					2021-09-28 12:30:00	39.3563	0.0653659	7.11	139.534
					2021-09-28 13:00:00	38.7352	0.0645267	6.81	133.646
					2021-09-28 13:30:00	37.6245	0.0630195	6.8	133.45
					2021-09-28 14:00:00	36.9502	0.0621005	5.65	110.881
					2021-09-28 14:30:00	35.1691	0.0596576	6.22	122.067
					2021-09-28 15:00:00	32.4556	0.0558905	7.49	146.991
					2021-09-28 15:30:00	24.3376	0.044237	6.04	118.535
					2021-09-28 16:00:00	18.5559	0.035489	5.22	102.442
					2021-09-28 16:30:00	15.2128	0.0302002	3.6	70.65
					2021-09-28 17:00:00	8.78602	0.0193345	2.11	41.4087
					2021-09-28 17:30:00	5.14834	0.0125247	2.2	43.175
					2021-09-28 18:00:00	3.37907	0.00889635	2.7	52.9875
					2021-09-28 18:30:00	2.83106	0.00770521	1.8	35.325
					2021-09-28 19:00:00	2.78017	0.00759251	1.56	30.615
					2021-09-28 19:30:00	2.37445	0.00667933	0.65	12.7562
					2021-09-28 20:00:00	2.64538	0.00729211	1.5	29.4375
					2021-09-29 06:30:00	2.58406	0.00715448	0.94	18.4475
					2021-09-29 07:00:00	1.69613	0.00508212	1.87	36.6988
					2021-09-29 07:30:00	0.861571	0.00293143	0.6	11.775
					2021-09-29 08:00:00	1.34068	0.00419835	0.65	12.7562
					2021-09-29 08:30:00	4.4921	0.0112114	1.18	23.1575
					2021-09-29 09:00:00	8.99443	0.0197062	2.59	50.8287
					2021-09-29 09:30:00	12.181	0.0252115	1.62	31.7925
					2021-09-29 10:00:00	18.301	0.0350924	4.78	93.8075
					2021-09-29 10:30:00	28.7134	0.050596	4.98	97.7325
					2021-09-29 11:00:00	39.0454	0.0649462	6.09	119.516
					2021-09-29 11:30:00	45.4507	0.0734759	7.24	142.085
					2021-09-29 12:00:00	49.2965	0.0784874	7	137.375
					2021-09-29 12:30:00	53.1341	0.0834157	9	176.625
					2021-09-29 13:00:00	57.5021	0.0889447	8.11	159.159
					2021-09-29 13:30:00	56.7008	0.0879366	9.9	194.287
					2021-09-29 14:00:00	56.007	0.0870614	9.85	193.306
					2021-09-29 14:30:00	56.3073	0.0874405	9.96	195.465
					2021-09-29 15:00:00	49.2521	0.0784301	7.2	141.3
					2021-09-29 15:30:00	36.0667	0.0608915	8.99	176.429
					2021-09-29 16:00:00	24.6387	0.0446809	6.8	133.45
					2021-09-29 16:30:00	17.1729	0.0333248	3.53	69.2762
					2021-09-29 17:00:00	10.7216	0.0227287	2.97	58.2863
					2021-09-29 17:30:00	6.74275	0.0155937	2.89	56.7163
					2021-09-29 18:00:00	4.37424	0.0109719	2.59	50.8287
					2021-09-29 18:30:00	3.26209	0.00864535	1.49	29.2413
					2021-09-29 19:00:00	2.97909	0.00803093	1.57	30.8113
					2021-09-29 19:30:00	3.42609	0.00899679	0.9	17.6625
					2021-09-29 20:00:00	2.87644	0.00780541	2.54	49.8475
					2021-10-01 06:30:00	4.47345	0.0111736	1.77	34.7362
					2021-10-01 07:00:00	5.62623	0.0134612	1.06	20.8025
					2021-10-01 07:30:00	6.5874	0.0153012	0.9	17.6625
					2021-10-01 08:00:00	7.67668	0.0173266	2.65	52.0063
					2021-10-01 08:30:00	9.58215	0.020746	1.87	36.6988
					2021-10-01 09:00:00	10.7891	0.0228448	3.71	72.8088
					2021-10-01 09:30:00	11.0523	0.0232966	2.46	48.2775
					2021-10-01 10:00:00	12.3741	0.0255356	1.8	35.325
					2021-10-01 10:30:00	22.6141	0.0416747	2.64	51.81
					2021-10-01 11:00:00	38.8489	0.0646805	7.49	146.991
					2021-10-01 11:30:00	53.6912	0.0841255	9.23	181.139
					2021-10-01 12:00:00	61.4789	0.0939102	7.97	156.411
					2021-10-01 12:30:00	63.4996	0.09641	9.9	194.287
					2021-10-01 13:00:00	63.2233	0.0960691	8.11	159.159
					2021-10-01 13:30:00	62.9115	0.095684	9	176.625
					2021-10-01 14:00:00	60.8378	0.0931139	10.66	209.203
					2021-10-01 14:30:00	56.585	0.0877906	7.05	138.356
					2021-10-01 15:00:00	52.477	0.0825768	5.65	110.881
					2021-10-01 15:30:00	44.8675	0.072709	7.05	138.356
					2021-10-01 16:00:00	33.393	0.0571984	6.52	127.955
					2021-10-01 16:30:00	25.1333	0.0454082	4.47	87.7237
					2021-10-01 17:00:00	18.7007	0.0357138	5.11	100.284
					2021-10-01 17:30:00	14.9617	0.0297946	1.68	32.97
					2021-10-01 18:00:00	12.32	0.0254448	1.67	32.7737
					2021-10-01 18:30:00	10.3263	0.0220455	0.71	13.9337
					2021-10-01 19:00:00	8.96562	0.0196549	1.82	35.7175
