# Supplementary material for: Verification of sap flow characteristics and measurement errors of Populus tomentosa Carr. and Salix babylonica L. based on the liquid level equilibrium method
Source: Front Plant Sci. 2022 Aug 30;13:946804. doi: 10.3389/fpls.2022.946804 (PMC9472247; doi:10.3389/fpls.2022.946804)
Supplement: Supplementary file 1 [file Data_Sheet_1.zip › Supplementary Material 1/Figure 8.xlsx]

## Sheet: Sheet1
P. tomentosa					S. babylonica					Combination
Time	K		Transpiration	Transpiration rate	Time	K	Liquid level difference	Transpiration	Transpiration rate	Time	K	Liquid level difference	Transpiration	Transpiration rate
2021-08-03 06:30:00	0.0199871	0.67	13.1487	0.000307622	2021-08-02 06:30:00	0.054424	5.4	105.975	0.00111541	2021-08-02 06:30:00	0.054424	5.4	105.975	0.00111541
2021-08-03 07:00:00	0.032055	0.99	19.4288	0.000454545	2021-08-02 07:00:00	0.0561971	5.5	107.938	0.00113606	2021-08-02 07:00:00	0.0561971	5.5	107.938	0.00113606
2021-08-03 07:30:00	0.076832	0.39	7.65375	0.000179063	2021-08-02 07:30:00	0.0484964	5.73	112.451	0.00118357	2021-08-02 07:30:00	0.0484964	5.73	112.451	0.00118357
2021-08-03 08:00:00	0.119233	5.11	100.284	0.00234619	2021-08-02 08:00:00	0.0392481	5.77	113.236	0.00119183	2021-08-02 08:00:00	0.0392481	5.77	113.236	0.00119183
2021-08-03 08:30:00	0.131102	4.47	87.7237	0.00205234		0.0417957	4.9	96.1625	0.00101213	2021-08-02 08:30:00	0.0417957	4.9	96.1625	0.00101213
2021-08-03 09:00:00	0.14137	5.98	117.357	0.00274564	2021-08-02 08:30:00	0.0480204	5.4	105.975	0.00111541	2021-08-02 09:00:00	0.0480204	5.4	105.975	0.00111541
2021-08-03 09:30:00	0.158005	7.76	152.29	0.0035629	2021-08-02 09:30:00	0.0276952	3.88	76.145	0.000801441	2021-08-02 09:30:00	0.0276952	3.88	76.145	0.000801441
2021-08-03 10:00:00	0.15796	6.95	136.394	0.003191	2021-08-02 10:00:00	0.030261	4.78	93.8075	0.000987342	2021-08-02 10:00:00	0.030261	4.78	93.8075	0.000987342
2021-08-03 10:30:00	0.163378	7.79	152.879	0.00357668	2021-08-02 10:30:00	0.0405267	5.26	103.227	0.00108649	2021-08-02 10:30:00	0.0405267	5.26	103.227	0.00108649
2021-08-03 11:00:00	0.162401	6.97	136.786	0.00320018	2021-08-02 11:00:00	0.040831	4.85	95.1812	0.0010018	2021-08-02 11:00:00	0.040831	4.85	95.1812	0.0010018
2021-08-03 11:30:00	0.1688	7.77	152.486	0.00356749	2021-08-02 11:30:00	0.0545412	6.16	120.89	0.00127239	2021-08-02 11:30:00	0.0545412	6.16	120.89	0.00127239
2021-08-03 12:00:00	0.1897	7.05	138.356	0.00323691	2021-08-02 12:00:00	0.0738701	7.62	149.542	0.00157396	2021-08-02 12:00:00	0.0738701	7.62	149.542	0.00157396
2021-08-03 12:30:00	0.150899	7.76	152.29	0.0035629	2021-08-02 12:30:00	0.0901515	8.17	160.336	0.00168757	2021-08-02 12:30:00	0.0901515	8.17	160.336	0.00168757
2021-08-03 13:00:00	0.184799	7.79	152.879	0.00357668	2021-08-02 13:00:00	0.101538	9.55	187.419	0.00197262	2021-08-02 13:00:00	0.101538	9.55	187.419	0.00197262
2021-08-03 13:30:00	0.170092	7.05	138.356	0.00323691	2021-08-02 13:30:00	0.109594	10.45	205.081	0.00215852	2021-08-02 13:30:00	0.109594	10.45	205.081	0.00215852
2021-08-03 14:00:00	0.183241	7.53	147.776	0.0034573	2021-08-02 14:00:00	0.0952393	9.14	179.373	0.00188793	2021-08-02 14:00:00	0.0952393	9.14	179.373	0.00188793
2021-08-03 14:30:00	0.173891	8.18	160.533	0.00375574	2021-08-02 14:30:00	0.112354	10.04	197.035	0.00207383	2021-08-02 14:30:00	0.112354	10.04	197.035	0.00207383
2021-08-03 15:00:00	0.175593	8.76	171.915	0.00402204	2021-08-02 15:00:00	0.117564	10.45	205.081	0.00215852	2021-08-02 15:00:00	0.117564	10.45	205.081	0.00215852
2021-08-03 15:30:00	0.179366	7.55	148.169	0.00346648	2021-08-02 15:30:00	0.125278	10.52	206.455	0.00217298	2021-08-02 15:30:00	0.125278	10.52	206.455	0.00217298
2021-08-03 16:00:00	0.172744	8.42	165.243	0.00386593	2021-08-02 16:00:00	0.125619	11	215.875	0.00227213	2021-08-02 16:00:00	0.125619	11	215.875	0.00227213
2021-08-03 16:30:00	0.177191	6.61	129.721	0.00303489	2021-08-02 16:30:00	0.128266	11.42	224.118	0.00235888	2021-08-02 16:30:00	0.128266	11.42	224.118	0.00235888
2021-08-03 17:00:00	0.160723	7.24	142.085	0.00332415	2021-08-02 17:00:00	0.127506	11.97	234.911	0.00247249	2021-08-02 17:00:00	0.127506	11.97	234.911	0.00247249
2021-08-03 17:30:00	0.161337	6.42	125.992	0.00294766	2021-08-02 17:30:00	0.124849	11.42	224.118	0.00235888	2021-08-02 17:30:00	0.124849	11.42	224.118	0.00235888
2021-08-03 18:00:00	0.141833	7.26	142.478	0.00333333	2021-08-02 18:00:00	0.12182	12.03	236.089	0.00248488	2021-08-02 18:00:00	0.12182	12.03	236.089	0.00248488
2021-08-03 18:30:00	0.122358	5.99	117.554	0.00275023	2021-08-02 18:30:00	0.116571	11.36	222.94	0.00234649	2021-08-02 18:30:00	0.116571	11.36	222.94	0.00234649
2021-08-03 19:00:00	0.104783	4.43	86.9387	0.00203398	2021-08-02 19:00:00	0.105058	9.34	183.297	0.00192924	2021-08-02 19:00:00	0.105058	9.34	183.297	0.00192924
2021-08-03 19:30:00	0.0758668	2.91	57.1088	0.00133609	2021-08-02 19:30:00	0.0943133	8.79	172.504	0.00181564	2021-08-02 19:30:00	0.0943133	8.79	172.504	0.00181564
2021-08-03 20:00:00	0.0584729	1.6	31.4	0.000734619	2021-08-02 20:00:00	0.083624	7.4	145.225	0.00152852	2021-08-02 20:00:00	0.083624	7.4	145.225	0.00152852
2021-08-04 06:30:00	0.0292937	1.16	22.765	0.000532599	2021-08-03 06:30:00	0.00613663	2.79	54.7538	0.000576294	2021-08-03 06:30:00	0.00613663	2.79	54.7538	0.000576294
2021-08-04 07:00:00	0.0322444	1.8	35.325	0.000826446	2021-08-03 07:00:00	0.00788173	1.18	23.1575	0.000243737	2021-08-03 07:00:00	0.00788173	1.18	23.1575	0.000243737
2021-08-04 07:30:00	0.0397556	0.52	10.205	0.000238751	2021-08-03 07:30:00	0.0165173	2.15	42.1938	0.000444097	2021-08-03 07:30:00	0.0165173	2.15	42.1938	0.000444097
2021-08-04 08:00:00	0.0791297	2.82	55.3425	0.00129477	2021-08-03 08:00:00	0.0299877	4.91	96.3588	0.00101419	2021-08-03 08:00:00	0.0299877	4.91	96.3588	0.00101419
2021-08-04 08:30:00	0.123451	5.28	103.62	0.00242424	2021-08-03 08:30:00	0.0371031	4.92	96.555	0.00101626	2021-08-03 08:30:00	0.0371031	4.92	96.555	0.00101626
2021-08-04 09:00:00	0.137103	6.22	122.067	0.00285583	2021-08-03 09:00:00	0.0428005	5.82	114.218	0.00120216	2021-08-03 09:00:00	0.0428005	5.82	114.218	0.00120216
2021-08-04 09:30:00	0.153953	7.04	138.16	0.00323232	2021-08-03 09:30:00	0.0493594	6.16	120.89	0.00127239	2021-08-03 09:30:00	0.0493594	6.16	120.89	0.00127239
2021-08-04 10:00:00	0.165456	6.37	125.011	0.0029247	2021-08-03 10:00:00	0.0538777	6.3	123.638	0.00130131	2021-08-03 10:00:00	0.0538777	6.3	123.638	0.00130131
2021-08-04 10:30:00	0.165592	6.64	130.31	0.00304867	2021-08-03 10:30:00	0.0570074	7.2	141.3	0.00148721	2021-08-03 10:30:00	0.0570074	7.2	141.3	0.00148721
2021-08-04 11:00:00	0.169818	6.82	133.843	0.00313131	2021-08-03 11:00:00	0.0578059	7.18	140.907	0.00148308	2021-08-03 11:00:00	0.0578059	7.18	140.907	0.00148308
2021-08-04 11:30:00	0.177669	7.82	153.468	0.00359045	2021-08-03 11:30:00	0.0637469	7.13	139.926	0.00147275	2021-08-03 11:30:00	0.0637469	7.13	139.926	0.00147275
2021-08-04 12:00:00	0.184892	8.13	159.551	0.00373278	2021-08-03 12:00:00	0.0752489	9	176.625	0.00185901	2021-08-03 12:00:00	0.0752489	9	176.625	0.00185901
2021-08-04 12:30:00	0.190392	9.42	184.868	0.00432507	2021-08-03 12:30:00	0.0788068	8.1	158.963	0.00167311	2021-08-03 12:30:00	0.0788068	8.1	158.963	0.00167311
2021-08-04 13:00:00	0.189165	6.59	129.329	0.00302571	2021-08-03 13:00:00	0.0919771	9.9	194.287	0.00204491	2021-08-03 13:00:00	0.0919771	9.9	194.287	0.00204491
2021-08-04 13:30:00	0.193928	7.89	154.841	0.00362259	2021-08-03 13:30:00	0.101581	9	176.625	0.00185901	2021-08-03 13:30:00	0.101581	9	176.625	0.00185901
2021-08-04 14:00:00	0.174044	9.22	180.943	0.00423324	2021-08-03 14:00:00	0.101254	9	176.625	0.00185901	2021-08-03 14:00:00	0.101254	9	176.625	0.00185901
2021-08-04 14:30:00	0.204617	7.62	149.542	0.00349862	2021-08-03 14:30:00	0.108385	9.9	194.287	0.00204491	2021-08-03 14:30:00	0.108385	9.9	194.287	0.00204491
2021-08-04 15:00:00	0.216664	10.51	206.259	0.00482553	2021-08-03 15:00:00	0.109493	9.97	195.661	0.00205937	2021-08-03 15:00:00	0.109493	9.97	195.661	0.00205937
2021-08-04 15:30:00	0.212486	11.84	232.36	0.00543618	2021-08-03 15:30:00	0.106404	9	176.625	0.00185901	2021-08-03 15:30:00	0.106404	9	176.625	0.00185901
2021-08-04 16:00:00	0.21242	12.25	240.406	0.00562443	2021-08-03 16:00:00	0.111023	9.48	186.045	0.00195816	2021-08-03 16:00:00	0.111023	9.48	186.045	0.00195816
2021-08-04 16:30:00	0.211018	11.81	231.771	0.00542241	2021-08-03 16:30:00	0.108543	9.9	194.287	0.00204491	2021-08-03 16:30:00	0.108543	9.9	194.287	0.00204491
2021-08-04 17:00:00	0.20502	11.76	230.79	0.00539945	2021-08-03 17:00:00	0.108198	9.2	180.55	0.00190032	2021-08-03 17:00:00	0.108198	9.2	180.55	0.00190032
2021-08-04 17:30:00	0.20691	11.16	219.015	0.00512397	2021-08-03 17:30:00	0.108572	9.69	190.166	0.00200154	2021-08-03 17:30:00	0.108572	9.69	190.166	0.00200154
2021-08-04 18:00:00	0.199688	10.94	214.697	0.00502296	2021-08-03 18:00:00	0.102818	9.62	188.792	0.00198708	2021-08-03 18:00:00	0.102818	9.62	188.792	0.00198708
2021-08-04 18:30:00	0.170502	8.18	160.533	0.00375574	2021-08-03 18:30:00	0.0922005	8.44	165.635	0.00174334	2021-08-03 18:30:00	0.0922005	8.44	165.635	0.00174334
2021-08-04 19:00:00	0.141862	6.18	121.283	0.00283747	2021-08-03 19:00:00	0.0827587	7.4	145.225	0.00152852	2021-08-03 19:00:00	0.0827587	7.4	145.225	0.00152852
2021-08-04 19:30:00	0.114908	5.3	104.012	0.00243343	2021-08-03 19:30:00	0.0709217	6.5	127.562	0.00134262	2021-08-03 19:30:00	0.0709217	6.5	127.562	0.00134262
2021-08-04 20:00:00	0.0884327	2.83	55.5388	0.00129936	2021-08-03 20:00:00	0.0605639	7.52	147.58	0.00155331	2021-08-03 20:00:00	0.0605639	7.52	147.58	0.00155331
2021-08-12 06:30:00	0.0487785	2.67	52.3988	0.0012259	2021-08-04 06:30:00	0.00327688	0.83	16.2888	0.000171442	2021-08-04 06:30:00	0.00327688	0.83	16.2888	0.000171442
2021-08-12 07:00:00	0.0491512	1.91	37.4838	0.000876951	2021-08-04 07:00:00	0.00165338	0.83	16.2888	0.000171442	2021-08-04 07:00:00	0.00165338	0.83	16.2888	0.000171442
2021-08-12 07:30:00	0.0543115	2.69	52.7913	0.00123508	2021-08-04 07:30:00	0.000199054	0.57	11.1862	0.000117737	2021-08-04 07:30:00	0.000199054	0.57	11.1862	0.000117737
2021-08-12 08:00:00	0.065009	4.06	79.6775	0.0018641	2021-08-04 08:00:00	0.00306482	0.83	16.2888	0.000171442	2021-08-04 08:00:00	0.00306482	0.83	16.2888	0.000171442
2021-08-12 08:30:00	0.0845696	2.02	39.6425	0.000927456	2021-08-04 08:30:00	0.0178861	3.05	59.8562	0.000629999	2021-08-04 08:30:00	0.0178861	3.05	59.8562	0.000629999
2021-08-12 09:00:00	0.111301	4.43	86.9387	0.00203398	2021-08-04 09:00:00	0.028091	3.6	70.65	0.000743605	2021-08-04 09:00:00	0.028091	3.6	70.65	0.000743605
2021-08-12 09:30:00	0.121116	4.54	89.0975	0.00208448	2021-08-04 09:30:00	0.0373172	4.85	95.1812	0.0010018	2021-08-04 09:30:00	0.0373172	4.85	95.1812	0.0010018
2021-08-12 10:00:00	0.125596	6.07	119.124	0.00278696	2021-08-04 10:00:00	0.0440495	6.23	122.264	0.00128685	2021-08-04 10:00:00	0.0440495	6.23	122.264	0.00128685
2021-08-12 10:30:00	0.108851	4.69	92.0413	0.00215335	2021-08-04 10:30:00	0.0502367	6.23	122.264	0.00128685	2021-08-04 10:30:00	0.0502367	6.23	122.264	0.00128685
2021-08-12 11:00:00	0.148534	6.44	126.385	0.00295684	2021-08-04 11:00:00	0.0612095	6.47	126.974	0.00133642	2021-08-04 11:00:00	0.0612095	6.47	126.974	0.00133642
2021-08-12 11:30:00	0.155757	7.21	141.496	0.00331038	2021-08-04 11:30:00	0.0699291	8.58	168.382	0.00177226	2021-08-04 11:30:00	0.0699291	8.58	168.382	0.00177226
2021-08-12 12:00:00	0.161005	8.25	161.906	0.00378788	2021-08-04 12:00:00	0.0778947	8.2	160.925	0.00169377	2021-08-04 12:00:00	0.0778947	8.2	160.925	0.00169377
2021-08-12 12:30:00	0.159578	7.4	145.225	0.00339761	2021-08-04 12:30:00	0.0856762	7.2	141.3	0.00148721	2021-08-04 12:30:00	0.0856762	7.2	141.3	0.00148721
2021-08-12 13:00:00	0.172412	7.22	141.692	0.00331497	2021-08-04 13:00:00	0.0878192	8.8	172.7	0.0018177	2021-08-04 13:00:00	0.0878192	8.8	172.7	0.0018177
2021-08-12 13:30:00	0.178768	8.85	173.681	0.00406336	2021-08-04 13:30:00	0.0824431	9	176.625	0.00185901	2021-08-04 13:30:00	0.0824431	9	176.625	0.00185901
2021-08-12 14:00:00	0.183646	9.46	185.653	0.00434343	2021-08-04 14:00:00	0.113166	9.97	195.661	0.00205937	2021-08-04 14:00:00	0.113166	9.97	195.661	0.00205937
2021-08-12 14:30:00	0.183019	6	117.75	0.00275482	2021-08-04 14:30:00	0.100446	9.83	192.914	0.00203045	2021-08-04 14:30:00	0.100446	9.83	192.914	0.00203045
2021-08-12 15:00:00	0.180258	7.9	155.037	0.00362718	2021-08-04 15:00:00	0.103531	10.73	210.576	0.00221636	2021-08-04 15:00:00	0.103531	10.73	210.576	0.00221636
2021-08-12 15:30:00	0.18943	9.14	179.373	0.00419651	2021-08-04 15:30:00	0.106547	9.46	185.653	0.00195403	2021-08-04 15:30:00	0.106547	9.46	185.653	0.00195403
2021-08-12 16:00:00	0.191443	8.62	169.167	0.00395776	2021-08-04 16:00:00	0.111399	11.7	229.612	0.00241672	2021-08-04 16:00:00	0.111399	11.7	229.612	0.00241672
2021-08-12 16:30:00	0.179938	7.53	147.776	0.0034573	2021-08-04 16:30:00	0.113775	10.8	211.95	0.00223081	2021-08-04 16:30:00	0.113775	10.8	211.95	0.00223081
2021-08-12 17:00:00	0.177101	7.34	144.048	0.00337006	2021-08-04 17:00:00	0.113514	9.14	179.373	0.00188793	2021-08-04 17:00:00	0.113514	9.14	179.373	0.00188793
2021-08-12 17:30:00	0.176496	8.07	158.374	0.00370523	2021-08-04 17:30:00	0.114371	10.03	196.839	0.00207177	2021-08-04 17:30:00	0.114371	10.03	196.839	0.00207177
2021-08-12 18:00:00	0.170597	7.26	142.478	0.00333333	2021-08-04 18:00:00	0.108327	9.6	188.4	0.00198295	2021-08-04 18:00:00	0.108327	9.6	188.4	0.00198295
2021-08-12 18:30:00	0.144785	5.41	106.171	0.00248393	2021-08-04 18:30:00	0.0976177	10.24	200.96	0.00211514	2021-08-04 18:30:00	0.0976177	10.24	200.96	0.00211514
2021-08-12 19:00:00	0.120621	4.47	87.7237	0.00205234	2021-08-04 19:00:00	0.0880409	9.21	180.746	0.00190239	2021-08-04 19:00:00	0.0880409	9.21	180.746	0.00190239
2021-08-12 19:30:00	0.103756	3.6	70.65	0.00165289	2021-08-04 19:30:00	0.0738836	6.64	130.31	0.00137154	2021-08-04 19:30:00	0.0738836	6.64	130.31	0.00137154
2021-08-12 20:00:00	0.0907997	3.22	63.1925	0.00147842	2021-08-04 20:00:00	0.0617503	7.39	145.029	0.00152646	2021-08-04 20:00:00	0.0617503	7.39	145.029	0.00152646
2021-08-13 06:30:00	0.0453409	1.12	21.98	0.000514233	2021-08-11 06:30:00	0.02156	2.6	51.025	0.000537048	2021-08-11 06:30:00	0.02156	2.6	51.025	0.000537048
2021-08-13 07:00:00	0.0678045	2.69	52.7913	0.00123508	2021-08-11 07:00:00	0.0192299	2.21	43.3712	0.000456491	2021-08-11 07:00:00	0.0192299	2.21	43.3712	0.000456491
2021-08-13 07:30:00	0.10585	3.98	78.1075	0.00182736	2021-08-11 07:30:00	0.0241535	2.55	50.0437	0.00052672	2021-08-11 07:30:00	0.0241535	2.55	50.0437	0.00052672
2021-08-13 08:00:00	0.132224	4.43	86.9387	0.00203398	2021-08-11 08:00:00	0.024599	2.55	50.0437	0.00052672	2021-08-11 08:00:00	0.024599	2.55	50.0437	0.00052672
2021-08-13 08:30:00	0.134427	4.48	87.92	0.00205693	2021-08-11 08:30:00	0.0282019	3.57	70.0613	0.000737408	2021-08-11 08:30:00	0.0282019	3.57	70.0613	0.000737408
2021-08-13 09:00:00	0.126774	5.59	109.704	0.00256657	2021-08-11 09:00:00	0.0351398	4.44	87.135	0.000917113	2021-08-11 09:00:00	0.0351398	4.44	87.135	0.000917113
2021-08-13 09:30:00	0.133009	4.81	94.3962	0.00220845	2021-08-11 09:30:00	0.0434824	4.49	88.1163	0.000927441	2021-08-11 09:30:00	0.0434824	4.49	88.1163	0.000927441
2021-08-13 10:00:00	0.148693	6.15	120.694	0.00282369	2021-08-11 10:00:00	0.0455484	4.85	95.1812	0.0010018	2021-08-11 10:00:00	0.0455484	4.85	95.1812	0.0010018
2021-08-13 10:30:00	0.154299	7.37	144.636	0.00338384	2021-08-11 10:30:00	0.0321969	3.88	76.145	0.000801441	2021-08-11 10:30:00	0.0321969	3.88	76.145	0.000801441
2021-08-13 11:00:00	0.160667	6.96	136.59	0.00319559	2021-08-11 11:00:00	0.0512372	4.5	88.3125	0.000929506	2021-08-11 11:00:00	0.0512372	4.5	88.3125	0.000929506
2021-08-13 11:30:00	0.167506	7.98	156.608	0.00366391	2021-08-11 11:30:00	0.0612623	6.3	123.638	0.00130131	2021-08-11 11:30:00	0.0612623	6.3	123.638	0.00130131
2021-08-13 12:00:00	0.191753	8.62	169.167	0.00395776	2021-08-11 12:00:00	0.071744	7.2	141.3	0.00148721	2021-08-11 12:00:00	0.071744	7.2	141.3	0.00148721
2021-08-13 12:30:00	0.199468	10.45	205.081	0.00479798	2021-08-11 12:30:00	0.0805958	9	176.625	0.00185901	2021-08-11 12:30:00	0.0805958	9	176.625	0.00185901
2021-08-13 13:00:00	0.200223	9.48	186.045	0.00435262	2021-08-11 13:00:00	0.0908089	8.79	172.504	0.00181564	2021-08-11 13:00:00	0.0908089	8.79	172.504	0.00181564
2021-08-13 13:30:00	0.201278	10.06	197.428	0.00461892	2021-08-11 13:30:00	0.0970301	9.62	188.792	0.00198708	2021-08-11 13:30:00	0.0970301	9.62	188.792	0.00198708
2021-08-13 14:00:00	0.205725	10.72	210.38	0.00492195	2021-08-11 14:00:00	0.10105	9.2	180.55	0.00190032	2021-08-11 14:00:00	0.10105	9.2	180.55	0.00190032
2021-08-13 14:30:00	0.207475	9.58	188.007	0.00439853	2021-08-11 14:30:00	0.105436	10.04	197.035	0.00207383	2021-08-11 14:30:00	0.105436	10.04	197.035	0.00207383
2021-08-13 15:00:00	0.205439	9.66	189.578	0.00443526	2021-08-11 15:00:00	0.107966	10.11	198.409	0.00208829	2021-08-11 15:00:00	0.107966	10.11	198.409	0.00208829
2021-08-13 15:30:00	0.206393	8.98	176.233	0.00412305	2021-08-11 15:30:00	0.106124	9.55	187.419	0.00197262	2021-08-11 15:30:00	0.106124	9.55	187.419	0.00197262
2021-08-13 16:00:00	0.211743	10.04	197.035	0.00460973	2021-08-11 16:00:00	0.106911	9.62	188.792	0.00198708	2021-08-11 16:00:00	0.106911	9.62	188.792	0.00198708
2021-08-13 16:30:00	0.209261	11.16	219.015	0.00512397	2021-08-11 16:30:00	0.108149	9.97	195.661	0.00205937	2021-08-11 16:30:00	0.108149	9.97	195.661	0.00205937
2021-08-13 17:00:00	0.208798	9.53	187.026	0.00437557	2021-08-11 17:00:00	0.106236	9.69	190.166	0.00200154	2021-08-11 17:00:00	0.106236	9.69	190.166	0.00200154
2021-08-13 17:30:00	0.20563	9.25	181.531	0.00424702	2021-08-11 17:30:00	0.0985376	9.2	180.55	0.00190032	2021-08-11 17:30:00	0.0985376	9.2	180.55	0.00190032
2021-08-13 18:00:00	0.19552	8.47	166.224	0.00388889	2021-08-11 18:00:00	0.0885469	9.27	181.924	0.00191478	2021-08-11 18:00:00	0.0885469	9.27	181.924	0.00191478
2021-08-13 18:30:00	0.181141	8.07	158.374	0.00370523	2021-08-11 18:30:00	0.0775623	6.95	136.394	0.00143557	2021-08-11 18:30:00	0.0775623	6.95	136.394	0.00143557
2021-08-13 19:00:00	0.150266	5.39	105.779	0.00247475	2021-08-11 19:00:00	0.0690747	7.54	147.972	0.00155744	2021-08-11 19:00:00	0.0690747	7.54	147.972	0.00155744
2021-08-13 19:30:00	0.119224	5.02	98.5175	0.00230487	2021-08-11 19:30:00	0.061301	7.4	145.225	0.00152852	2021-08-11 19:30:00	0.061301	7.4	145.225	0.00152852
2021-08-13 20:00:00	0.103291	3.34	65.5475	0.00153352	2021-08-11 20:00:00	0.0553624	6.64	130.31	0.00137154	2021-08-11 20:00:00	0.0553624	6.64	130.31	0.00137154
2021-08-14 06:30:00	0.075079	2.69	52.7913	0.00123508	2021-08-12 06:30:00	0.036445	3.64	71.435	0.000751867	2021-08-12 06:30:00	0.036445	3.64	71.435	0.000751867
2021-08-14 07:00:00	0.122036	4.91	96.3588	0.00225436	2021-08-12 07:00:00	0.0318913	3.32	65.155	0.000685769	2021-08-12 07:00:00	0.0318913	3.32	65.155	0.000685769
2021-08-14 07:30:00	0.175846	7.72	151.505	0.00354454	2021-08-12 07:30:00	0.0282019	2.77	54.3612	0.000572163	2021-08-12 07:30:00	0.0282019	2.77	54.3612	0.000572163
2021-08-14 08:00:00	0.184642	6.52	127.955	0.00299357	2021-08-12 08:00:00	0.0275835	2.58	50.6325	0.000532917	2021-08-12 08:00:00	0.0275835	2.58	50.6325	0.000532917
2021-08-14 08:30:00	0.18256	8.48	166.42	0.00389348	2021-08-12 08:30:00	0.0299033	3.25	63.7812	0.00067131	2021-08-12 08:30:00	0.0299033	3.25	63.7812	0.00067131
2021-08-14 09:00:00	0.183203	7.85	154.056	0.00360422	2021-08-12 09:00:00	0.0371358	3.64	71.435	0.000751867	2021-08-12 09:00:00	0.0371358	3.64	71.435	0.000751867
2021-08-14 09:30:00	0.192234	9.03	177.214	0.00414601	2021-08-12 09:30:00	0.0479879	5.4	105.975	0.00111541	2021-08-12 09:30:00	0.0479879	5.4	105.975	0.00111541
2021-08-14 10:00:00	0.231155	10.36	203.315	0.00475666	2021-08-12 10:00:00	0.0576041	6.3	123.638	0.00130131	2021-08-12 10:00:00	0.0576041	6.3	123.638	0.00130131
2021-08-14 10:30:00	0.216801	11.32	222.155	0.00519743	2021-08-12 10:30:00	0.0623491	4.5	88.3125	0.000929506	2021-08-12 10:30:00	0.0623491	4.5	88.3125	0.000929506
2021-08-14 11:00:00	0.22094	11.56	226.865	0.00530762	2021-08-12 11:00:00	0.0911778	9	176.625	0.00185901	2021-08-12 11:00:00	0.0911778	9	176.625	0.00185901
2021-08-14 11:30:00	0.225288	10.6	208.025	0.00486685	2021-08-12 11:30:00	0.0838485	7.89	154.841	0.00162973	2021-08-12 11:30:00	0.0838485	7.89	154.841	0.00162973
2021-08-14 12:00:00	0.231188	11.44	224.51	0.00525253	2021-08-12 12:00:00	0.085658	9.89	194.091	0.00204285	2021-08-12 12:00:00	0.085658	9.89	194.091	0.00204285
2021-08-14 12:30:00	0.232133	9.7	190.362	0.00445363	2021-08-12 12:30:00	0.0932039	9	176.625	0.00185901	2021-08-12 12:30:00	0.0932039	9	176.625	0.00185901
2021-08-14 13:00:00	0.236895	11.46	224.903	0.00526171	2021-08-12 13:00:00	0.103924	9.83	192.914	0.00203045	2021-08-12 13:00:00	0.103924	9.83	192.914	0.00203045
2021-08-14 13:30:00	0.241273	11.23	220.389	0.00515611	2021-08-12 13:30:00	0.0809845	9.84	193.11	0.00203252	2021-08-12 13:30:00	0.0809845	9.84	193.11	0.00203252
2021-08-14 14:00:00	0.239072	10.47	205.474	0.00480716	2021-08-12 14:00:00	0.118404	9.87	193.699	0.00203872	2021-08-12 14:00:00	0.118404	9.87	193.699	0.00203872
2021-08-14 15:30:00	0.299556	14.96	293.59	0.00686869	2021-08-12 14:30:00	0.116584	11.76	230.79	0.00242911	2021-08-12 14:30:00	0.116584	11.76	230.79	0.00242911
2021-08-14 16:00:00	0.265559	11.81	231.771	0.00542241	2021-08-12 15:00:00	0.118505	10.93	214.501	0.00225767	2021-08-12 15:00:00	0.118505	10.93	214.501	0.00225767
2021-08-14 16:30:00	0.251268	12.41	243.546	0.00569789	2021-08-12 15:30:00	0.125163	11.73	230.201	0.00242291	2021-08-12 15:30:00	0.125163	11.73	230.201	0.00242291
2021-08-14 17:00:00	0.248844	12.16	238.64	0.0055831	2021-08-12 16:00:00	0.125948	9.65	189.381	0.00199327	2021-08-12 16:00:00	0.125948	9.65	189.381	0.00199327
2021-08-14 17:30:00	0.240869	10.7	209.988	0.00491276	2021-08-12 16:30:00	0.126268	10.33	202.726	0.00213373	2021-08-12 16:30:00	0.126268	10.33	202.726	0.00213373
2021-08-14 18:00:00	0.2174	9.9	194.288	0.00454545	2021-08-12 17:00:00	0.122858	11.32	222.155	0.00233822	2021-08-12 17:00:00	0.122858	11.32	222.155	0.00233822
2021-08-14 18:30:00	0.172922	6.77	132.861	0.00310836	2021-08-12 17:30:00	0.115969	11.15	218.819	0.00230311	2021-08-12 17:30:00	0.115969	11.15	218.819	0.00230311
2021-08-14 19:00:00	0.17807	7.06	138.552	0.00324151	2021-08-12 18:00:00	0.107347	10.04	197.035	0.00207383	2021-08-12 18:00:00	0.107347	10.04	197.035	0.00207383
2021-08-14 19:30:00	0.160269	6.68	131.095	0.00306703	2021-08-12 18:30:00	0.0932176	8.41	165.046	0.00173714	2021-08-12 18:30:00	0.0932176	8.41	165.046	0.00173714
2021-08-14 20:00:00	0.137586	5.85	114.806	0.00268595	2021-08-12 19:00:00	0.0758461	7.4	145.225	0.00152852	2021-08-12 19:00:00	0.0758461	7.4	145.225	0.00152852
2021-08-17 06:30:00	0.0787241	3.07	60.2488	0.00140955	2021-08-12 19:30:00	0.0627119	7.4	145.225	0.00152852	2021-08-12 19:30:00	0.0627119	7.4	145.225	0.00152852
2021-08-17 07:00:00	0.0780658	3.1	60.8375	0.00142332	2021-08-12 20:00:00	0.0540858	6.44	126.385	0.00133023	2021-08-12 20:00:00	0.0540858	6.44	126.385	0.00133023
2021-08-17 07:30:00	0.0943923	3.06	60.0525	0.00140496	2021-08-13 06:30:00	0.0185508	1.61	31.5963	0.000332557	2021-08-13 06:30:00	0.0185508	1.61	31.5963	0.000332557
2021-08-17 08:00:00	0.144389	4.68	91.845	0.00214876	2021-08-13 07:00:00	0.0190272	2.56	50.24	0.000528786	2021-08-13 07:00:00	0.0190272	2.56	50.24	0.000528786
2021-08-17 08:30:00	0.186273	9.38	184.083	0.0043067	2021-08-13 07:30:00	0.022579	2.28	44.745	0.00047095	2021-08-13 07:30:00	0.022579	2.28	44.745	0.00047095
2021-08-17 09:00:00	0.186126	9	176.625	0.00413223	2021-08-13 08:00:00	0.0292707	3.58	70.2575	0.000739474	2021-08-13 08:00:00	0.0292707	3.58	70.2575	0.000739474
2021-08-17 09:30:00	0.197116	8.16	160.14	0.00374656	2021-08-13 08:30:00	0.0364696	3.46	67.9025	0.000714687	2021-08-13 08:30:00	0.0364696	3.46	67.9025	0.000714687
2021-08-17 10:00:00	0.195644	8.26	162.102	0.00379247	2021-08-13 09:00:00	0.0388174	4.08	80.07	0.000842752	2021-08-13 09:00:00	0.0388174	4.08	80.07	0.000842752
2021-08-17 10:30:00	0.215145	9.55	187.419	0.00438476	2021-08-13 09:30:00	0.042172	4.23	83.0138	0.000873736	2021-08-13 09:30:00	0.042172	4.23	83.0138	0.000873736
2021-08-17 11:00:00	0.246372	11.99	235.304	0.00550505	2021-08-13 10:00:00	0.0492119	5.46	107.153	0.0011278	2021-08-13 10:00:00	0.0492119	5.46	107.153	0.0011278
2021-08-17 11:30:00	0.226333	9.94	195.072	0.00456382	2021-08-13 10:30:00	0.0599713	7.2	141.3	0.00148721	2021-08-13 10:30:00	0.0599713	7.2	141.3	0.00148721
2021-08-17 12:00:00	0.256758	10.69	209.791	0.00490817	2021-08-13 11:00:00	0.0706378	7.18	140.907	0.00148308	2021-08-13 11:00:00	0.0706378	7.18	140.907	0.00148308
2021-08-17 12:30:00	0.238651	11.66	228.828	0.00535354	2021-08-13 11:30:00	0.0786161	8.86	173.877	0.00183009	2021-08-13 11:30:00	0.0786161	8.86	173.877	0.00183009
2021-08-17 13:00:00	0.239129	10.88	213.52	0.00499541	2021-08-13 12:00:00	0.0892545	8.97	176.036	0.00185282	2021-08-13 12:00:00	0.0892545	8.97	176.036	0.00185282
2021-08-17 13:30:00	0.237252	10.7	209.988	0.00491276	2021-08-13 12:30:00	0.0984822	8.9	174.662	0.00183836	2021-08-13 12:30:00	0.0984822	8.9	174.662	0.00183836
2021-08-17 14:00:00	0.244205	10.68	209.595	0.00490358	2021-08-13 13:00:00	0.101509	9.82	192.718	0.00202839	2021-08-13 13:00:00	0.101509	9.82	192.718	0.00202839
2021-08-17 14:30:00	0.246946	10.73	210.576	0.00492654	2021-08-13 13:30:00	0.104623	8.9	174.662	0.00183836	2021-08-13 13:30:00	0.104623	8.9	174.662	0.00183836
2021-08-17 15:00:00	0.206239	8.96	175.84	0.00411387	2021-08-13 14:00:00	0.109419	11.11	218.034	0.00229485	2021-08-13 14:00:00	0.109419	11.11	218.034	0.00229485
2021-08-17 15:30:00	0.222161	10.66	209.202	0.0048944	2021-08-13 14:30:00	0.111485	9.33	183.101	0.00192718	2021-08-13 14:30:00	0.111485	9.33	183.101	0.00192718
2021-08-17 16:00:00	0.242758	11.18	219.408	0.00513315	2021-08-13 15:00:00	0.112749	10.35	203.119	0.00213786	2021-08-13 15:00:00	0.112749	10.35	203.119	0.00213786
2021-08-17 16:30:00	0.225691	10.26	201.352	0.00471074	2021-08-13 15:30:00	0.111797	10.81	212.146	0.00223288	2021-08-13 15:30:00	0.111797	10.81	212.146	0.00223288
2021-08-17 17:00:00	0.205181	9.42	184.868	0.00432507	2021-08-13 16:00:00	0.111996	10.11	198.409	0.00208829	2021-08-13 16:00:00	0.111996	10.11	198.409	0.00208829
2021-08-17 17:30:00	0.188324	7.43	145.814	0.00341139	2021-08-13 16:30:00	0.115726	10.74	210.773	0.00221842	2021-08-13 16:30:00	0.115726	10.74	210.773	0.00221842
2021-08-17 18:00:00	0.179115	7.42	145.618	0.0034068	2021-08-13 17:00:00	0.116398	10.36	203.315	0.00213993	2021-08-13 17:00:00	0.116398	10.36	203.315	0.00213993
2021-08-17 18:30:00	0.167492	6.65	130.506	0.00305326	2021-08-13 17:30:00	0.110961	10.36	203.315	0.00213993	2021-08-13 17:30:00	0.110961	10.36	203.315	0.00213993
2021-08-17 19:00:00	0.142365	6.13	120.301	0.00281451	2021-08-13 18:00:00	0.0987869	10.23	200.764	0.00211308	2021-08-13 18:00:00	0.0987869	10.23	200.764	0.00211308
2021-08-17 19:30:00	0.122488	4.84	94.985	0.00222222	2021-08-13 18:30:00	0.0855634	9.34	183.297	0.00192924	2021-08-13 18:30:00	0.0855634	9.34	183.297	0.00192924
2021-08-17 20:00:00	0.10883	4.37	85.7612	0.00200643	2021-08-13 19:00:00	0.0702433	8.41	165.046	0.00173714	2021-08-13 19:00:00	0.0702433	8.41	165.046	0.00173714
2021-08-18 06:30:00	0.121281	3.98	78.1075	0.00182736	2021-08-13 19:30:00	0.0568985	6.48	127.17	0.00133849	2021-08-13 19:30:00	0.0568985	6.48	127.17	0.00133849
2021-08-18 07:00:00	0.159563	6.34	124.422	0.00291093	2021-08-13 20:00:00	0.0482779	5.2	102.05	0.0010741	2021-08-13 20:00:00	0.0482779	5.2	102.05	0.0010741
2021-08-18 07:30:00	0.219716	9.25	181.531	0.00424702	2021-08-14 06:30:00	0.0316959	3.31	64.9587	0.000683703	2021-08-14 06:30:00	0.0316959	3.31	64.9587	0.000683703
2021-08-18 08:00:00	0.242401	10.91	214.109	0.00500918	2021-08-14 07:00:00	0.04337	4.61	90.4713	0.000952228	2021-08-14 07:00:00	0.04337	4.61	90.4713	0.000952228
2021-08-18 08:30:00	0.245063	11.57	227.061	0.00531221	2021-08-14 07:30:00	0.0540348	6	117.75	0.00123934	2021-08-14 07:30:00	0.0540348	6	117.75	0.00123934
2021-08-18 09:00:00	0.257068	11.93	234.126	0.0054775	2021-08-14 08:00:00	0.0624657	5.44	106.76	0.00112367	2021-08-14 08:00:00	0.0624657	5.44	106.76	0.00112367
2021-08-18 09:30:00	0.248889	11.55	226.669	0.00530303	2021-08-14 08:30:00	0.0721396	7.49	146.991	0.00154711	2021-08-14 08:30:00	0.0721396	7.49	146.991	0.00154711
2021-08-18 10:00:00	0.255063	12.64	248.06	0.00580349	2021-08-14 09:00:00	0.0737249	6.97	136.786	0.0014397	2021-08-14 09:00:00	0.0737249	6.97	136.786	0.0014397
2021-08-18 10:30:00	0.269157	12.88	252.77	0.00591368	2021-08-14 09:30:00	0.0800868	7.68	150.72	0.00158636	2021-08-14 09:30:00	0.0800868	7.68	150.72	0.00158636
2021-08-18 11:00:00	0.271114	12.86	252.378	0.0059045	2021-08-14 10:00:00	0.092272	8.85	173.681	0.00182803	2021-08-14 10:00:00	0.092272	8.85	173.681	0.00182803
2021-08-18 11:30:00	0.264227	12.88	252.77	0.00591368	2021-08-14 10:30:00	0.0965469	9.31	182.709	0.00192305	2021-08-14 10:30:00	0.0965469	9.31	182.709	0.00192305
2021-08-18 12:00:00	0.277434	12.93	253.751	0.00593664	2021-08-14 11:00:00	0.104567	9.87	193.699	0.00203872	2021-08-14 11:00:00	0.104567	9.87	193.699	0.00203872
2021-08-18 12:30:00	0.307927	15.26	299.478	0.00700643	2021-08-14 11:30:00	0.109264	11.32	222.155	0.00233822	2021-08-14 11:30:00	0.109264	11.32	222.155	0.00233822
2021-08-18 13:00:00	0.298861	15.32	300.655	0.00703398	2021-08-14 12:00:00	0.114342	10.86	213.127	0.00224321	2021-08-14 12:00:00	0.114342	10.86	213.127	0.00224321
2021-08-18 13:30:00	0.294976	15.14	297.123	0.00695133	2021-08-14 12:30:00	0.122424	11.76	230.79	0.00242911	2021-08-14 12:30:00	0.122424	11.76	230.79	0.00242911
2021-08-18 14:00:00	0.291229	14.18	278.282	0.00651056	2021-08-14 13:00:00	0.124495	11.81	231.771	0.00243944	2021-08-14 13:00:00	0.124495	11.81	231.771	0.00243944
2021-08-18 14:30:00	0.298939	14.17	278.086	0.00650597	2021-08-14 13:30:00	0.153752	14.23	279.264	0.00293931	2021-08-14 13:30:00	0.153752	14.23	279.264	0.00293931
2021-08-18 15:00:00	0.298647	13.75	269.844	0.00631313	2021-08-14 14:00:00	0.139658	12.29	241.191	0.00253858	2021-08-14 14:00:00	0.139658	12.29	241.191	0.00253858
2021-08-18 15:30:00	0.280079	12.6	247.275	0.00578512	2021-08-14 15:30:00	0.122539	12.07	236.874	0.00249314	2021-08-14 15:30:00	0.122539	12.07	236.874	0.00249314
2021-08-18 16:00:00	0.271394	13.35	261.994	0.00612948	2021-08-14 16:00:00	0.109801	11.58	227.257	0.00239193	2021-08-14 16:00:00	0.109801	11.58	227.257	0.00239193
2021-08-18 16:30:00	0.273245	13.19	258.854	0.00605601	2021-08-14 16:30:00	0.0850632	8.93	175.251	0.00184455	2021-08-14 16:30:00	0.0850632	8.93	175.251	0.00184455
2021-08-18 17:00:00	0.273938	12.64	248.06	0.00580349	2021-08-14 17:00:00	0.0726807	8	157	0.00165246	2021-08-14 17:00:00	0.0726807	8	157	0.00165246
2021-08-18 17:30:00	0.257871	11.57	227.061	0.00531221	2021-08-14 17:30:00	0.0624009	6.65	130.506	0.0013736	2021-08-14 17:30:00	0.0624009	6.65	130.506	0.0013736
2021-08-18 18:00:00	0.240976	11.21	219.996	0.00514692	2021-08-14 18:00:00	0.0536142	5.73	112.451	0.00118357	2021-08-14 18:00:00	0.0536142	5.73	112.451	0.00118357
2021-08-18 18:30:00	0.219836	9.6	188.4	0.00440771	2021-08-14 18:30:00	0.0466661	5.58	109.508	0.00115259	2021-08-14 18:30:00	0.0466661	5.58	109.508	0.00115259
2021-08-18 19:00:00	0.179726	6.42	125.992	0.00294766	2021-08-14 19:00:00	0.0430203	4.22	82.8175	0.00087167	2021-08-14 19:00:00	0.0430203	4.22	82.8175	0.00087167
2021-08-18 19:30:00	0.148503	6.2	121.675	0.00284665	2021-08-14 19:30:00	0.0402684	4.61	90.4713	0.000952228	2021-08-14 19:30:00	0.0402684	4.61	90.4713	0.000952228
2021-08-18 20:00:00	0.130609	4.93	96.7512	0.00226354	2021-08-14 20:00:00	0.016201	1.86	36.5025	0.000384196	2021-08-14 20:00:00	0.016201	1.86	36.5025	0.000384196
2021-08-22 06:30:00	0.0079222	0.9	17.6625	0.000413223	2021-08-17 06:30:00	0.0148866	1.59	31.2038	0.000328426	2021-08-17 06:30:00	0.0148866	1.59	31.2038	0.000328426
2021-08-22 07:00:00	0.0263714	0.52	10.205	0.000238751	2021-08-17 07:00:00	0.0153283	2.08	40.82	0.000429638	2021-08-17 07:00:00	0.0153283	2.08	40.82	0.000429638
2021-08-22 07:30:00	0.0694803	0.32	6.28	0.000146924	2021-08-17 07:30:00	0.0233702	2.53	49.6512	0.000522589	2021-08-17 07:30:00	0.0233702	2.53	49.6512	0.000522589
2021-08-22 08:00:00	0.122841	4.81	94.3962	0.00220845	2021-08-17 08:00:00	0.0332324	4.9	96.1625	0.00101213	2021-08-17 08:00:00	0.0332324	4.9	96.1625	0.00101213
2021-08-22 08:30:00	0.149748	6.56	128.74	0.00301194	2021-08-17 08:30:00	0.0422408	4.93	96.7512	0.00101833	2021-08-17 08:30:00	0.0422408	4.93	96.7512	0.00101833
2021-08-22 09:00:00	0.157485	6.86	134.628	0.00314968	2021-08-17 09:00:00	0.049222	5.73	112.451	0.00118357	2021-08-17 09:00:00	0.049222	5.73	112.451	0.00118357
2021-08-22 09:30:00	0.162298	6.56	128.74	0.00301194	2021-08-17 09:30:00	0.0535767	5.25	103.031	0.00108442	2021-08-17 09:30:00	0.0535767	5.25	103.031	0.00108442
2021-08-22 10:00:00	0.167226	7.63	149.739	0.00350321	2021-08-17 10:00:00	0.0528569	5.51	108.134	0.00113813	2021-08-17 10:00:00	0.0528569	5.51	108.134	0.00113813
2021-08-22 10:30:00	0.180804	7.48	146.795	0.00343434	2021-08-17 10:30:00	0.0525103	5.19	101.854	0.00107203	2021-08-17 10:30:00	0.0525103	5.19	101.854	0.00107203
2021-08-22 11:00:00	0.185299	8.71	170.934	0.00399908	2021-08-17 11:00:00	0.0552125	6.17	121.086	0.00127446	2021-08-17 11:00:00	0.0552125	6.17	121.086	0.00127446
2021-08-22 11:30:00	0.19765	7.34	144.048	0.00337006	2021-08-17 11:30:00	0.062657	6.19	121.479	0.00127859	2021-08-17 11:30:00	0.062657	6.19	121.479	0.00127859
2021-08-22 12:00:00	0.219078	10.04	197.035	0.00460973	2021-08-17 12:00:00	0.0682204	6.51	127.759	0.00134469	2021-08-17 12:00:00	0.0682204	6.51	127.759	0.00134469
2021-08-22 12:30:00	0.22782	10.04	197.035	0.00460973	2021-08-17 12:30:00	0.0707516	7.92	155.43	0.00163593	2021-08-17 12:30:00	0.0707516	7.92	155.43	0.00163593
2021-08-22 13:00:00	0.232372	9.96	195.465	0.004573	2021-08-17 13:00:00	0.0707117	7.45	146.206	0.00153885	2021-08-17 13:00:00	0.0707117	7.45	146.206	0.00153885
2021-08-22 13:30:00	0.239098	11.16	219.015	0.00512397	2021-08-17 13:30:00	0.070247	7.88	154.645	0.00162767	2021-08-17 13:30:00	0.070247	7.88	154.645	0.00162767
2021-08-22 14:00:00	0.244322	12.84	251.985	0.00589532	2021-08-17 14:00:00	0.0738556	7.18	140.907	0.00148308	2021-08-17 14:00:00	0.0738556	7.18	140.907	0.00148308
2021-08-22 14:30:00	0.234413	10.94	214.697	0.00502296	2021-08-17 14:30:00	0.0621992	6.97	136.786	0.0014397	2021-08-17 14:30:00	0.0621992	6.97	136.786	0.0014397
2021-08-22 15:00:00	0.234517	12.69	249.041	0.00582645	2021-08-17 15:00:00	0.0534995	6.23	122.264	0.00128685	2021-08-17 15:00:00	0.0534995	6.23	122.264	0.00128685
2021-08-22 15:30:00	0.22631	8.77	172.111	0.00402663	2021-08-17 15:30:00	0.0606329	6.31	123.834	0.00130337	2021-08-17 15:30:00	0.0606329	6.31	123.834	0.00130337
2021-08-22 16:00:00	0.226738	10.57	207.436	0.00485308	2021-08-17 16:00:00	0.061755	7.13	139.926	0.00147275	2021-08-17 16:00:00	0.061755	7.13	139.926	0.00147275
2021-08-22 16:30:00	0.215744	10.04	197.035	0.00460973	2021-08-17 16:30:00	0.0522665	5.39	105.779	0.00111334	2021-08-17 16:30:00	0.0522665	5.39	105.779	0.00111334
2021-08-22 17:00:00	0.211274	10.42	204.493	0.00478421	2021-08-17 17:00:00	0.0380165	4.85	95.1812	0.0010018	2021-08-17 17:00:00	0.0380165	4.85	95.1812	0.0010018
2021-08-22 17:30:00	0.168741	7.63	149.739	0.00350321	2021-08-17 17:30:00	0.028198	2.49	48.8663	0.000514327	2021-08-17 17:30:00	0.028198	2.49	48.8663	0.000514327
2021-08-22 18:00:00	0.181352	7.66	150.328	0.00351699	2021-08-17 18:00:00	0.0225216	3.59	70.4537	0.000741539	2021-08-17 18:00:00	0.0225216	3.59	70.4537	0.000741539
2021-08-22 18:30:00	0.139786	5.89	115.591	0.00270432	2021-08-17 18:30:00	0.0195502	3.5	68.6875	0.000722949	2021-08-17 18:30:00	0.0195502	3.5	68.6875	0.000722949
2021-08-22 19:00:00	0.0963984	3.97	77.9113	0.00182277	2021-08-17 19:00:00	0.0176268	3.95	77.5187	0.0008159	2021-08-17 19:00:00	0.0176268	3.95	77.5187	0.0008159
2021-08-22 19:30:00	0.0669597	3.06	60.0525	0.00140496	2021-08-17 19:30:00	0.0168475	1.57	30.8113	0.000324294	2021-08-17 19:30:00	0.0168475	1.57	30.8113	0.000324294
2021-08-22 20:00:00	0.0471852	1.23	24.1388	0.000564738	2021-08-17 20:00:00	0.000162234	1.57	30.8113	0.000324294	2021-08-17 20:00:00	0.000162234	1.57	30.8113	0.000324294
2021-08-23 06:30:00	0.0224747	0.96	18.84	0.000440771	2021-08-18 06:30:00	0.00268361	2.56	50.24	0.000528786	2021-08-18 06:30:00	0.00268361	2.56	50.24	0.000528786
2021-08-23 07:00:00	0.051213	1.8	35.325	0.000826446	2021-08-18 07:00:00	0.00919051	2.54	49.8475	0.000524655	2021-08-18 07:00:00	0.00919051	2.54	49.8475	0.000524655
2021-08-23 07:30:00	0.11223	3.6	70.65	0.00165289	2021-08-18 07:30:00	0.0161531	2.83	55.5388	0.000584556	2021-08-18 07:30:00	0.0161531	2.83	55.5388	0.000584556
2021-08-23 08:00:00	0.182223	7.73	151.701	0.00354913	2021-08-18 08:00:00	0.0223399	4.5	88.3125	0.000929506	2021-08-18 08:00:00	0.0223399	4.5	88.3125	0.000929506
2021-08-23 08:30:00	0.218011	9.38	184.083	0.0043067	2021-08-18 08:30:00	0.0312941	4.5	88.3125	0.000929506	2021-08-18 08:30:00	0.0312941	4.5	88.3125	0.000929506
2021-08-23 09:00:00	0.230585	10.55	207.044	0.00484389	2021-08-18 09:00:00	0.0378543	4.5	88.3125	0.000929506	2021-08-18 09:00:00	0.0378543	4.5	88.3125	0.000929506
2021-08-23 09:30:00	0.236544	10.8	211.95	0.00495868	2021-08-18 09:30:00	0.0451562	4.47	87.7237	0.00092331	2021-08-18 09:30:00	0.0451562	4.47	87.7237	0.00092331
2021-08-23 10:00:00	0.273396	13.12	257.48	0.00602388	2021-08-18 10:00:00	0.0532295	5.73	112.451	0.00118357	2021-08-18 10:00:00	0.0532295	5.73	112.451	0.00118357
2021-08-23 10:30:00	0.263778	13.09	256.891	0.0060101	2021-08-18 10:30:00	0.0628795	8.1	158.963	0.00167311	2021-08-18 10:30:00	0.0628795	8.1	158.963	0.00167311
2021-08-23 11:00:00	0.305891	14.92	292.805	0.00685032	2021-08-18 11:00:00	0.0644262	7.89	154.841	0.00162973	2021-08-18 11:00:00	0.0644262	7.89	154.841	0.00162973
2021-08-23 11:30:00	0.296575	14.92	292.805	0.00685032	2021-08-18 11:30:00	0.0696369	6.92	135.805	0.00142937	2021-08-18 11:30:00	0.0696369	6.92	135.805	0.00142937
2021-08-23 12:00:00	0.299681	15.3	300.262	0.00702479	2021-08-18 12:00:00	0.0730813	9.34	183.297	0.00192924	2021-08-18 12:00:00	0.0730813	9.34	183.297	0.00192924
2021-08-23 12:30:00	0.321727	15.82	310.468	0.00726354	2021-08-18 12:30:00	0.0780674	8.85	173.681	0.00182803	2021-08-18 12:30:00	0.0780674	8.85	173.681	0.00182803
2021-08-23 13:00:00	0.340065	15.44	303.01	0.00708907	2021-08-18 13:00:00	0.0768165	10.13	198.801	0.00209242	2021-08-18 13:00:00	0.0768165	10.13	198.801	0.00209242
2021-08-23 13:30:00	0.34348	18.52	363.455	0.00850321	2021-08-18 13:30:00	0.0709641	7.88	154.645	0.00162767	2021-08-18 13:30:00	0.0709641	7.88	154.645	0.00162767
2021-08-23 14:00:00	0.340162	16.72	328.13	0.00767677	2021-08-18 14:00:00	0.0688024	7.18	140.907	0.00148308	2021-08-18 14:00:00	0.0688024	7.18	140.907	0.00148308
2021-08-23 14:30:00	0.335384	17.24	338.335	0.00791552	2021-08-18 14:30:00	0.0704992	7.28	142.87	0.00150373	2021-08-18 14:30:00	0.0704992	7.28	142.87	0.00150373
2021-08-23 15:00:00	0.32815	15.44	303.01	0.00708907	2021-08-18 15:00:00	0.0658985	7.88	154.645	0.00162767	2021-08-18 15:00:00	0.0658985	7.88	154.645	0.00162767
2021-08-23 15:30:00	0.3156	15.76	309.29	0.007236	2021-08-18 15:30:00	0.05824	7.86	154.252	0.00162354	2021-08-18 15:30:00	0.05824	7.86	154.252	0.00162354
2021-08-23 16:00:00	0.313305	15.73	308.701	0.00722222	2021-08-18 16:00:00	0.0536796	6	117.75	0.00123934	2021-08-18 16:00:00	0.0536796	6	117.75	0.00123934
2021-08-23 16:30:00	0.301056	14.86	291.628	0.00682277	2021-08-18 16:30:00	0.0538339	5.4	105.975	0.00111541	2021-08-18 16:30:00	0.0538339	5.4	105.975	0.00111541
2021-08-23 17:00:00	0.270852	12.75	250.219	0.00585399	2021-08-18 17:00:00	0.0486101	3.5	68.6875	0.000722949	2021-08-18 17:00:00	0.0486101	3.5	68.6875	0.000722949
2021-08-23 17:30:00	0.239931	11.84	232.36	0.00543618	2021-08-18 17:30:00	0.0395293	6.19	121.479	0.00127859	2021-08-18 17:30:00	0.0395293	6.19	121.479	0.00127859
2021-08-23 18:00:00	0.195264	7.57	148.561	0.00347567	2021-08-18 18:00:00	0.0324908	4.54	89.0975	0.000937769	2021-08-18 18:00:00	0.0324908	4.54	89.0975	0.000937769
2021-08-23 18:30:00	0.150178	6.05	118.731	0.00277778	2021-08-18 18:30:00	0.0245973	3.5	68.6875	0.000722949	2021-08-18 18:30:00	0.0245973	3.5	68.6875	0.000722949
2021-08-23 19:00:00	0.121953	4.72	92.63	0.00216713	2021-08-18 19:00:00	0.0192131	1.58	31.0075	0.00032636	2021-08-18 19:00:00	0.0192131	1.58	31.0075	0.00032636
2021-08-23 19:30:00	0.104753	3.56	69.865	0.00163453	2021-08-18 19:30:00	0.0197911	3.02	59.2675	0.000623802	2021-08-18 19:30:00	0.0197911	3.02	59.2675	0.000623802
2021-08-23 20:00:00	0.0987656	4.54	89.0975	0.00208448	2021-08-18 20:00:00	0.016188	2.12	41.605	0.000437901	2021-08-18 20:00:00	0.016188	2.12	41.605	0.000437901
2021-08-24 06:30:00	0.0188044	0.46	9.0275	0.000211203	2021-08-22 06:30:00	0.0161761	3.5	68.6875	0.000722949	2021-08-22 06:30:00	0.0161761	3.5	68.6875	0.000722949
2021-08-24 07:00:00	0.022064	0.49	9.61625	0.000224977	2021-08-22 07:00:00	0.0188774	3.5	68.6875	0.000722949	2021-08-22 07:00:00	0.0188774	3.5	68.6875	0.000722949
2021-08-24 07:30:00	0.0453457	1.36	26.69	0.000624426	2021-08-22 07:30:00	0.0260629	2.54	49.8475	0.000524655	2021-08-22 07:30:00	0.0260629	2.54	49.8475	0.000524655
2021-08-24 08:00:00	0.0916138	3.17	62.2112	0.00145546	2021-08-22 08:00:00	0.0364895	5.46	107.153	0.0011278	2021-08-22 08:00:00	0.0364895	5.46	107.153	0.0011278
2021-08-24 08:30:00	0.162665	6.35	124.619	0.00291552	2021-08-22 08:30:00	0.0483035	5.51	108.134	0.00113813	2021-08-22 08:30:00	0.0483035	5.51	108.134	0.00113813
2021-08-24 09:00:00	0.212408	9.37	183.886	0.00430211	2021-08-22 09:00:00	0.0585966	6.31	123.834	0.00130337	2021-08-22 09:00:00	0.0585966	6.31	123.834	0.00130337
2021-08-24 09:30:00	0.246318	10.77	211.361	0.0049449	2021-08-22 09:30:00	0.0672186	5.46	107.153	0.0011278	2021-08-22 09:30:00	0.0672186	5.46	107.153	0.0011278
2021-08-24 10:00:00	0.2505	11.7	229.613	0.0053719	2021-08-22 10:00:00	0.0773412	8.1	158.963	0.00167311	2021-08-22 10:00:00	0.0773412	8.1	158.963	0.00167311
2021-08-24 10:30:00	0.22576	10.07	197.624	0.00462351	2021-08-22 10:30:00	0.0851345	6.91	135.609	0.00142731	2021-08-22 10:30:00	0.0851345	6.91	135.609	0.00142731
2021-08-24 11:00:00	0.308647	15.54	304.973	0.00713499	2021-08-22 11:00:00	0.0931375	8.85	173.681	0.00182803	2021-08-22 11:00:00	0.0931375	8.85	173.681	0.00182803
2021-08-24 11:30:00	0.361476	17.62	345.793	0.00808999	2021-08-22 11:30:00	0.101259	9.82	192.718	0.00202839	2021-08-22 11:30:00	0.101259	9.82	192.718	0.00202839
2021-08-24 12:00:00	0.312138	14.39	282.404	0.00660698	2021-08-22 12:00:00	0.10526	9.88	193.895	0.00204078	2021-08-22 12:00:00	0.10526	9.88	193.895	0.00204078
2021-08-24 12:30:00	0.364548	18.61	365.221	0.00854454	2021-08-22 12:30:00	0.107568	12.6	247.275	0.00260262	2021-08-22 12:30:00	0.107568	12.6	247.275	0.00260262
2021-08-24 13:00:00	0.360146	16	314	0.00734619	2021-08-22 13:00:00	0.110282	9.82	192.718	0.00202839	2021-08-22 13:00:00	0.110282	9.82	192.718	0.00202839
2021-08-24 13:30:00	0.352691	17.72	347.755	0.0081359	2021-08-22 13:30:00	0.113222	10.81	212.146	0.00223288	2021-08-22 13:30:00	0.113222	10.81	212.146	0.00223288
2021-08-24 14:00:00	0.343505	17.55	344.419	0.00805785	2021-08-22 14:00:00	0.114677	12.72	249.63	0.0026274	2021-08-22 14:00:00	0.114677	12.72	249.63	0.0026274
2021-08-24 14:30:00	0.320213	15.91	312.234	0.00730487	2021-08-22 14:30:00	0.114691	12.7	249.237	0.00262327	2021-08-22 14:30:00	0.114691	12.7	249.237	0.00262327
2021-08-24 15:00:00	0.313142	15.73	308.701	0.00722222	2021-08-22 15:00:00	0.113037	12.72	249.63	0.0026274	2021-08-22 15:00:00	0.113037	12.72	249.63	0.0026274
2021-08-24 15:30:00	0.301331	14.21	278.871	0.00652433	2021-08-22 15:30:00	0.111076	11.76	230.79	0.00242911	2021-08-22 15:30:00	0.111076	11.76	230.79	0.00242911
2021-08-24 16:00:00	0.298629	14.21	278.871	0.00652433	2021-08-22 16:00:00	0.107314	12.72	249.63	0.0026274	2021-08-22 16:00:00	0.107314	12.72	249.63	0.0026274
2021-08-24 16:30:00	0.291741	14.86	291.628	0.00682277	2021-08-22 16:30:00	0.0994086	11.76	230.79	0.00242911	2021-08-22 16:30:00	0.0994086	11.76	230.79	0.00242911
2021-08-24 17:00:00	0.288876	13.82	271.218	0.00634527	2021-08-22 17:00:00	0.085148	9.8	192.325	0.00202426	2021-08-22 17:00:00	0.085148	9.8	192.325	0.00202426
2021-08-24 17:30:00	0.278049	11.84	232.36	0.00543618	2021-08-22 17:30:00	0.0831217	6.91	135.609	0.00142731	2021-08-22 17:30:00	0.0831217	6.91	135.609	0.00142731
2021-08-24 18:00:00	0.204551	10.09	198.016	0.00463269	2021-08-22 18:00:00	0.0690939	7.17	140.711	0.00148101	2021-08-22 18:00:00	0.0690939	7.17	140.711	0.00148101
2021-08-24 18:30:00	0.182053	7.02	137.767	0.00322314	2021-08-22 18:30:00	0.0533293	5.39	105.779	0.00111334	2021-08-22 18:30:00	0.0533293	5.39	105.779	0.00111334
2021-08-24 19:00:00	0.141213	6.16	120.89	0.00282828	2021-08-22 19:00:00	0.0419012	4.42	86.7425	0.000912982	2021-08-22 19:00:00	0.0419012	4.42	86.7425	0.000912982
2021-08-24 19:30:00	0.106609	3.08	60.445	0.00141414	2021-08-22 19:30:00	0.0348375	3.47	68.0988	0.000716753	2021-08-22 19:30:00	0.0348375	3.47	68.0988	0.000716753
2021-08-24 20:00:00	0.0844748	3.21	62.9962	0.00147383	2021-08-22 20:00:00	0.0106636	2.07	40.6237	0.000427573	2021-08-22 20:00:00	0.0106636	2.07	40.6237	0.000427573
2021-08-25 06:30:00	0.174676	7.68	150.72	0.00352617	2021-08-23 06:30:00	0.0104876	1.8	35.325	0.000371802	2021-08-23 06:30:00	0.0104876	1.8	35.325	0.000371802
2021-08-25 07:00:00	0.191847	8.86	173.877	0.00406795	2021-08-23 07:00:00	0.0122039	0.88	17.27	0.00018177	2021-08-23 07:00:00	0.0122039	0.88	17.27	0.00018177
2021-08-25 07:30:00	0.208338	9.39	184.279	0.00431129	2021-08-23 07:30:00	0.0203352	3.5	68.6875	0.000722949	2021-08-23 07:30:00	0.0203352	3.5	68.6875	0.000722949
2021-08-25 08:00:00	0.208457	9.39	184.279	0.00431129	2021-08-23 08:00:00	0.030926	2.54	49.8475	0.000524655	2021-08-23 08:00:00	0.030926	2.54	49.8475	0.000524655
2021-08-25 08:30:00	0.221924	10.29	201.941	0.00472452	2021-08-23 08:30:00	0.0465634	4.5	88.3125	0.000929506	2021-08-23 08:30:00	0.0465634	4.5	88.3125	0.000929506
2021-08-25 09:00:00	0.231385	9.81	192.521	0.00450413	2021-08-23 09:00:00	0.0641251	6.31	123.834	0.00130337	2021-08-23 09:00:00	0.0641251	6.31	123.834	0.00130337
2021-08-25 09:30:00	0.281578	12.23	240.014	0.00561524	2021-08-23 09:30:00	0.0790381	6.31	123.834	0.00130337	2021-08-23 09:30:00	0.0790381	6.31	123.834	0.00130337
2021-08-25 10:00:00	0.32398	13.18	258.657	0.00605142	2021-08-23 10:00:00	0.0892508	9.8	192.325	0.00202426	2021-08-23 10:00:00	0.0892508	9.8	192.325	0.00202426
2021-08-25 10:30:00	0.311019	13.62	267.292	0.00625344	2021-08-23 10:30:00	0.0970105	9.8	192.325	0.00202426	2021-08-23 10:30:00	0.0970105	9.8	192.325	0.00202426
2021-08-25 11:00:00	0.360096	15.61	306.346	0.00716713	2021-08-23 11:00:00	0.104265	10.79	211.754	0.00222875	2021-08-23 11:00:00	0.104265	10.79	211.754	0.00222875
2021-08-25 11:30:00	0.354205	16.37	321.261	0.00751607	2021-08-23 11:30:00	0.107794	10.79	211.754	0.00222875	2021-08-23 11:30:00	0.107794	10.79	211.754	0.00222875
2021-08-25 12:00:00	0.352914	15.32	300.655	0.00703398	2021-08-23 12:00:00	0.109291	11.76	230.79	0.00242911	2021-08-23 12:00:00	0.109291	11.76	230.79	0.00242911
2021-08-25 12:30:00	0.352294	15.27	299.674	0.00701102	2021-08-23 12:30:00	0.112354	9.82	192.718	0.00202839	2021-08-23 12:30:00	0.112354	9.82	192.718	0.00202839
2021-08-25 13:00:00	0.351155	15.5	304.188	0.00711662	2021-08-23 13:00:00	0.115806	12.73	249.826	0.00262947	2021-08-23 13:00:00	0.115806	12.73	249.826	0.00262947
2021-08-25 13:30:00	0.348316	15.8	310.075	0.00725436	2021-08-23 13:30:00	0.117254	11.72	230.005	0.00242085	2021-08-23 13:30:00	0.117254	11.72	230.005	0.00242085
2021-08-25 14:00:00	0.350463	15.77	309.486	0.00724059	2021-08-23 14:00:00	0.11869	10.8	211.95	0.00223081	2021-08-23 14:00:00	0.11869	10.8	211.95	0.00223081
2021-08-25 14:30:00	0.337005	15.32	300.655	0.00703398	2021-08-23 14:30:00	0.117067	11.15	218.819	0.00230311	2021-08-23 14:30:00	0.117067	11.15	218.819	0.00230311
2021-08-25 15:00:00	0.334056	15.1	296.337	0.00693297	2021-08-23 15:00:00	0.113564	11.06	217.053	0.00228452	2021-08-23 15:00:00	0.113564	11.06	217.053	0.00228452
2021-08-25 15:30:00	0.325287	13.42	263.368	0.00616162	2021-08-23 15:30:00	0.114363	11.76	230.79	0.00242911	2021-08-23 15:30:00	0.114363	11.76	230.79	0.00242911
2021-08-25 16:00:00	0.323172	14.43	283.189	0.00662534	2021-08-23 16:00:00	0.10946	11.57	227.061	0.00238986	2021-08-23 16:00:00	0.10946	11.57	227.061	0.00238986
2021-08-25 16:30:00	0.316445	14.39	282.404	0.00660698	2021-08-23 16:30:00	0.0929453	9.9	194.287	0.00204491	2021-08-23 16:30:00	0.0929453	9.9	194.287	0.00204491
2021-08-25 17:00:00	0.309832	14.19	278.479	0.00651515	2021-08-23 17:00:00	0.0769678	8.1	158.963	0.00167311	2021-08-23 17:00:00	0.0769678	8.1	158.963	0.00167311
2021-08-25 17:30:00	0.293666	12.29	241.191	0.00564279	2021-08-23 17:30:00	0.060946	5.4	105.975	0.00111541	2021-08-23 17:30:00	0.060946	5.4	105.975	0.00111541
2021-08-25 18:00:00	0.219239	8.74	171.522	0.00401286	2021-08-23 18:00:00	0.0487964	4.55	89.2938	0.000939834	2021-08-23 18:00:00	0.0487964	4.55	89.2938	0.000939834
2021-08-25 18:30:00	0.183588	6.77	132.861	0.00310836	2021-08-23 18:30:00	0.0404061	2.61	51.2212	0.000539114	2021-08-23 18:30:00	0.0404061	2.61	51.2212	0.000539114
2021-08-25 19:00:00	0.156469	4.65	91.2563	0.00213499	2021-08-23 19:00:00	0.0373051	2.6	51.025	0.000537048	2021-08-23 19:00:00	0.0373051	2.6	51.025	0.000537048
2021-08-25 19:30:00	0.125307	4.52	88.705	0.0020753	2021-08-23 19:30:00	0.0365265	3.58	70.2575	0.000739474	2021-08-23 19:30:00	0.0365265	3.58	70.2575	0.000739474
2021-08-25 20:00:00	0.109821	3.7	72.6125	0.00169881	2021-08-23 20:00:00	0.0029048	0.89	17.4662	0.000183836	2021-08-23 20:00:00	0.0029048	0.89	17.4662	0.000183836
2021-08-26 06:30:00	0.13617	4.87	95.5738	0.002236	2021-08-24 06:30:00	0.0016117	3.57	70.0613	0.000737408	2021-08-24 06:30:00	0.0016117	3.57	70.0613	0.000737408
2021-08-26 07:00:00	0.22243	6.41	125.796	0.00294307	2021-08-24 07:00:00	2.04167e-16	0.88	17.27	0.00018177	2021-08-24 07:00:00	2.04167e-16	0.88	17.27	0.00018177
2021-08-26 07:30:00	0.21185	8.18	160.533	0.00375574	2021-08-24 07:30:00	0.00184236	1.8	35.325	0.000371802	2021-08-24 07:30:00	0.00184236	1.8	35.325	0.000371802
2021-08-26 08:00:00	0.214144	7.29	143.066	0.00334711	2021-08-24 08:00:00	0.0071422	1.8	35.325	0.000371802	2021-08-24 08:00:00	0.0071422	1.8	35.325	0.000371802
2021-08-26 08:30:00	0.230646	7.64	149.935	0.00350781	2021-08-24 08:30:00	0.0155001	1.8	35.325	0.000371802	2021-08-24 08:30:00	0.0155001	1.8	35.325	0.000371802
2021-08-26 09:00:00	0.236088	9.03	177.214	0.00414601	2021-08-24 09:00:00	0.0325165	3.57	70.0613	0.000737408	2021-08-24 09:00:00	0.0325165	3.57	70.0613	0.000737408
2021-08-26 09:30:00	0.308995	12.12	237.855	0.00556474	2021-08-24 09:30:00	0.0732481	6.33	124.226	0.00130751	2021-08-24 09:30:00	0.0732481	6.33	124.226	0.00130751
2021-08-26 10:00:00	0.297601	13.64	267.685	0.00626263	2021-08-24 10:00:00	0.0644897	7.18	140.907	0.00148308	2021-08-24 10:00:00	0.0644897	7.18	140.907	0.00148308
2021-08-26 10:30:00	0.348612	15.32	300.655	0.00703398	2021-08-24 10:30:00	0.0888691	8.97	176.036	0.00185282	2021-08-24 10:30:00	0.0888691	8.97	176.036	0.00185282
2021-08-26 11:00:00	0.389157	17.57	344.811	0.00806703	2021-08-24 11:00:00	0.0806464	8.56	167.99	0.00176813	2021-08-24 11:00:00	0.0806464	8.56	167.99	0.00176813
2021-08-26 11:30:00	0.311811	15.28	299.87	0.00701561	2021-08-24 11:30:00	0.0945402	10.78	211.557	0.00222668	2021-08-24 11:30:00	0.0945402	10.78	211.557	0.00222668
2021-08-26 12:00:00	0.35967	15.97	313.411	0.00733242	2021-08-24 12:00:00	0.109715	11.76	230.79	0.00242911	2021-08-24 12:00:00	0.109715	11.76	230.79	0.00242911
2021-08-26 12:30:00	0.370732	15.54	304.973	0.00713499	2021-08-24 12:30:00	0.104699	10.79	211.754	0.00222875	2021-08-24 12:30:00	0.104699	10.79	211.754	0.00222875
2021-08-26 13:00:00	0.384102	17.59	345.204	0.00807622	2021-08-24 13:00:00	0.104896	12.22	239.818	0.00252413	2021-08-24 13:00:00	0.104896	12.22	239.818	0.00252413
2021-08-26 13:30:00	0.386208	17.94	352.072	0.00823691	2021-08-24 13:30:00	0.103942	10.84	212.735	0.00223908	2021-08-24 13:30:00	0.103942	10.84	212.735	0.00223908
2021-08-26 14:00:00	0.392433	18.54	363.848	0.0085124	2021-08-24 14:00:00	0.104279	10.27	201.549	0.00212134	2021-08-24 14:00:00	0.104279	10.27	201.549	0.00212134
2021-08-26 14:30:00	0.373922	16.23	318.514	0.00745179	2021-08-24 14:30:00	0.105106	12.6	247.275	0.00260262	2021-08-24 14:30:00	0.105106	12.6	247.275	0.00260262
2021-08-26 15:00:00	0.360773	16.71	327.934	0.00767218	2021-08-24 15:00:00	0.105148	12.6	247.275	0.00260262	2021-08-24 15:00:00	0.105148	12.6	247.275	0.00260262
2021-08-26 15:30:00	0.341941	15.54	304.973	0.00713499	2021-08-24 15:30:00	0.105036	11.08	217.445	0.00228865	2021-08-24 15:30:00	0.105036	11.08	217.445	0.00228865
2021-08-26 16:00:00	0.330281	15.42	302.618	0.00707989	2021-08-24 16:00:00	0.110409	11.69	229.416	0.00241465	2021-08-24 16:00:00	0.110409	11.69	229.416	0.00241465
2021-08-26 16:30:00	0.324146	15.54	304.973	0.00713499	2021-08-24 16:30:00	0.100577	11.79	231.379	0.00243531	2021-08-24 16:30:00	0.100577	11.79	231.379	0.00243531
2021-08-26 17:00:00	0.312698	15.39	302.029	0.00706612	2021-08-24 17:00:00	0.103396	9.9	194.287	0.00204491	2021-08-24 17:00:00	0.103396	9.9	194.287	0.00204491
2021-08-26 17:30:00	0.32455	14.94	293.197	0.0068595	2021-08-24 17:30:00	0.0804719	8.88	174.27	0.00183423	2021-08-24 17:30:00	0.0804719	8.88	174.27	0.00183423
2021-08-26 18:00:00	0.243378	9.52	186.83	0.00437098	2021-08-24 18:00:00	0.061995	6.4	125.6	0.00132196	2021-08-24 18:00:00	0.061995	6.4	125.6	0.00132196
2021-08-26 18:30:00	0.193119	5.92	116.18	0.00271809	2021-08-24 18:30:00	0.0488217	6.31	123.834	0.00130337	2021-08-24 18:30:00	0.0488217	6.31	123.834	0.00130337
2021-08-26 19:00:00	0.169742	5.39	105.779	0.00247475	2021-08-24 19:00:00	0.0397223	5.52	108.33	0.00114019	2021-08-24 19:00:00	0.0397223	5.52	108.33	0.00114019
2021-08-26 19:30:00	0.137431	5.15	101.069	0.00236455	2021-08-24 19:30:00	0.0330314	3.58	70.2575	0.000739474	2021-08-24 19:30:00	0.0330314	3.58	70.2575	0.000739474
2021-08-26 20:00:00	0.117231	4.96	97.34	0.00227732	2021-08-24 20:00:00	0.0214972	2.54	49.8475	0.000524655	2021-08-24 20:00:00	0.0214972	2.54	49.8475	0.000524655
2021-08-27 06:30:00	0.0898886	3.98	78.1075	0.00182736	2021-08-25 06:30:00	0.0263412	1.64	32.185	0.000338753	2021-08-25 06:30:00	0.0263412	1.64	32.185	0.000338753
2021-08-27 07:00:00	0.166838	6.68	131.095	0.00306703	2021-08-25 07:00:00	0.0360081	3.58	70.2575	0.000739474	2021-08-25 07:00:00	0.0360081	3.58	70.2575	0.000739474
2021-08-27 07:30:00	0.21191	8.48	166.42	0.00389348	2021-08-25 07:30:00	0.0450047	5.03	98.7138	0.00103898	2021-08-25 07:30:00	0.0450047	5.03	98.7138	0.00103898
2021-08-27 08:00:00	0.21773	10.34	202.922	0.00474747	2021-08-25 08:00:00	0.0498088	4.47	87.7237	0.00092331	2021-08-25 08:00:00	0.0498088	4.47	87.7237	0.00092331
2021-08-27 08:30:00	0.214803	8.95	175.644	0.00410927	2021-08-25 08:30:00	0.0541333	4.42	86.7425	0.000912982	2021-08-25 08:30:00	0.0541333	4.42	86.7425	0.000912982
2021-08-27 09:00:00	0.21769	10.7	209.988	0.00491276	2021-08-25 09:00:00	0.0695539	5.44	106.76	0.00112367	2021-08-25 09:00:00	0.0695539	5.44	106.76	0.00112367
2021-08-27 09:30:00	0.259357	11.24	220.585	0.0051607	2021-08-25 09:30:00	0.0775013	6.92	135.805	0.00142937	2021-08-25 09:30:00	0.0775013	6.92	135.805	0.00142937
2021-08-27 10:00:00	0.303584	14.84	291.235	0.00681359	2021-08-25 10:00:00	0.0518521	5.44	106.76	0.00112367	2021-08-25 10:00:00	0.0518521	5.44	106.76	0.00112367
2021-08-27 10:30:00	0.322058	16.58	325.382	0.00761249	2021-08-25 10:30:00	0.0962227	9.9	194.287	0.00204491	2021-08-25 10:30:00	0.0962227	9.9	194.287	0.00204491
2021-08-27 11:00:00	0.356171	18.2	357.175	0.00835629	2021-08-25 11:00:00	0.0803109	10.36	203.315	0.00213993	2021-08-25 11:00:00	0.0803109	10.36	203.315	0.00213993
2021-08-27 11:30:00	0.347627	17.91	351.484	0.00822314	2021-08-25 11:30:00	0.130038	13.21	259.246	0.00272862	2021-08-25 11:30:00	0.130038	13.21	259.246	0.00272862
2021-08-27 12:00:00	0.334732	16.6	325.775	0.00762167	2021-08-25 12:00:00	0.111076	10.79	211.754	0.00222875	2021-08-25 12:00:00	0.111076	10.79	211.754	0.00222875
2021-08-27 12:30:00	0.369206	18.72	367.38	0.00859504	2021-08-25 12:30:00	0.106146	10.55	207.044	0.00217918	2021-08-25 12:30:00	0.106146	10.55	207.044	0.00217918
2021-08-27 13:00:00	0.384621	22.07	433.124	0.0101331	2021-08-25 13:00:00	0.107385	12.72	249.63	0.0026274	2021-08-25 13:00:00	0.107385	12.72	249.63	0.0026274
2021-08-27 13:30:00	0.378697	18.4	361.1	0.00844812	2021-08-25 13:30:00	0.106413	12.72	249.63	0.0026274	2021-08-25 13:30:00	0.106413	12.72	249.63	0.0026274
2021-08-27 14:00:00	0.385323	19.74	387.398	0.00906336	2021-08-25 14:00:00	0.10623	10.31	202.334	0.0021296	2021-08-25 14:00:00	0.10623	10.31	202.334	0.0021296
2021-08-27 14:30:00	0.376126	20.11	394.659	0.00923324	2021-08-25 14:30:00	0.10519	10.31	202.334	0.0021296	2021-08-25 14:30:00	0.10519	10.31	202.334	0.0021296
2021-08-27 15:00:00	0.362985	20.55	403.294	0.00943526	2021-08-25 15:00:00	0.103047	12.7	249.237	0.00262327	2021-08-25 15:00:00	0.103047	12.7	249.237	0.00262327
2021-08-27 15:30:00	0.347528	18.38	360.708	0.00843893	2021-08-25 15:30:00	0.105822	12.72	249.63	0.0026274	2021-08-25 15:30:00	0.105822	12.72	249.63	0.0026274
2021-08-27 16:00:00	0.339967	16.63	326.364	0.00763545	2021-08-25 16:00:00	0.10956	11.05	216.856	0.00228245	2021-08-25 16:00:00	0.10956	11.05	216.856	0.00228245
2021-08-27 16:30:00	0.335312	15.3	300.262	0.00702479	2021-08-25 16:30:00	0.0983261	11.76	230.79	0.00242911	2021-08-25 16:30:00	0.0983261	11.76	230.79	0.00242911
2021-08-27 17:00:00	0.307442	15.68	307.72	0.00719927	2021-08-25 17:00:00	0.0982845	10.79	211.754	0.00222875	2021-08-25 17:00:00	0.0982845	10.79	211.754	0.00222875
2021-08-27 17:30:00	0.290905	14.62	286.918	0.00671258	2021-08-25 17:30:00	0.0814389	8.1	158.963	0.00167311	2021-08-25 17:30:00	0.0814389	8.1	158.963	0.00167311
2021-08-27 18:00:00	0.248469	10.27	201.549	0.00471534	2021-08-25 18:00:00	0.06039	5.4	105.975	0.00111541	2021-08-25 18:00:00	0.06039	5.4	105.975	0.00111541
2021-08-27 18:30:00	0.193022	8.16	160.14	0.00374656	2021-08-25 18:30:00	0.0478616	4.5	88.3125	0.000929506	2021-08-25 18:30:00	0.0478616	4.5	88.3125	0.000929506
2021-08-27 19:00:00	0.145465	5.98	117.357	0.00274564	2021-08-25 19:00:00	0.0398093	3.6	70.65	0.000743605	2021-08-25 19:00:00	0.0398093	3.6	70.65	0.000743605
2021-08-27 19:30:00	0.115492	4.26	83.6025	0.00195592	2021-08-25 19:30:00	0.0339644	1.8	35.325	0.000371802	2021-08-25 19:30:00	0.0339644	1.8	35.325	0.000371802
2021-08-27 20:00:00	0.100092	4.46	87.5275	0.00204775	2021-08-25 20:00:00	0.0185911	2.7	52.9875	0.000557704	2021-08-25 20:00:00	0.0185911	2.7	52.9875	0.000557704
2021-09-08 06:30:00	0.00217307	1.67	32.7737	0.000766758	2021-08-26 06:30:00	0.0366253	4.64	91.06	0.000958424	2021-08-26 06:30:00	0.0366253	4.64	91.06	0.000958424
2021-09-08 07:00:00	0.000732896	0.8	15.7	0.000367309	2021-08-26 07:00:00	0.0459092	4.47	87.7237	0.00092331	2021-08-26 07:00:00	0.0459092	4.47	87.7237	0.00092331
2021-09-08 07:30:00	0.000732896	1.04	20.41	0.000477502	2021-08-26 07:30:00	0.0469286	3.5	68.6875	0.000722949	2021-08-26 07:30:00	0.0469286	3.5	68.6875	0.000722949
2021-09-08 08:00:00	0.0120478	0.58	11.3825	0.000266299	2021-08-26 08:00:00	0.0523101	3.5	68.6875	0.000722949	2021-08-26 08:00:00	0.0523101	3.5	68.6875	0.000722949
2021-09-08 08:30:00	0.03897	1.42	27.8675	0.000651974	2021-08-26 08:30:00	0.0614897	4.5	88.3125	0.000929506	2021-08-26 08:30:00	0.0614897	4.5	88.3125	0.000929506
2021-09-08 09:00:00	0.10253	2.84	55.735	0.00130395	2021-08-26 09:00:00	0.0820441	5.4	105.975	0.00111541	2021-08-26 09:00:00	0.0820441	5.4	105.975	0.00111541
2021-09-08 09:30:00	0.147022	5.92	116.18	0.00271809	2021-08-26 09:30:00	0.090753	8.1	158.963	0.00167311	2021-08-26 09:30:00	0.090753	8.1	158.963	0.00167311
2021-09-08 10:00:00	0.168482	7.81	153.271	0.00358586	2021-08-26 10:00:00	0.120837	9.9	194.287	0.00204491	2021-08-26 10:00:00	0.120837	9.9	194.287	0.00204491
2021-09-08 10:30:00	0.201505	9.39	184.279	0.00431129	2021-08-26 10:30:00	0.102949	12.6	247.275	0.00260262	2021-08-26 10:30:00	0.102949	12.6	247.275	0.00260262
2021-09-08 11:00:00	0.255327	12.62	247.667	0.00579431	2021-08-26 11:00:00	0.102082	11.27	221.174	0.0023279	2021-08-26 11:00:00	0.102082	11.27	221.174	0.0023279
2021-09-08 11:30:00	0.261604	13.34	261.798	0.00612489	2021-08-26 11:30:00	0.114263	12.05	236.481	0.00248901	2021-08-26 11:30:00	0.114263	12.05	236.481	0.00248901
2021-09-08 12:00:00	0.258776	13.38	262.583	0.00614325	2021-08-26 12:00:00	0.11964	9.87	193.699	0.00203872	2021-08-26 12:00:00	0.11964	9.87	193.699	0.00203872
2021-09-08 12:30:00	0.259618	13.19	258.854	0.00605601	2021-08-26 12:30:00	0.123254	12.73	249.826	0.00262947	2021-08-26 12:30:00	0.123254	12.73	249.826	0.00262947
2021-09-08 13:00:00	0.288733	14.04	275.535	0.00644628	2021-08-26 13:00:00	0.133675	13.5	264.938	0.00278852	2021-08-26 13:00:00	0.133675	13.5	264.938	0.00278852
2021-09-08 13:30:00	0.307879	16.65	326.756	0.00764463	2021-08-26 13:30:00	0.125768	12.46	244.528	0.0025737	2021-08-26 13:30:00	0.125768	12.46	244.528	0.0025737
2021-09-08 14:00:00	0.299338	15.8	310.075	0.00725436	2021-08-26 14:00:00	0.125521	10.67	209.399	0.00220396	2021-08-26 14:00:00	0.125521	10.67	209.399	0.00220396
2021-09-08 14:30:00	0.298006	16.58	325.382	0.00761249	2021-08-26 14:30:00	0.123065	9.82	192.718	0.00202839	2021-08-26 14:30:00	0.123065	9.82	192.718	0.00202839
2021-09-08 15:00:00	0.290142	14.4	282.6	0.00661157	2021-08-26 15:00:00	0.122573	10.62	208.417	0.00219363	2021-08-26 15:00:00	0.122573	10.62	208.417	0.00219363
2021-09-08 15:30:00	0.285902	15.33	300.851	0.00703857	2021-08-26 15:30:00	0.118647	11.08	217.445	0.00228865	2021-08-26 15:30:00	0.118647	11.08	217.445	0.00228865
2021-09-08 16:00:00	0.275608	12.6	247.275	0.00578512	2021-08-26 16:00:00	0.115577	11.7	229.612	0.00241672	2021-08-26 16:00:00	0.115577	11.7	229.612	0.00241672
2021-09-08 16:30:00	0.261398	12.19	239.229	0.00559688	2021-08-26 16:30:00	0.10369	11.13	218.426	0.00229898	2021-08-26 16:30:00	0.10369	11.13	218.426	0.00229898
2021-09-08 17:00:00	0.257866	13.16	258.265	0.00604224	2021-08-26 17:00:00	0.106329	9.34	183.297	0.00192924	2021-08-26 17:00:00	0.106329	9.34	183.297	0.00192924
2021-09-08 17:30:00	0.244469	11.18	219.408	0.00513315	2021-08-26 17:30:00	0.0883243	8.83	173.289	0.0018239	2021-08-26 17:30:00	0.0883243	8.83	173.289	0.0018239
2021-09-08 18:00:00	0.182349	7.74	151.898	0.00355372	2021-08-26 18:00:00	0.0628252	9.07	177.999	0.00187347	2021-08-26 18:00:00	0.0628252	9.07	177.999	0.00187347
2021-09-08 18:30:00	0.141981	5.25	103.031	0.00241047	2021-08-26 18:30:00	0.048809	4.5	88.3125	0.000929506	2021-08-26 18:30:00	0.048809	4.5	88.3125	0.000929506
2021-09-08 19:00:00	0.119492	4.5	88.3125	0.00206612	2021-08-26 19:00:00	0.0397968	3.6	70.65	0.000743605	2021-08-26 19:00:00	0.0397968	3.6	70.65	0.000743605
2021-09-08 19:30:00	0.108921	4.01	78.6963	0.00184114	2021-08-26 19:30:00	0.0338907	2.54	49.8475	0.000524655	2021-08-26 19:30:00	0.0338907	2.54	49.8475	0.000524655
2021-09-08 20:00:00	0.101188	3.7	72.6125	0.00169881	2021-08-26 20:00:00	0.00894079	0.88	17.27	0.00018177	2021-08-26 20:00:00	0.00894079	0.88	17.27	0.00018177
2021-09-09 06:30:00	0.026776	0.54	10.5975	0.000247934	2021-08-27 06:30:00	0.01914	0.88	17.27	0.00018177	2021-08-27 06:30:00	0.01914	0.88	17.27	0.00018177
2021-09-09 07:00:00	0.0269425	0.9	17.6625	0.000413223	2021-08-27 07:00:00	0.0353794	3.6	70.65	0.000743605	2021-08-27 07:00:00	0.0353794	3.6	70.65	0.000743605
2021-09-09 07:30:00	0.0401649	0.75	14.7188	0.000344353	2021-08-27 07:30:00	0.0481899	3.84	75.36	0.000793179	2021-08-27 07:30:00	0.0481899	3.84	75.36	0.000793179
2021-09-09 08:00:00	0.0743621	2.7	52.9875	0.00123967	2021-08-27 08:00:00	0.0558475	3.98	78.1075	0.000822097	2021-08-27 08:00:00	0.0558475	3.98	78.1075	0.000822097
2021-09-09 08:30:00	0.12871	5.4	105.975	0.00247934	2021-08-27 08:30:00	0.059925	4.51	88.5087	0.000931572	2021-08-27 08:30:00	0.059925	4.51	88.5087	0.000931572
2021-09-09 09:00:00	0.161233	7.33	143.851	0.00336547	2021-08-27 09:00:00	0.0686212	4.81	94.3962	0.000993539	2021-08-27 09:00:00	0.0686212	4.81	94.3962	0.000993539
2021-09-09 09:30:00	0.179286	8.79	172.504	0.00403581	2021-08-27 09:30:00	0.081076	6.31	123.834	0.00130337	2021-08-27 09:30:00	0.081076	6.31	123.834	0.00130337
2021-09-09 10:00:00	0.228487	11.66	228.828	0.00535354	2021-08-27 10:00:00	0.0883924	9.77	191.736	0.00201806	2021-08-27 10:00:00	0.0883924	9.77	191.736	0.00201806
2021-09-09 10:30:00	0.215981	10.99	215.679	0.00504591	2021-08-27 10:30:00	0.0876849	9.89	194.091	0.00204285	2021-08-27 10:30:00	0.0876849	9.89	194.091	0.00204285
2021-09-09 11:00:00	0.243936	13.19	258.854	0.00605601	2021-08-27 11:00:00	0.140242	12.75	250.219	0.0026336	2021-08-27 11:00:00	0.140242	12.75	250.219	0.0026336
2021-09-09 11:30:00	0.228942	11.86	232.752	0.00544536	2021-08-27 11:30:00	0.113735	12.73	249.826	0.00262947	2021-08-27 11:30:00	0.113735	12.73	249.826	0.00262947
2021-09-09 12:00:00	0.281123	13.47	264.349	0.00618457	2021-08-27 12:00:00	0.117497	11.71	229.809	0.00241878	2021-08-27 12:00:00	0.117497	11.71	229.809	0.00241878
2021-09-09 12:30:00	0.285522	14.01	274.946	0.00643251	2021-08-27 12:30:00	0.126833	12.6	247.275	0.00260262	2021-08-27 12:30:00	0.126833	12.6	247.275	0.00260262
2021-09-09 13:00:00	0.30201	14.93	293.001	0.00685491	2021-08-27 13:00:00	0.130919	14.17	278.086	0.00292691	2021-08-27 13:00:00	0.130919	14.17	278.086	0.00292691
2021-09-09 13:30:00	0.311747	16.58	325.382	0.00761249	2021-08-27 13:30:00	0.130655	14.22	279.067	0.00293724	2021-08-27 13:30:00	0.130655	14.22	279.067	0.00293724
2021-09-09 14:00:00	0.291506	13.5	264.938	0.00619835	2021-08-27 14:00:00	0.12907	14.22	279.067	0.00293724	2021-08-27 14:00:00	0.12907	14.22	279.067	0.00293724
2021-09-09 14:30:00	0.285237	14.4	282.6	0.00661157	2021-08-27 14:30:00	0.129158	11.51	225.884	0.00237747	2021-08-27 14:30:00	0.129158	11.51	225.884	0.00237747
2021-09-09 15:00:00	0.277996	13.5	264.938	0.00619835	2021-08-27 15:00:00	0.125856	11.76	230.79	0.00242911	2021-08-27 15:00:00	0.125856	11.76	230.79	0.00242911
2021-09-09 15:30:00	0.271788	13.8	270.825	0.00633609	2021-08-27 15:30:00	0.11869	11.03	216.464	0.00227832	2021-08-27 15:30:00	0.11869	11.03	216.464	0.00227832
2021-09-09 16:00:00	0.228357	11.7	229.613	0.0053719	2021-08-27 16:00:00	0.113635	10.81	212.146	0.00223288	2021-08-27 16:00:00	0.113635	10.81	212.146	0.00223288
2021-09-09 16:30:00	0.237723	10.31	202.334	0.0047337	2021-08-27 16:30:00	0.0973979	9.82	192.718	0.00202839	2021-08-27 16:30:00	0.0973979	9.82	192.718	0.00202839
2021-09-09 17:00:00	0.233732	10.78	211.557	0.00494949	2021-08-27 17:00:00	0.0867882	8.1	158.963	0.00167311	2021-08-27 17:00:00	0.0867882	8.1	158.963	0.00167311
2021-09-09 17:30:00	0.194272	8.29	162.691	0.00380624	2021-08-27 17:30:00	0.0732878	5.41	106.171	0.00111747	2021-08-27 17:30:00	0.0732878	5.41	106.171	0.00111747
2021-09-09 18:00:00	0.14397	5.83	114.414	0.00267677	2021-08-27 18:00:00	0.0577601	4.64	91.06	0.000958424	2021-08-27 18:00:00	0.0577601	4.64	91.06	0.000958424
2021-09-09 18:30:00	0.111008	3.67	72.0238	0.00168503	2021-08-27 18:30:00	0.0448415	3.51	68.8837	0.000725015	2021-08-27 18:30:00	0.0448415	3.51	68.8837	0.000725015
2021-09-09 19:00:00	0.0969205	3.32	65.155	0.00152433	2021-08-27 19:00:00	0.0374659	2.71	53.1837	0.000559769	2021-08-27 19:00:00	0.0374659	2.71	53.1837	0.000559769
2021-09-09 19:30:00	0.087499	3.68	72.22	0.00168962	2021-08-27 19:30:00	0.0330436	1.57	30.8113	0.000324294	2021-08-27 19:30:00	0.0330436	1.57	30.8113	0.000324294
2021-09-09 20:00:00	0.0856003	2.67	52.3988	0.0012259	2021-09-02 06:30:00	0.0193898	0.87	17.0738	0.000179705	2021-09-02 06:30:00	0.0193898	0.87	17.0738	0.000179705
2021-09-10 06:30:00	0.0230652	0.54	10.5975	0.000247934	2021-09-02 07:00:00	0.0173569	1.78	34.9325	0.000367671	2021-09-02 07:00:00	0.0173569	1.78	34.9325	0.000367671
2021-09-10 07:00:00	0.0230652	0.52	10.205	0.000238751	2021-09-02 07:30:00	0.0167439	2.65	52.0063	0.000547376	2021-09-02 07:30:00	0.0167439	2.65	52.0063	0.000547376
2021-09-10 07:30:00	0.0284288	0.68	13.345	0.000312213	2021-09-02 08:00:00	0.0168264	3.52	69.08	0.00072708	2021-09-02 08:00:00	0.0168264	3.52	69.08	0.00072708
2021-09-10 08:00:00	0.0557931	1.58	31.0075	0.000725436	2021-09-02 08:30:00	0.0196623	1.64	32.185	0.000338753	2021-09-02 08:30:00	0.0196623	1.64	32.185	0.000338753
2021-09-10 08:30:00	0.141139	5.37	105.386	0.00246556	2021-09-02 09:00:00	0.0213596	3.55	69.6688	0.000733277	2021-09-02 09:00:00	0.0213596	3.55	69.6688	0.000733277
2021-09-10 09:00:00	0.173127	8.25	161.906	0.00378788	2021-09-02 09:30:00	0.0275914	1.93	37.8762	0.000398655	2021-09-02 09:30:00	0.0275914	1.93	37.8762	0.000398655
2021-09-10 09:30:00	0.193924	8.33	163.476	0.00382461	2021-09-02 10:00:00	0.0450561	4.5	88.3125	0.000929506	2021-09-02 10:00:00	0.0450561	4.5	88.3125	0.000929506
2021-09-10 10:00:00	0.207547	7.87	154.449	0.00361341	2021-09-02 10:30:00	0.0445212	5.4	105.975	0.00111541	2021-09-02 10:30:00	0.0445212	5.4	105.975	0.00111541
2021-09-10 10:30:00	0.239419	11.62	228.043	0.00533517	2021-09-02 11:00:00	0.0493554	8.1	158.963	0.00167311	2021-09-02 11:00:00	0.0493554	8.1	158.963	0.00167311
2021-09-10 11:00:00	0.252099	11.65	228.631	0.00534894	2021-09-02 11:30:00	0.0713544	6.3	123.638	0.00130131	2021-09-02 11:30:00	0.0713544	6.3	123.638	0.00130131
2021-09-10 11:30:00	0.276614	11.09	217.641	0.00509183	2021-09-02 12:00:00	0.0905419	6.73	132.076	0.00139013	2021-09-02 12:00:00	0.0905419	6.73	132.076	0.00139013
2021-09-10 12:00:00	0.275959	14.93	293.001	0.00685491	2021-09-02 12:30:00	0.0799385	8.86	173.877	0.00183009	2021-09-02 12:30:00	0.0799385	8.86	173.877	0.00183009
2021-09-10 12:30:00	0.295446	15.73	308.701	0.00722222	2021-09-02 13:00:00	0.0771412	8.85	173.681	0.00182803	2021-09-02 13:00:00	0.0771412	8.85	173.681	0.00182803
2021-09-10 13:00:00	0.316707	15.73	308.701	0.00722222	2021-09-02 13:30:00	0.0809496	7.25	142.281	0.00149754	2021-09-02 13:30:00	0.0809496	7.25	142.281	0.00149754
2021-09-10 13:30:00	0.325151	16.39	321.654	0.00752525	2021-09-02 14:00:00	0.0839407	8.1	158.963	0.00167311	2021-09-02 14:00:00	0.0839407	8.1	158.963	0.00167311
2021-09-10 14:00:00	0.310907	16.6	325.775	0.00762167	2021-09-02 14:30:00	0.0867196	8.9	174.662	0.00183836	2021-09-02 14:30:00	0.0867196	8.9	174.662	0.00183836
2021-09-10 14:30:00	0.317803	15.73	308.701	0.00722222	2021-09-02 15:00:00	0.0912336	8.1	158.963	0.00167311	2021-09-02 15:00:00	0.0912336	8.1	158.963	0.00167311
2021-09-10 15:00:00	0.304571	15.75	309.094	0.0072314	2021-09-02 15:30:00	0.096415	8.97	176.036	0.00185282	2021-09-02 15:30:00	0.096415	8.97	176.036	0.00185282
2021-09-10 15:30:00	0.291075	13.82	271.218	0.00634527	2021-09-02 16:00:00	0.0971554	7.93	155.626	0.001638	2021-09-02 16:00:00	0.0971554	7.93	155.626	0.001638
2021-09-10 16:00:00	0.272717	13.8	270.825	0.00633609	2021-09-02 16:30:00	0.0953748	7.93	155.626	0.001638	2021-09-02 16:30:00	0.0953748	7.93	155.626	0.001638
2021-09-10 16:30:00	0.250795	12.19	239.229	0.00559688	2021-09-02 17:00:00	0.0924563	9.39	184.279	0.00193957	2021-09-02 17:00:00	0.0924563	9.39	184.279	0.00193957
2021-09-10 17:00:00	0.234979	11.57	227.061	0.00531221	2021-09-02 17:30:00	0.0878109	7.45	146.206	0.00153885	2021-09-02 17:30:00	0.0878109	7.45	146.206	0.00153885
2021-09-10 17:30:00	0.204185	9.42	184.868	0.00432507	2021-09-02 18:00:00	0.0747927	8.41	165.046	0.00173714	2021-09-02 18:00:00	0.0747927	8.41	165.046	0.00173714
2021-09-10 18:00:00	0.18563	7.89	154.841	0.00362259	2021-09-02 18:30:00	0.0650216	6.97	136.786	0.0014397	2021-09-02 18:30:00	0.0650216	6.97	136.786	0.0014397
2021-09-10 18:30:00	0.147665	6.15	120.694	0.00282369	2021-09-02 19:00:00	0.0548683	4.55	89.2938	0.000939834	2021-09-02 19:00:00	0.0548683	4.55	89.2938	0.000939834
2021-09-10 19:00:00	0.124046	4.17	81.8362	0.0019146	2021-09-02 19:30:00	0.0479643	4.23	83.0138	0.000873736	2021-09-02 19:30:00	0.0479643	4.23	83.0138	0.000873736
2021-09-10 19:30:00	0.111895	4.13	81.0512	0.00189624	2021-09-02 20:00:00	0.0449565	3.43	67.3137	0.00070849	2021-09-02 20:00:00	0.0449565	3.43	67.3137	0.00070849
2021-09-10 20:00:00	0.10758	4	78.5	0.00183655	2021-09-08 06:30:00	0.0127142	3.6	70.65	0.000743605	2021-09-08 06:30:00	0.0127142	3.6	70.65	0.000743605
2021-09-11 06:30:00	0.0413626	0.94	18.4475	0.000431589	2021-09-08 07:00:00	0.0105107	1.08	21.195	0.000223081	2021-09-08 07:00:00	0.0105107	1.08	21.195	0.000223081
2021-09-11 07:00:00	0.0374222	1.07	20.9988	0.000491276	2021-09-08 07:30:00	0.0070622	1.63	31.9887	0.000336688	2021-09-08 07:30:00	0.0070622	1.63	31.9887	0.000336688
2021-09-11 07:30:00	0.0439071	1.77	34.7362	0.000812672	2021-09-08 08:00:00	0.00356607	0.66	12.9525	0.000136328	2021-09-08 08:00:00	0.00356607	0.66	12.9525	0.000136328
2021-09-11 08:00:00	0.0685919	2.02	39.6425	0.000927456	2021-09-08 08:30:00	0.000576878	3.58	70.2575	0.000739474	2021-09-08 08:30:00	0.000576878	3.58	70.2575	0.000739474
2021-09-11 08:30:00	0.118862	4.86	95.3775	0.0022314	2021-09-08 09:00:00	0.000847887	1.88	36.895	0.000388327	2021-09-08 09:00:00	0.000847887	1.88	36.895	0.000388327
2021-09-11 09:00:00	0.183595	8.35	163.869	0.00383379	2021-09-08 09:30:00	0.00460998	0.67	13.1488	0.000138393	2021-09-08 09:30:00	0.00460998	0.67	13.1488	0.000138393
2021-09-11 09:30:00	0.206291	8.07	158.374	0.00370523	2021-09-08 10:00:00	0.0108953	1.5	29.4375	0.000309835	2021-09-08 10:00:00	0.0108953	1.5	29.4375	0.000309835
2021-09-11 10:00:00	0.208049	8.96	175.84	0.00411387	2021-09-08 10:30:00	0.0204109	2.36	46.315	0.000487474	2021-09-08 10:30:00	0.0204109	2.36	46.315	0.000487474
2021-09-11 10:30:00	0.225352	10.01	196.446	0.00459596	2021-09-08 11:00:00	0.0433731	5.1	100.087	0.00105344	2021-09-08 11:00:00	0.0433731	5.1	100.087	0.00105344
2021-09-11 11:00:00	0.23647	11.08	217.445	0.00508724	2021-09-08 11:30:00	0.0582354	5.03	98.7138	0.00103898	2021-09-08 11:30:00	0.0582354	5.03	98.7138	0.00103898
2021-09-11 11:30:00	0.2473	11.6	227.65	0.00532599	2021-09-08 12:00:00	0.0581827	7.89	154.841	0.00162973	2021-09-08 12:00:00	0.0581827	7.89	154.841	0.00162973
2021-09-11 12:00:00	0.257049	12.63	247.864	0.0057989	2021-09-08 12:30:00	0.0544672	7.45	146.206	0.00153885	2021-09-08 12:30:00	0.0544672	7.45	146.206	0.00153885
2021-09-11 12:30:00	0.275935	13.99	274.554	0.00642332	2021-09-08 13:00:00	0.0545064	8.38	164.458	0.00173095	2021-09-08 13:00:00	0.0545064	8.38	164.458	0.00173095
2021-09-11 13:00:00	0.288853	14.58	286.133	0.00669421	2021-09-08 13:30:00	0.0590398	8.9	174.662	0.00183836	2021-09-08 13:30:00	0.0590398	8.9	174.662	0.00183836
2021-09-11 13:30:00	0.293353	15.28	299.87	0.00701561	2021-09-08 14:00:00	0.0640916	7.45	146.206	0.00153885	2021-09-08 14:00:00	0.0640916	7.45	146.206	0.00153885
2021-09-11 14:00:00	0.288447	15.32	300.655	0.00703398	2021-09-08 14:30:00	0.0650785	8.9	174.662	0.00183836	2021-09-08 14:30:00	0.0650785	8.9	174.662	0.00183836
2021-09-11 14:30:00	0.301815	15.82	310.468	0.00726354	2021-09-08 15:00:00	0.0695822	8.9	174.662	0.00183836	2021-09-08 15:00:00	0.0695822	8.9	174.662	0.00183836
2021-09-11 15:00:00	0.287256	12.6	247.275	0.00578512	2021-09-08 15:30:00	0.0706466	9.87	193.699	0.00203872	2021-09-08 15:30:00	0.0706466	9.87	193.699	0.00203872
2021-09-11 15:30:00	0.291099	13.5	264.938	0.00619835	2021-09-08 16:00:00	0.0638785	7.45	146.206	0.00153885	2021-09-08 16:00:00	0.0638785	7.45	146.206	0.00153885
2021-09-11 16:00:00	0.274768	12.49	245.116	0.00573462	2021-09-08 16:30:00	0.0502193	6.97	136.786	0.0014397	2021-09-08 16:30:00	0.0502193	6.97	136.786	0.0014397
2021-09-11 16:30:00	0.244469	9.38	184.083	0.0043067	2021-09-08 17:00:00	0.0383506	5.02	98.5175	0.00103692	2021-09-08 17:00:00	0.0383506	5.02	98.5175	0.00103692
2021-09-11 17:00:00	0.233229	9.03	177.214	0.00414601	2021-09-08 17:30:00	0.0334014	5.03	98.7138	0.00103898	2021-09-08 17:30:00	0.0334014	5.03	98.7138	0.00103898
2021-09-11 17:30:00	0.220584	8.42	165.243	0.00386593	2021-09-08 18:00:00	0.0251248	4.55	89.2938	0.000939834	2021-09-08 18:00:00	0.0251248	4.55	89.2938	0.000939834
2021-09-11 18:00:00	0.180825	7.96	156.215	0.00365473	2021-09-08 18:30:00	0.0194561	3.6	70.65	0.000743605	2021-09-08 18:30:00	0.0194561	3.6	70.65	0.000743605
2021-09-11 18:30:00	0.151327	4	78.5	0.00183655	2021-09-08 19:00:00	0.0162988	4.55	89.2938	0.000939834	2021-09-08 19:00:00	0.0162988	4.55	89.2938	0.000939834
2021-09-11 19:00:00	0.133136	6.89	135.216	0.00316345	2021-09-08 19:30:00	0.0151698	2.85	55.9312	0.000588687	2021-09-08 19:30:00	0.0151698	2.85	55.9312	0.000588687
2021-09-11 19:30:00	0.122994	3.79	74.3787	0.00174013	2021-09-08 20:00:00	0.0158007	1.64	32.185	0.000338753	2021-09-08 20:00:00	0.0158007	1.64	32.185	0.000338753
2021-09-11 20:00:00	0.117086	2.45	48.0813	0.00112489	2021-09-09 06:30:00	0.0127504	0.67	13.1488	0.000138393	2021-09-09 06:30:00	0.0127504	0.67	13.1488	0.000138393
2021-09-12 06:30:00	0.0689528	1.8	35.325	0.000826446	2021-09-09 07:00:00	0.0114969	0.67	13.1488	0.000138393	2021-09-09 07:00:00	0.0114969	0.67	13.1488	0.000138393
2021-09-12 07:00:00	0.070909	1.8	35.325	0.000826446	2021-09-09 07:30:00	0.00913085	1.83	35.9138	0.000377999	2021-09-09 07:30:00	0.00913085	1.83	35.9138	0.000377999
2021-09-12 07:30:00	0.0786388	0.25	4.90625	0.000114784	2021-09-09 08:00:00	0.00801774	1.83	35.9138	0.000377999	2021-09-09 08:00:00	0.00801774	1.83	35.9138	0.000377999
2021-09-12 08:00:00	0.0967305	2.7	52.9875	0.00123967	2021-09-09 08:30:00	0.0106789	1.86	36.5025	0.000384196	2021-09-09 08:30:00	0.0106789	1.86	36.5025	0.000384196
2021-09-12 08:30:00	0.121547	2.7	52.9875	0.00123967	2021-09-09 09:00:00	0.0155216	2.61	51.2212	0.000539114	2021-09-09 09:00:00	0.0155216	2.61	51.2212	0.000539114
2021-09-12 09:00:00	0.141438	3.6	70.65	0.00165289	2021-09-09 09:30:00	0.0218217	3.57	70.0613	0.000737408	2021-09-09 09:30:00	0.0218217	3.57	70.0613	0.000737408
2021-09-12 09:30:00	0.154687	4.5	88.3125	0.00206612	2021-09-09 10:00:00	0.0295707	4.97	97.5362	0.00102659	2021-09-09 10:00:00	0.0295707	4.97	97.5362	0.00102659
2021-09-12 10:00:00	0.166309	5.8	113.825	0.00266299	2021-09-09 10:30:00	0.0557509	7.16	140.515	0.00147895	2021-09-09 10:30:00	0.0557509	7.16	140.515	0.00147895
2021-09-12 10:30:00	0.18251	5.92	116.18	0.00271809	2021-09-09 11:00:00	0.0711864	8.85	173.681	0.00182803	2021-09-09 11:00:00	0.0711864	8.85	173.681	0.00182803
2021-09-12 11:00:00	0.213206	7.72	151.505	0.00354454	2021-09-09 11:30:00	0.0687752	7.47	146.599	0.00154298	2021-09-09 11:30:00	0.0687752	7.47	146.599	0.00154298
2021-09-12 11:30:00	0.22682	6.82	133.843	0.00313131	2021-09-09 12:00:00	0.0673658	7.18	140.907	0.00148308	2021-09-09 12:00:00	0.0673658	7.18	140.907	0.00148308
2021-09-12 12:00:00	0.238339	6.76	132.665	0.00310376	2021-09-09 12:30:00	0.0672451	8.9	174.662	0.00183836	2021-09-09 12:30:00	0.0672451	8.9	174.662	0.00183836
2021-09-12 12:30:00	0.261969	10.29	201.941	0.00472452	2021-09-09 13:00:00	0.0658532	7.93	155.626	0.001638	2021-09-09 13:00:00	0.0658532	7.93	155.626	0.001638
2021-09-12 13:00:00	0.273532	11.63	228.239	0.00533976	2021-09-09 13:30:00	0.0664149	8.9	174.662	0.00183836	2021-09-09 13:30:00	0.0664149	8.9	174.662	0.00183836
2021-09-12 13:30:00	0.276403	9.55	187.419	0.00438476	2021-09-09 14:00:00	0.0658532	7.45	146.206	0.00153885	2021-09-09 14:00:00	0.0658532	7.45	146.206	0.00153885
2021-09-12 14:00:00	0.276005	11.19	219.604	0.00513774	2021-09-09 14:30:00	0.0650918	7.04	138.16	0.00145416	2021-09-09 14:30:00	0.0650918	7.04	138.16	0.00145416
2021-09-12 14:30:00	0.267367	10.23	200.764	0.00469697	2021-09-09 15:00:00	0.0645848	7.9	155.037	0.0016318	2021-09-09 15:00:00	0.0645848	7.9	155.037	0.0016318
2021-09-12 15:00:00	0.266168	10.06	197.428	0.00461892	2021-09-09 15:30:00	0.0634525	7.18	140.907	0.00148308	2021-09-09 15:30:00	0.0634525	7.18	140.907	0.00148308
2021-09-12 15:30:00	0.261398	9.89	194.091	0.00454086	2021-09-09 16:00:00	0.0455038	5.51	108.134	0.00113813	2021-09-09 16:00:00	0.0455038	5.51	108.134	0.00113813
2021-09-12 16:00:00	0.255666	8.14	159.748	0.00373737	2021-09-09 16:30:00	0.0399006	6.67	130.899	0.00137773	2021-09-09 16:30:00	0.0399006	6.67	130.899	0.00137773
2021-09-12 16:30:00	0.240413	9.33	183.101	0.00428375	2021-09-09 17:00:00	0.044707	6.3	123.638	0.00130131	2021-09-09 17:00:00	0.044707	6.3	123.638	0.00130131
2021-09-12 17:00:00	0.230006	8.08	158.57	0.00370983	2021-09-09 17:30:00	0.0384521	4.5	88.3125	0.000929506	2021-09-09 17:30:00	0.0384521	4.5	88.3125	0.000929506
2021-09-12 17:30:00	0.203789	7.31	143.459	0.00335629	2021-09-09 18:00:00	0.0267224	3.6	70.65	0.000743605	2021-09-09 18:00:00	0.0267224	3.6	70.65	0.000743605
2021-09-12 18:00:00	0.157835	4.48	87.92	0.00205693	2021-09-09 18:30:00	0.0187107	1.85	36.3062	0.00038213	2021-09-09 18:30:00	0.0187107	1.85	36.3062	0.00038213
2021-09-12 18:30:00	0.12323	2.8	54.95	0.00128558	2021-09-09 19:00:00	0.0143822	1.8	35.325	0.000371802	2021-09-09 19:00:00	0.0143822	1.8	35.325	0.000371802
2021-09-12 19:00:00	0.107175	2.71	53.1837	0.00124426	2021-09-09 19:30:00	0.0142612	1.97	38.6613	0.000406917	2021-09-09 19:30:00	0.0142612	1.97	38.6613	0.000406917
2021-09-12 19:30:00	0.0966096	1.93	37.8762	0.000886134	2021-09-09 20:00:00	0.0139466	1.47	28.8487	0.000303639	2021-09-09 20:00:00	0.0139466	1.47	28.8487	0.000303639
2021-09-12 20:00:00	0.0959193	1.82	35.7175	0.000835629	2021-09-10 06:30:00	0.0115691	1.37	26.8863	0.000282983	2021-09-10 06:30:00	0.0115691	1.37	26.8863	0.000282983
2021-09-13 06:30:00	0.0265641	0.52	10.205	0.000238751	2021-09-10 07:00:00	0.0084962	0.89	17.4662	0.000183836	2021-09-10 07:00:00	0.0084962	0.89	17.4662	0.000183836
2021-09-13 07:00:00	0.0223442	0.46	9.0275	0.000211203	2021-09-10 07:30:00	0.0161286	1.81	35.5213	0.000373868	2021-09-10 07:30:00	0.0161286	1.81	35.5213	0.000373868
2021-09-13 07:30:00	0.0214445	0.25	4.90625	0.000114784	2021-09-10 08:00:00	0.0255949	0.67	13.1488	0.000138393	2021-09-10 08:00:00	0.0255949	0.67	13.1488	0.000138393
2021-09-13 08:00:00	0.0217592	0.28	5.495	0.000128558	2021-09-10 08:30:00	0.0344328	4.55	89.2938	0.000939834	2021-09-10 08:30:00	0.0344328	4.55	89.2938	0.000939834
2021-09-13 08:30:00	0.0252945	0.46	9.0275	0.000211203	2021-09-10 09:00:00	0.0427842	3.57	70.0613	0.000737408	2021-09-10 09:00:00	0.0427842	3.57	70.0613	0.000737408
2021-09-13 09:00:00	0.0413315	0.49	9.61625	0.000224977	2021-09-10 09:30:00	0.0473978	6.31	123.834	0.00130337	2021-09-10 09:30:00	0.0473978	6.31	123.834	0.00130337
2021-09-13 09:30:00	0.0707773	0.49	9.61625	0.000224977	2021-09-10 10:00:00	0.0498431	5.02	98.5175	0.00103692	2021-09-10 10:00:00	0.0498431	5.02	98.5175	0.00103692
2021-09-13 10:00:00	0.116316	2.7	52.9875	0.00123967	2021-09-10 10:30:00	0.0743822	8.98	176.233	0.00185488	2021-09-10 10:30:00	0.0743822	8.98	176.233	0.00185488
2021-09-13 10:30:00	0.132546	3.6	70.65	0.00165289	2021-09-10 11:00:00	0.0720106	7.18	140.907	0.00148308	2021-09-10 11:00:00	0.0720106	7.18	140.907	0.00148308
2021-09-13 11:00:00	0.14863	3.12	61.23	0.00143251	2021-09-10 11:30:00	0.072958	7.88	154.645	0.00162767	2021-09-10 11:30:00	0.072958	7.88	154.645	0.00162767
2021-09-13 11:30:00	0.157604	4.22	82.8175	0.00193756	2021-09-10 12:00:00	0.0740427	7.93	155.626	0.001638	2021-09-10 12:00:00	0.0740427	7.93	155.626	0.001638
2021-09-13 12:00:00	0.169384	7.2	141.3	0.00330579	2021-09-10 12:30:00	0.077884	7.93	155.626	0.001638	2021-09-10 12:30:00	0.077884	7.93	155.626	0.001638
2021-09-13 12:30:00	0.187328	6.94	136.198	0.00318641	2021-09-10 13:00:00	0.0792939	9.87	193.699	0.00203872	2021-09-10 13:00:00	0.0792939	9.87	193.699	0.00203872
2021-09-13 13:00:00	0.204351	8.51	167.009	0.00390725	2021-09-10 13:30:00	0.0804327	8.42	165.243	0.00173921	2021-09-10 13:30:00	0.0804327	8.42	165.243	0.00173921
2021-09-13 13:30:00	0.206459	9.42	184.868	0.00432507	2021-09-10 14:00:00	0.0809412	9.87	193.699	0.00203872	2021-09-10 14:00:00	0.0809412	9.87	193.699	0.00203872
2021-09-13 14:00:00	0.226	9.39	184.279	0.00431129	2021-09-10 14:30:00	0.0784448	7.93	155.626	0.001638	2021-09-10 14:30:00	0.0784448	7.93	155.626	0.001638
2021-09-13 14:30:00	0.235636	10.26	201.352	0.00471074	2021-09-10 15:00:00	0.0718348	7.45	146.206	0.00153885	2021-09-10 15:00:00	0.0718348	7.45	146.206	0.00153885
2021-09-13 15:00:00	0.24174	8.71	170.934	0.00399908	2021-09-10 15:30:00	0.0649984	7.06	138.552	0.00145829	2021-09-10 15:30:00	0.0649984	7.06	138.552	0.00145829
2021-09-13 15:30:00	0.237151	10.01	196.446	0.00459596	2021-09-10 16:00:00	0.0559607	6.05	118.731	0.00124967	2021-09-10 16:00:00	0.0559607	6.05	118.731	0.00124967
2021-09-13 16:00:00	0.232422	8.11	159.159	0.0037236	2021-09-10 16:30:00	0.0439755	5.46	107.153	0.0011278	2021-09-10 16:30:00	0.0439755	5.46	107.153	0.0011278
2021-09-13 16:30:00	0.227707	8.35	163.869	0.00383379	2021-09-10 17:00:00	0.0372734	5.03	98.7138	0.00103898	2021-09-10 17:00:00	0.0372734	5.03	98.7138	0.00103898
2021-09-13 17:00:00	0.210569	8.2	160.925	0.00376492	2021-09-10 17:30:00	0.0290222	3.46	67.9025	0.000714687	2021-09-10 17:30:00	0.0290222	3.46	67.9025	0.000714687
2021-09-13 17:30:00	0.185247	6.19	121.479	0.00284206	2021-09-10 18:00:00	0.0258425	2.6	51.025	0.000537048	2021-09-10 18:00:00	0.0258425	2.6	51.025	0.000537048
2021-09-13 18:00:00	0.153195	3.98	78.1075	0.00182736	2021-09-10 18:30:00	0.0246923	0.67	13.1488	0.000138393	2021-09-10 18:30:00	0.0246923	0.67	13.1488	0.000138393
2021-09-13 18:30:00	0.123067	2.71	53.1837	0.00124426	2021-09-10 19:00:00	0.0225717	2.55	50.0437	0.00052672	2021-09-10 19:00:00	0.0225717	2.55	50.0437	0.00052672
2021-09-13 19:00:00	0.104769	1.99	39.0538	0.000913682	2021-09-10 19:30:00	0.0264992	1.64	32.185	0.000338753	2021-09-10 19:30:00	0.0264992	1.64	32.185	0.000338753
2021-09-13 19:30:00	0.0937677	1.87	36.6988	0.000858586	2021-09-10 20:00:00	0.0273926	3.3	64.7625	0.000681638	2021-09-10 20:00:00	0.0273926	3.3	64.7625	0.000681638
2021-09-13 20:00:00	0.0862268	1.95	38.2688	0.000895317	2021-09-11 06:30:00	0.0235816	2.61	51.2212	0.000539114	2021-09-11 06:30:00	0.0235816	2.61	51.2212	0.000539114
2021-09-14 06:30:00	0.0325766	0.52	10.205	0.000238751	2021-09-11 07:00:00	0.0199088	2.35	46.1187	0.000485409	2021-09-11 07:00:00	0.0199088	2.35	46.1187	0.000485409
2021-09-14 07:00:00	0.0294626	1.8	35.325	0.000826446	2021-09-11 07:30:00	0.0202026	1.81	35.5213	0.000373868	2021-09-11 07:30:00	0.0202026	1.81	35.5213	0.000373868
2021-09-14 07:30:00	0.0342943	0.97	19.0362	0.000445363	2021-09-11 08:00:00	0.0301073	2.77	54.3612	0.000572163	2021-09-11 08:00:00	0.0301073	2.77	54.3612	0.000572163
2021-09-14 08:00:00	0.0510127	1.93	37.8762	0.000886134	2021-09-11 08:30:00	0.0436294	5.99	117.554	0.00123728	2021-09-11 08:30:00	0.0436294	5.99	117.554	0.00123728
2021-09-14 08:30:00	0.102094	1.81	35.5213	0.000831038	2021-09-11 09:00:00	0.0531344	4.71	92.4338	0.000972883	2021-09-11 09:00:00	0.0531344	4.71	92.4338	0.000972883
2021-09-14 09:00:00	0.145701	4.5	88.3125	0.00206612	2021-09-11 09:30:00	0.0621766	4.95	97.1437	0.00102246	2021-09-11 09:30:00	0.0621766	4.95	97.1437	0.00102246
2021-09-14 09:30:00	0.176974	7.31	143.459	0.00335629	2021-09-11 10:00:00	0.0908332	8.25	161.906	0.00170409	2021-09-11 10:00:00	0.0908332	8.25	161.906	0.00170409
2021-09-14 10:00:00	0.185429	6.22	122.067	0.00285583	2021-09-11 10:30:00	0.0792939	7.75	152.094	0.00160082	2021-09-11 10:30:00	0.0792939	7.75	152.094	0.00160082
2021-09-14 10:30:00	0.20431	5.98	117.357	0.00274564	2021-09-11 11:00:00	0.0749529	8.18	160.532	0.00168964	2021-09-11 11:00:00	0.0749529	8.18	160.532	0.00168964
2021-09-14 11:00:00	0.236009	7.72	151.505	0.00354454	2021-09-11 11:30:00	0.0749257	7.76	152.29	0.00160288	2021-09-11 11:30:00	0.0749257	7.76	152.29	0.00160288
2021-09-14 11:30:00	0.235176	9.14	179.373	0.00419651	2021-09-11 12:00:00	0.0801444	7.88	154.645	0.00162767	2021-09-11 12:00:00	0.0801444	7.88	154.645	0.00162767
2021-09-14 12:00:00	0.249987	9.93	194.876	0.00455923	2021-09-11 12:30:00	0.0794447	9.87	193.699	0.00203872	2021-09-11 12:30:00	0.0794447	9.87	193.699	0.00203872
2021-09-14 12:30:00	0.254038	10.36	203.315	0.00475666	2021-09-11 13:00:00	0.0795681	8.42	165.243	0.00173921	2021-09-11 13:00:00	0.0795681	8.42	165.243	0.00173921
2021-09-14 13:00:00	0.253451	9.12	178.98	0.00418733	2021-09-11 13:30:00	0.0834215	9.87	193.699	0.00203872	2021-09-11 13:30:00	0.0834215	9.87	193.699	0.00203872
2021-09-14 13:30:00	0.25955	9.85	193.306	0.0045225	2021-09-11 14:00:00	0.0778704	8.31	163.084	0.00171649	2021-09-11 14:00:00	0.0778704	8.31	163.084	0.00171649
2021-09-14 14:00:00	0.263481	10.14	198.998	0.00465565	2021-09-11 14:30:00	0.0761643	9.84	193.11	0.00203252	2021-09-11 14:30:00	0.0761643	9.84	193.11	0.00203252
2021-09-14 14:30:00	0.251312	9.47	185.849	0.00434803	2021-09-11 15:00:00	0.0758374	8.07	158.374	0.00166691	2021-09-11 15:00:00	0.0758374	8.07	158.374	0.00166691
2021-09-14 15:00:00	0.252933	10.42	204.493	0.00478421	2021-09-11 15:30:00	0.0630402	7.93	155.626	0.001638	2021-09-11 15:30:00	0.0630402	7.93	155.626	0.001638
2021-09-14 15:30:00	0.243713	10.53	206.651	0.00483471	2021-09-11 16:00:00	0.0536567	5.51	108.134	0.00113813	2021-09-11 16:00:00	0.0536567	5.51	108.134	0.00113813
2021-09-14 16:00:00	0.241208	9.05	177.606	0.00415519	2021-09-11 16:30:00	0.049908	6.43	126.189	0.00132816	2021-09-11 16:30:00	0.049908	6.43	126.189	0.00132816
2021-09-14 16:30:00	0.231354	8.14	159.748	0.00373737	2021-09-11 17:00:00	0.0417234	5.02	98.5175	0.00103692	2021-09-11 17:00:00	0.0417234	5.02	98.5175	0.00103692
2021-09-14 17:00:00	0.207316	7.48	146.795	0.00343434	2021-09-11 17:30:00	0.034395	3.6	70.65	0.000743605	2021-09-11 17:30:00	0.034395	3.6	70.65	0.000743605
2021-09-14 17:30:00	0.167346	5.76	113.04	0.00264463	2021-09-11 18:00:00	0.0315451	3.52	69.08	0.00072708	2021-09-11 18:00:00	0.0315451	3.52	69.08	0.00072708
2021-09-14 18:00:00	0.139347	3.97	77.9113	0.00182277	2021-09-11 18:30:00	0.030407	2.6	51.025	0.000537048	2021-09-11 18:30:00	0.030407	2.6	51.025	0.000537048
2021-09-14 18:30:00	0.119816	3.98	78.1075	0.00182736	2021-09-11 19:00:00	0.028798	3.09	60.6412	0.000638261	2021-09-11 19:00:00	0.028798	3.09	60.6412	0.000638261
2021-09-14 19:00:00	0.109928	2.82	55.3425	0.00129477	2021-09-11 19:30:00	0.0188451	2.34	45.9225	0.000483343	2021-09-11 19:30:00	0.0188451	2.34	45.9225	0.000483343
2021-09-14 19:30:00	0.105576	2.73	53.5763	0.00125344	2021-09-11 20:00:00	0.0182836	2.29	44.9413	0.000473015	2021-09-11 20:00:00	0.0182836	2.29	44.9413	0.000473015
2021-09-14 20:00:00	0.0963852	0.9	17.6625	0.000413223	2021-09-12 06:30:00	0.0166635	2.6	51.025	0.000537048	2021-09-12 06:30:00	0.0166635	2.6	51.025	0.000537048
		0	0	0	2021-09-12 07:00:00	0.0159222	1.87	36.6988	0.000386261	2021-09-12 07:00:00	0.0159222	1.87	36.6988	0.000386261
		0	0	0	2021-09-12 07:30:00	0.0164689	1.86	36.5025	0.000384196	2021-09-12 07:30:00	0.0164689	1.86	36.5025	0.000384196
					2021-09-12 08:00:00	0.0187107	1.81	35.5213	0.000373868	2021-09-12 08:00:00	0.0187107	1.81	35.5213	0.000373868
					2021-09-12 08:30:00	0.0234953	2.61	51.2212	0.000539114	2021-09-12 08:30:00	0.0234953	2.61	51.2212	0.000539114
					2021-09-12 09:00:00	0.0305694	1.8	35.325	0.000371802	2021-09-12 09:00:00	0.0305694	1.8	35.325	0.000371802
					2021-09-12 09:30:00	0.0433603	2.6	51.025	0.000537048	2021-09-12 09:30:00	0.0433603	2.6	51.025	0.000537048
					2021-09-12 10:00:00	0.0639984	4.54	89.0975	0.000937769	2021-09-12 10:00:00	0.0639984	4.54	89.0975	0.000937769
					2021-09-12 10:30:00	0.0705387	8.65	169.756	0.00178672	2021-09-12 10:30:00	0.0705387	8.65	169.756	0.00178672
					2021-09-12 11:00:00	0.0679425	6.3	123.638	0.00130131	2021-09-12 11:00:00	0.0679425	6.3	123.638	0.00130131
					2021-09-12 11:30:00	0.0654256	6.49	127.366	0.00134055	2021-09-12 11:30:00	0.0654256	6.49	127.366	0.00134055
					2021-09-12 12:00:00	0.0670442	7.2	141.3	0.00148721	2021-09-12 12:00:00	0.0670442	7.2	141.3	0.00148721
					2021-09-12 12:30:00	0.071443	7.3	143.262	0.00150787	2021-09-12 12:30:00	0.071443	7.3	143.262	0.00150787
					2021-09-12 13:00:00	0.0763142	8.1	158.963	0.00167311	2021-09-12 13:00:00	0.0763142	8.1	158.963	0.00167311
					2021-09-12 13:30:00	0.0781712	8.42	165.243	0.00173921	2021-09-12 13:30:00	0.0781712	8.42	165.243	0.00173921
					2021-09-12 14:00:00	0.0787323	8.93	175.251	0.00184455	2021-09-12 14:00:00	0.0787323	8.93	175.251	0.00184455
					2021-09-12 14:30:00	0.076887	8.98	176.233	0.00185488	2021-09-12 14:30:00	0.076887	8.98	176.233	0.00185488
					2021-09-12 15:00:00	0.076396	8.4	164.85	0.00173508	2021-09-12 15:00:00	0.076396	8.4	164.85	0.00173508
					2021-09-12 15:30:00	0.0708625	7.96	156.215	0.00164419	2021-09-12 15:30:00	0.0708625	7.96	156.215	0.00164419
					2021-09-12 16:00:00	0.0616724	6.46	126.778	0.00133436	2021-09-12 16:00:00	0.0616724	6.46	126.778	0.00133436
					2021-09-12 16:30:00	0.0516228	5.54	108.722	0.00114433	2021-09-12 16:30:00	0.0516228	5.54	108.722	0.00114433
					2021-09-12 17:00:00	0.0408176	5.4	105.975	0.00111541	2021-09-12 17:00:00	0.0408176	5.4	105.975	0.00111541
					2021-09-12 17:30:00	0.0334894	4.02	78.8925	0.000830359	2021-09-12 17:30:00	0.0334894	4.02	78.8925	0.000830359
					2021-09-12 18:00:00	0.0296206	3.18	62.4075	0.000656851	2021-09-12 18:00:00	0.0296206	3.18	62.4075	0.000656851
					2021-09-12 18:30:00	0.0281135	1.57	30.8113	0.000324294	2021-09-12 18:30:00	0.0281135	1.57	30.8113	0.000324294
					2021-09-12 19:00:00	0.0266728	1.62	31.7925	0.000334622	2021-09-12 19:00:00	0.0266728	1.62	31.7925	0.000334622
					2021-09-12 19:30:00	0.0479144	6.64	130.31	0.00137154	2021-09-12 19:30:00	0.0479144	6.64	130.31	0.00137154
					2021-09-12 20:00:00	0.0424645	4.53	88.9013	0.000935703	2021-09-12 20:00:00	0.0424645	4.53	88.9013	0.000935703
					2021-09-13 06:30:00	0.0329869	3.32	65.155	0.000685769	2021-09-13 06:30:00	0.0329869	3.32	65.155	0.000685769
					2021-09-13 07:00:00	0.0279518	2.61	51.2212	0.000539114	2021-09-13 07:00:00	0.0279518	2.61	51.2212	0.000539114
					2021-09-13 07:30:00	0.0219323	2.57	50.4362	0.000530851	2021-09-13 07:30:00	0.0219323	2.57	50.4362	0.000530851
					2021-09-13 08:00:00	0.0189428	2.07	40.6237	0.000427573	2021-09-13 08:00:00	0.0189428	2.07	40.6237	0.000427573
					2021-09-13 08:30:00	0.0193828	0.65	12.7562	0.000134262	2021-09-13 08:30:00	0.0193828	0.65	12.7562	0.000134262
					2021-09-13 09:00:00	0.0266728	0.9	17.6625	0.000185901	2021-09-13 09:00:00	0.0266728	0.9	17.6625	0.000185901
					2021-09-13 09:30:00	0.0326481	2.59	50.8287	0.000534982	2021-09-13 09:30:00	0.0326481	2.59	50.8287	0.000534982
					2021-09-13 10:00:00	0.0411491	4.15	81.4438	0.000857211	2021-09-13 10:00:00	0.0411491	4.15	81.4438	0.000857211
					2021-09-13 10:30:00	0.053918	7.54	147.972	0.00155744	2021-09-13 10:30:00	0.053918	7.54	147.972	0.00155744
					2021-09-13 11:00:00	0.0601891	5.39	105.779	0.00111334	2021-09-13 11:00:00	0.0601891	5.39	105.779	0.00111334
					2021-09-13 11:30:00	0.0692996	6.41	125.796	0.00132403	2021-09-13 11:30:00	0.0692996	6.41	125.796	0.00132403
					2021-09-13 12:00:00	0.0751433	6.51	127.759	0.00134469	2021-09-13 12:00:00	0.0751433	6.51	127.759	0.00134469
					2021-09-13 12:30:00	0.0744501	6.77	132.861	0.00139839	2021-09-13 12:30:00	0.0744501	6.77	132.861	0.00139839
					2021-09-13 13:00:00	0.0746131	7.77	152.486	0.00160495	2021-09-13 13:00:00	0.0746131	7.77	152.486	0.00160495
					2021-09-13 13:30:00	0.0756059	7.93	155.626	0.001638	2021-09-13 13:30:00	0.0756059	7.93	155.626	0.001638
					2021-09-13 14:00:00	0.0730663	8.92	175.055	0.00184249	2021-09-13 14:00:00	0.0730663	8.92	175.055	0.00184249
					2021-09-13 14:30:00	0.0646382	6.99	137.179	0.00144383	2021-09-13 14:30:00	0.0646382	6.99	137.179	0.00144383
					2021-09-13 15:00:00	0.0575901	6.96	136.59	0.00143764	2021-09-13 15:00:00	0.0575901	6.96	136.59	0.00143764
					2021-09-13 15:30:00	0.0521436	5.49	107.741	0.001134	2021-09-13 15:30:00	0.0521436	5.49	107.741	0.001134
					2021-09-13 16:00:00	0.0443218	6.46	126.778	0.00133436	2021-09-13 16:00:00	0.0443218	6.46	126.778	0.00133436
					2021-09-13 16:30:00	0.0372988	4.47	87.7237	0.00092331	2021-09-13 16:30:00	0.0372988	4.47	87.7237	0.00092331
					2021-09-13 17:00:00	0.0311821	4.04	79.285	0.00083449	2021-09-13 17:00:00	0.0311821	4.04	79.285	0.00083449
					2021-09-13 17:30:00	0.0282005	2.6	51.025	0.000537048	2021-09-13 17:30:00	0.0282005	2.6	51.025	0.000537048
					2021-09-13 18:00:00	0.0269457	2.59	50.8287	0.000534982	2021-09-13 18:00:00	0.0269457	2.59	50.8287	0.000534982
					2021-09-13 18:30:00	0.025533	1.62	31.7925	0.000334622	2021-09-13 18:30:00	0.025533	1.62	31.7925	0.000334622
					2021-09-13 19:00:00	0.0250383	2.64	51.81	0.00054531	2021-09-13 19:00:00	0.0250383	2.64	51.81	0.00054531
					2021-09-13 19:30:00	0.0245317	4.14	81.2475	0.000855146	2021-09-13 19:30:00	0.0245317	4.14	81.2475	0.000855146
					2021-09-13 20:00:00	0.0228178	1.81	35.5213	0.000373868	2021-09-13 20:00:00	0.0228178	1.81	35.5213	0.000373868
					2021-09-14 06:30:00	0.0187352	2.39	46.9038	0.000493671	2021-09-14 06:30:00	0.0187352	2.39	46.9038	0.000493671
					2021-09-14 07:00:00	0.0174546	1.66	32.5775	0.000342885	2021-09-14 07:00:00	0.0174546	1.66	32.5775	0.000342885
					2021-09-14 07:30:00	0.021306	1.81	35.5213	0.000373868	2021-09-14 07:30:00	0.021306	1.81	35.5213	0.000373868
					2021-09-14 08:00:00	0.0306069	1.8	35.325	0.000371802	2021-09-14 08:00:00	0.0306069	1.8	35.325	0.000371802
					2021-09-14 08:30:00	0.0456324	5.74	112.648	0.00118564	2021-09-14 08:30:00	0.0456324	5.74	112.648	0.00118564
					2021-09-14 09:00:00	0.0583408	5.07	99.4988	0.00104724	2021-09-14 09:00:00	0.0583408	5.07	99.4988	0.00104724
					2021-09-14 09:30:00	0.0732696	6.9	135.412	0.00142524	2021-09-14 09:30:00	0.0732696	6.9	135.412	0.00142524
					2021-09-14 10:00:00	0.0999107	10.38	203.708	0.00214406	2021-09-14 10:00:00	0.0999107	10.38	203.708	0.00214406
					2021-09-14 10:30:00	0.0942461	9.12	178.98	0.0018838	2021-09-14 10:30:00	0.0942461	9.12	178.98	0.0018838
					2021-09-14 11:00:00	0.0913655	8.01	157.196	0.00165452	2021-09-14 11:00:00	0.0913655	8.01	157.196	0.00165452
					2021-09-14 11:30:00	0.0850537	7.19	141.104	0.00148514	2021-09-14 11:30:00	0.0850537	7.19	141.104	0.00148514
					2021-09-14 12:00:00	0.0812712	8.94	175.447	0.00184662	2021-09-14 12:00:00	0.0812712	8.94	175.447	0.00184662
					2021-09-14 12:30:00	0.0780891	8.1	158.963	0.00167311	2021-09-14 12:30:00	0.0780891	8.1	158.963	0.00167311
					2021-09-14 13:00:00	0.0818631	8.59	168.579	0.00177432	2021-09-14 13:00:00	0.0818631	8.59	168.579	0.00177432
					2021-09-14 13:30:00	0.0775424	7.09	139.141	0.00146449	2021-09-14 13:30:00	0.0775424	7.09	139.141	0.00146449
					2021-09-14 14:00:00	0.0761643	9.83	192.914	0.00203045	2021-09-14 14:00:00	0.0761643	9.83	192.914	0.00203045
					2021-09-14 14:30:00	0.0689902	8.11	159.159	0.00167518	2021-09-14 14:30:00	0.0689902	8.11	159.159	0.00167518
					2021-09-14 15:00:00	0.0666424	7.49	146.991	0.00154711	2021-09-14 15:00:00	0.0666424	7.49	146.991	0.00154711
					2021-09-14 15:30:00	0.0606257	6.77	132.861	0.00139839	2021-09-14 15:30:00	0.0606257	6.77	132.861	0.00139839
					2021-09-14 16:00:00	0.0527039	5.73	112.451	0.00118357	2021-09-14 16:00:00	0.0527039	5.73	112.451	0.00118357
					2021-09-14 16:30:00	0.043181	4.48	87.92	0.000925375	2021-09-14 16:30:00	0.043181	4.48	87.92	0.000925375
					2021-09-14 17:00:00	0.0361606	4.47	87.7237	0.00092331	2021-09-14 17:00:00	0.0361606	4.47	87.7237	0.00092331
					2021-09-14 17:30:00	0.0320837	3.17	62.2112	0.000654786	2021-09-14 17:30:00	0.0320837	3.17	62.2112	0.000654786
					2021-09-14 18:00:00	0.0295831	1.81	35.5213	0.000373868	2021-09-14 18:00:00	0.0295831	1.81	35.5213	0.000373868
					2021-09-14 18:30:00	0.0279767	1.57	30.8113	0.000324294	2021-09-14 18:30:00	0.0279767	1.57	30.8113	0.000324294
					2021-09-14 19:00:00	0.0272188	1.16	22.765	0.000239606	2021-09-14 19:00:00	0.0272188	1.16	22.765	0.000239606
					2021-09-14 19:30:00	0.0035177	0.55	10.7938	0.000113606	2021-09-14 19:30:00	0.0035177	0.55	10.7938	0.000113606
					2021-09-14 20:00:00	0.00341037	0.96	18.84	0.000198295	2021-09-14 20:00:00	0.00341037	0.96	18.84	0.000198295
					2021-09-18 06:30:00	0.000746631	1.66	32.5775	0.000342885	2021-09-18 06:30:00	0.000746631	1.66	32.5775	0.000342885
					2021-09-18 07:00:00	0.000225057	2.26	44.3525	0.000466819	2021-09-18 07:00:00	0.000225057	2.26	44.3525	0.000466819
					2021-09-18 07:30:00	0.0021243	2.59	50.8287	0.000534982	2021-09-18 07:30:00	0.0021243	2.59	50.8287	0.000534982
					2021-09-18 08:00:00	0.00838309	2.82	55.3425	0.000582491	2021-09-18 08:00:00	0.00838309	2.82	55.3425	0.000582491
					2021-09-18 08:30:00	0.0171162	3.56	69.865	0.000735343	2021-09-18 08:30:00	0.0171162	3.56	69.865	0.000735343
					2021-09-18 09:00:00	0.0268252	3.02	59.2675	0.000623802	2021-09-18 09:00:00	0.0268252	3.02	59.2675	0.000623802
					2021-09-18 09:30:00	0.0354248	5.06	99.3025	0.00104518	2021-09-18 09:30:00	0.0354248	5.06	99.3025	0.00104518
					2021-09-18 10:00:00	0.0430604	4.86	95.3775	0.00100387	2021-09-18 10:00:00	0.0430604	4.86	95.3775	0.00100387
					2021-09-18 10:30:00	0.0486172	6.24	122.46	0.00128892	2021-09-18 10:30:00	0.0486172	6.24	122.46	0.00128892
					2021-09-18 11:00:00	0.0565816	5.98	117.358	0.00123521	2021-09-18 11:00:00	0.0565816	5.98	117.358	0.00123521
					2021-09-18 11:30:00	0.0608825	6.89	135.216	0.00142318	2021-09-18 11:30:00	0.0608825	6.89	135.216	0.00142318
					2021-09-18 12:00:00	0.0610958	6.95	136.394	0.00143557	2021-09-18 12:00:00	0.0610958	6.95	136.394	0.00143557
					2021-09-18 12:30:00	0.0585949	6.41	125.796	0.00132403	2021-09-18 12:30:00	0.0585949	6.41	125.796	0.00132403
					2021-09-18 13:00:00	0.0540756	5.71	112.059	0.00117944	2021-09-18 13:00:00	0.0540756	5.71	112.059	0.00117944
					2021-09-18 13:30:00	0.0493209	7.2	141.3	0.00148721	2021-09-18 13:30:00	0.0493209	7.2	141.3	0.00148721
					2021-09-18 14:00:00	0.0462655	5.4	105.975	0.00111541	2021-09-18 14:00:00	0.0462655	5.4	105.975	0.00111541
					2021-09-18 14:30:00	0.0422622	4.9	96.1625	0.00101213	2021-09-18 14:30:00	0.0422622	4.9	96.1625	0.00101213
					2021-09-18 15:00:00	0.0357296	4.5	88.3125	0.000929506	2021-09-18 15:00:00	0.0357296	4.5	88.3125	0.000929506
					2021-09-18 15:30:00	0.0297679	4.04	79.285	0.00083449	2021-09-18 15:30:00	0.0297679	4.04	79.285	0.00083449
					2021-09-18 16:00:00	0.0232789	2.56	50.24	0.000528786	2021-09-18 16:00:00	0.0232789	2.56	50.24	0.000528786
					2021-09-18 16:30:00	0.0198556	3.08	60.445	0.000636195	2021-09-18 16:30:00	0.0198556	3.08	60.445	0.000636195
					2021-09-18 17:00:00	0.0193631	2.53	49.6512	0.000522589	2021-09-18 17:00:00	0.0193631	2.53	49.6512	0.000522589
					2021-09-18 17:30:00	0.0180481	1.64	32.185	0.000338753	2021-09-18 17:30:00	0.0180481	1.64	32.185	0.000338753
					2021-09-18 18:00:00	0.0174961	1.8	35.325	0.000371802	2021-09-18 18:00:00	0.0174961	1.8	35.325	0.000371802
					2021-09-18 18:30:00	0.0166508	1.57	30.8113	0.000324294	2021-09-18 18:30:00	0.0166508	1.57	30.8113	0.000324294
					2021-09-22 06:30:00	0.00102909	2.56	50.24	0.000528786	2021-09-22 06:30:00	0.00102909	2.56	50.24	0.000528786
					2021-09-22 07:00:00	4.29684e-16	2.47	48.4738	0.000510196	2021-09-22 07:00:00	4.29684e-16	2.47	48.4738	0.000510196
					2021-09-22 07:30:00	0.00175679	0.6	11.775	0.000123934	2021-09-22 07:30:00	0.00175679	0.6	11.775	0.000123934
					2021-09-22 08:00:00	0.0158867	3.56	69.865	0.000735343	2021-09-22 08:00:00	0.0158867	3.56	69.865	0.000735343
					2021-09-22 08:30:00	0.0413219	4.71	92.4338	0.000972883	2021-09-22 08:30:00	0.0413219	4.71	92.4338	0.000972883
					2021-09-22 09:00:00	0.0513186	5.55	108.919	0.00114639	2021-09-22 09:00:00	0.0513186	5.55	108.919	0.00114639
					2021-09-22 09:30:00	0.0756921	6.46	126.778	0.00133436	2021-09-22 09:30:00	0.0756921	6.46	126.778	0.00133436
					2021-09-22 10:00:00	0.0899719	8.11	159.159	0.00167518	2021-09-22 10:00:00	0.0899719	8.11	159.159	0.00167518
					2021-09-22 10:30:00	0.0962439	9	176.625	0.00185901	2021-09-22 10:30:00	0.0962439	9	176.625	0.00185901
					2021-09-22 11:00:00	0.0969565	10	196.25	0.00206557	2021-09-22 11:00:00	0.0969565	10	196.25	0.00206557
					2021-09-22 11:30:00	0.0978013	10.1	198.213	0.00208623	2021-09-22 11:30:00	0.0978013	10.1	198.213	0.00208623
					2021-09-22 12:00:00	0.0596045	7.53	147.776	0.00155537	2021-09-22 12:00:00	0.0596045	7.53	147.776	0.00155537
					2021-09-22 12:30:00	0.0843399	9.84	193.11	0.00203252	2021-09-22 12:30:00	0.0843399	9.84	193.11	0.00203252
					2021-09-22 13:00:00	0.0944011	9.87	193.699	0.00203872	2021-09-22 13:00:00	0.0944011	9.87	193.699	0.00203872
					2021-09-22 13:30:00	0.094039	9.87	193.699	0.00203872	2021-09-22 13:30:00	0.094039	9.87	193.699	0.00203872
					2021-09-22 14:00:00	0.0961857	9.9	194.287	0.00204491	2021-09-22 14:00:00	0.0961857	9.9	194.287	0.00204491
					2021-09-22 14:30:00	0.0933735	10.11	198.409	0.00208829	2021-09-22 14:30:00	0.0933735	10.11	198.409	0.00208829
					2021-09-22 15:00:00	0.0851653	8.95	175.644	0.00184868	2021-09-22 15:00:00	0.0851653	8.95	175.644	0.00184868
					2021-09-22 15:30:00	0.0638172	7.02	137.767	0.00145003	2021-09-22 15:30:00	0.0638172	7.02	137.767	0.00145003
					2021-09-22 16:00:00	0.0459588	5.1	100.087	0.00105344	2021-09-22 16:00:00	0.0459588	5.1	100.087	0.00105344
					2021-09-22 16:30:00	0.0304979	5.08	99.695	0.00104931	2021-09-22 16:30:00	0.0304979	5.08	99.695	0.00104931
					2021-09-22 17:00:00	0.020249	2.43	47.6888	0.000501933	2021-09-22 17:00:00	0.020249	2.43	47.6888	0.000501933
					2021-09-22 17:30:00	0.0138189	3.61	70.8462	0.000745671	2021-09-22 17:30:00	0.0138189	3.61	70.8462	0.000745671
					2021-09-22 18:00:00	0.00882148	1.67	32.7737	0.00034495	2021-09-22 18:00:00	0.00882148	1.67	32.7737	0.00034495
					2021-09-22 18:30:00	0.00535006	1.18	23.1575	0.000243737	2021-09-22 18:30:00	0.00535006	1.18	23.1575	0.000243737
					2021-09-22 19:00:00	0.00388529	1.68	32.97	0.000347016	2021-09-22 19:00:00	0.00388529	1.68	32.97	0.000347016
					2021-09-22 19:30:00	0.00214532	2.64	51.81	0.00054531	2021-09-22 19:30:00	0.00214532	2.64	51.81	0.00054531
					2021-09-22 20:00:00	0.0016597	1.72	33.755	0.000355278	2021-09-22 20:00:00	0.0016597	1.72	33.755	0.000355278
					2021-09-23 06:30:00	0.00216962	2.05	40.2312	0.000423442	2021-09-23 06:30:00	0.00216962	2.05	40.2312	0.000423442
					2021-09-23 07:00:00	0.00212103	0.81	15.8963	0.000167311	2021-09-23 07:00:00	0.00212103	0.81	15.8963	0.000167311
					2021-09-23 07:30:00	0.0139059	1.73	33.9513	0.000357344	2021-09-23 07:30:00	0.0139059	1.73	33.9513	0.000357344
					2021-09-23 08:00:00	0.0274247	3.32	65.155	0.000685769	2021-09-23 08:00:00	0.0274247	3.32	65.155	0.000685769
					2021-09-23 08:30:00	0.0322863	4.68	91.845	0.000966686	2021-09-23 08:30:00	0.0322863	4.68	91.845	0.000966686
					2021-09-23 09:00:00	0.043227	4.64	91.06	0.000958424	2021-09-23 09:00:00	0.043227	4.64	91.06	0.000958424
					2021-09-23 09:30:00	0.0586277	4.98	97.7325	0.00102865	2021-09-23 09:30:00	0.0586277	4.98	97.7325	0.00102865
					2021-09-23 10:00:00	0.0671675	5.98	117.358	0.00123521	2021-09-23 10:00:00	0.0671675	5.98	117.358	0.00123521
					2021-09-23 10:30:00	0.0782171	6.77	132.861	0.00139839	2021-09-23 10:30:00	0.0782171	6.77	132.861	0.00139839
					2021-09-23 11:00:00	0.0923479	7.97	156.411	0.00164626	2021-09-23 11:00:00	0.0923479	7.97	156.411	0.00164626
					2021-09-23 11:30:00	0.0928677	9.03	177.214	0.00186521	2021-09-23 11:30:00	0.0928677	9.03	177.214	0.00186521
					2021-09-23 12:00:00	0.09013	9.91	194.484	0.00204698	2021-09-23 12:00:00	0.09013	9.91	194.484	0.00204698
					2021-09-23 12:30:00	0.0848094	8.98	176.233	0.00185488	2021-09-23 12:30:00	0.0848094	8.98	176.233	0.00185488
					2021-09-23 13:00:00	0.0849517	8.83	173.289	0.0018239	2021-09-23 13:00:00	0.0849517	8.83	173.289	0.0018239
					2021-09-23 13:30:00	0.0802739	7.33	143.851	0.00151406	2021-09-23 13:30:00	0.0802739	7.33	143.851	0.00151406
					2021-09-23 14:00:00	0.0663692	8.02	157.392	0.00165659	2021-09-23 14:00:00	0.0663692	8.02	157.392	0.00165659
					2021-09-23 14:30:00	0.0497835	5.2	102.05	0.0010741	2021-09-23 14:30:00	0.0497835	5.2	102.05	0.0010741
					2021-09-23 15:00:00	0.037832	4.58	89.8825	0.000946031	2021-09-23 15:00:00	0.037832	4.58	89.8825	0.000946031
					2021-09-23 15:30:00	0.0323894	1.68	32.97	0.000347016	2021-09-23 15:30:00	0.0323894	1.68	32.97	0.000347016
					2021-09-23 16:00:00	0.0291383	2.63	51.6137	0.000543245	2021-09-23 16:00:00	0.0291383	2.63	51.6137	0.000543245
					2021-09-23 16:30:00	0.0284215	2.59	50.8287	0.000534982	2021-09-23 16:30:00	0.0284215	2.59	50.8287	0.000534982
					2021-09-23 17:00:00	0.0245347	2.34	45.9225	0.000483343	2021-09-23 17:00:00	0.0245347	2.34	45.9225	0.000483343
					2021-09-23 17:30:00	0.0241794	2.08	40.82	0.000429638	2021-09-23 17:30:00	0.0241794	2.08	40.82	0.000429638
					2021-09-23 18:00:00	0.024649	2.65	52.0063	0.000547376	2021-09-23 18:00:00	0.024649	2.65	52.0063	0.000547376
					2021-09-23 18:30:00	0.0242301	2.64	51.81	0.00054531	2021-09-23 18:30:00	0.0242301	2.64	51.81	0.00054531
					2021-09-23 19:00:00	0.0237229	2.83	55.5388	0.000584556	2021-09-23 19:00:00	0.0237229	2.83	55.5388	0.000584556
					2021-09-23 19:30:00	0.0227478	2.34	45.9225	0.000483343	2021-09-23 19:30:00	0.0227478	2.34	45.9225	0.000483343
					2021-09-23 20:00:00	0.0273225	0.9	17.6625	0.000185901	2021-09-23 20:00:00	0.0273225	0.9	17.6625	0.000185901
					2021-09-28 06:30:00	0.00160583	1.68	32.97	0.000347016	2021-09-28 06:30:00	0.00160583	1.68	32.97	0.000347016
					2021-09-28 07:00:00	0.000938167	1.21	23.7462	0.000249934	2021-09-28 07:00:00	0.000938167	1.21	23.7462	0.000249934
					2021-09-28 07:30:00	0.00083933	1.67	32.7737	0.00034495	2021-09-28 07:30:00	0.00083933	1.67	32.7737	0.00034495
					2021-09-28 08:00:00	0.00398697	1.63	31.9887	0.000336688	2021-09-28 08:00:00	0.00398697	1.63	31.9887	0.000336688
					2021-09-28 08:30:00	0.00737971	1.18	23.1575	0.000243737	2021-09-28 08:30:00	0.00737971	1.18	23.1575	0.000243737
					2021-09-28 09:00:00	0.0160518	1.81	35.5213	0.000373868	2021-09-28 09:00:00	0.0160518	1.81	35.5213	0.000373868
					2021-09-28 09:30:00	0.0256005	3.56	69.865	0.000735343	2021-09-28 09:30:00	0.0256005	3.56	69.865	0.000735343
					2021-09-28 10:00:00	0.0352378	3.61	70.8462	0.000745671	2021-09-28 10:00:00	0.0352378	3.61	70.8462	0.000745671
					2021-09-28 10:30:00	0.0472175	4.39	86.1537	0.000906785	2021-09-28 10:30:00	0.0472175	4.39	86.1537	0.000906785
					2021-09-28 11:00:00	0.055753	7.05	138.356	0.00145623	2021-09-28 11:00:00	0.055753	7.05	138.356	0.00145623
					2021-09-28 11:30:00	0.0610998	6.71	131.684	0.001386	2021-09-28 11:30:00	0.0610998	6.71	131.684	0.001386
					2021-09-28 12:00:00	0.0644429	6.03	118.339	0.00124554	2021-09-28 12:00:00	0.0644429	6.03	118.339	0.00124554
					2021-09-28 12:30:00	0.0653659	7.11	139.534	0.00146862	2021-09-28 12:30:00	0.0653659	7.11	139.534	0.00146862
					2021-09-28 13:00:00	0.0645267	6.81	133.646	0.00140665	2021-09-28 13:00:00	0.0645267	6.81	133.646	0.00140665
					2021-09-28 13:30:00	0.0630195	6.8	133.45	0.00140459	2021-09-28 13:30:00	0.0630195	6.8	133.45	0.00140459
					2021-09-28 14:00:00	0.0621005	5.65	110.881	0.00116705	2021-09-28 14:00:00	0.0621005	5.65	110.881	0.00116705
					2021-09-28 14:30:00	0.0596576	6.22	122.067	0.00128478	2021-09-28 14:30:00	0.0596576	6.22	122.067	0.00128478
					2021-09-28 15:00:00	0.0558905	7.49	146.991	0.00154711	2021-09-28 15:00:00	0.0558905	7.49	146.991	0.00154711
					2021-09-28 15:30:00	0.044237	6.04	118.535	0.0012476	2021-09-28 15:30:00	0.044237	6.04	118.535	0.0012476
					2021-09-28 16:00:00	0.035489	5.22	102.442	0.00107823	2021-09-28 16:00:00	0.035489	5.22	102.442	0.00107823
					2021-09-28 16:30:00	0.0302002	3.6	70.65	0.000743605	2021-09-28 16:30:00	0.0302002	3.6	70.65	0.000743605
					2021-09-28 17:00:00	0.0193345	2.11	41.4087	0.000435835	2021-09-28 17:00:00	0.0193345	2.11	41.4087	0.000435835
					2021-09-28 17:30:00	0.0125247	2.2	43.175	0.000454425	2021-09-28 17:30:00	0.0125247	2.2	43.175	0.000454425
					2021-09-28 18:00:00	0.00889635	2.7	52.9875	0.000557704	2021-09-28 18:00:00	0.00889635	2.7	52.9875	0.000557704
					2021-09-28 18:30:00	0.00770521	1.8	35.325	0.000371802	2021-09-28 18:30:00	0.00770521	1.8	35.325	0.000371802
					2021-09-28 19:00:00	0.00759251	1.56	30.615	0.000322229	2021-09-28 19:00:00	0.00759251	1.56	30.615	0.000322229
					2021-09-28 19:30:00	0.00667933	0.65	12.7562	0.000134262	2021-09-28 19:30:00	0.00667933	0.65	12.7562	0.000134262
					2021-09-28 20:00:00	0.00729211	1.5	29.4375	0.000309835	2021-09-28 20:00:00	0.00729211	1.5	29.4375	0.000309835
					2021-09-29 06:30:00	0.00715448	0.94	18.4475	0.000194164	2021-09-29 06:30:00	0.00715448	0.94	18.4475	0.000194164
					2021-09-29 07:00:00	0.00508212	1.87	36.6988	0.000386261	2021-09-29 07:00:00	0.00508212	1.87	36.6988	0.000386261
					2021-09-29 07:30:00	0.00293143	0.6	11.775	0.000123934	2021-09-29 07:30:00	0.00293143	0.6	11.775	0.000123934
					2021-09-29 08:00:00	0.00419835	0.65	12.7562	0.000134262	2021-09-29 08:00:00	0.00419835	0.65	12.7562	0.000134262
					2021-09-29 08:30:00	0.0112114	1.18	23.1575	0.000243737	2021-09-29 08:30:00	0.0112114	1.18	23.1575	0.000243737
					2021-09-29 09:00:00	0.0197062	2.59	50.8287	0.000534982	2021-09-29 09:00:00	0.0197062	2.59	50.8287	0.000534982
					2021-09-29 09:30:00	0.0252115	1.62	31.7925	0.000334622	2021-09-29 09:30:00	0.0252115	1.62	31.7925	0.000334622
					2021-09-29 10:00:00	0.0350924	4.78	93.8075	0.000987342	2021-09-29 10:00:00	0.0350924	4.78	93.8075	0.000987342
					2021-09-29 10:30:00	0.050596	4.98	97.7325	0.00102865	2021-09-29 10:30:00	0.050596	4.98	97.7325	0.00102865
					2021-09-29 11:00:00	0.0649462	6.09	119.516	0.00125793	2021-09-29 11:00:00	0.0649462	6.09	119.516	0.00125793
					2021-09-29 11:30:00	0.0734759	7.24	142.085	0.00149547	2021-09-29 11:30:00	0.0734759	7.24	142.085	0.00149547
					2021-09-29 12:00:00	0.0784874	7	137.375	0.0014459	2021-09-29 12:00:00	0.0784874	7	137.375	0.0014459
					2021-09-29 12:30:00	0.0834157	9	176.625	0.00185901	2021-09-29 12:30:00	0.0834157	9	176.625	0.00185901
					2021-09-29 13:00:00	0.0889447	8.11	159.159	0.00167518	2021-09-29 13:00:00	0.0889447	8.11	159.159	0.00167518
					2021-09-29 13:30:00	0.0879366	9.9	194.287	0.00204491	2021-09-29 13:30:00	0.0879366	9.9	194.287	0.00204491
					2021-09-29 14:00:00	0.0870614	9.85	193.306	0.00203459	2021-09-29 14:00:00	0.0870614	9.85	193.306	0.00203459
					2021-09-29 14:30:00	0.0874405	9.96	195.465	0.00205731	2021-09-29 14:30:00	0.0874405	9.96	195.465	0.00205731
					2021-09-29 15:00:00	0.0784301	7.2	141.3	0.00148721	2021-09-29 15:00:00	0.0784301	7.2	141.3	0.00148721
					2021-09-29 15:30:00	0.0608915	8.99	176.429	0.00185695	2021-09-29 15:30:00	0.0608915	8.99	176.429	0.00185695
					2021-09-29 16:00:00	0.0446809	6.8	133.45	0.00140459	2021-09-29 16:00:00	0.0446809	6.8	133.45	0.00140459
					2021-09-29 16:30:00	0.0333248	3.53	69.2762	0.000729146	2021-09-29 16:30:00	0.0333248	3.53	69.2762	0.000729146
					2021-09-29 17:00:00	0.0227287	2.97	58.2863	0.000613474	2021-09-29 17:00:00	0.0227287	2.97	58.2863	0.000613474
					2021-09-29 17:30:00	0.0155937	2.89	56.7163	0.00059695	2021-09-29 17:30:00	0.0155937	2.89	56.7163	0.00059695
					2021-09-29 18:00:00	0.0109719	2.59	50.8287	0.000534982	2021-09-29 18:00:00	0.0109719	2.59	50.8287	0.000534982
					2021-09-29 18:30:00	0.00864535	1.49	29.2413	0.00030777	2021-09-29 18:30:00	0.00864535	1.49	29.2413	0.00030777
					2021-09-29 19:00:00	0.00803093	1.57	30.8113	0.000324294	2021-09-29 19:00:00	0.00803093	1.57	30.8113	0.000324294
					2021-09-29 19:30:00	0.00899679	0.9	17.6625	0.000185901	2021-09-29 19:30:00	0.00899679	0.9	17.6625	0.000185901
					2021-09-29 20:00:00	0.00780541	2.54	49.8475	0.000524655	2021-09-29 20:00:00	0.00780541	2.54	49.8475	0.000524655
					2021-10-01 06:30:00	0.0111736	1.77	34.7362	0.000365606	2021-10-01 06:30:00	0.0111736	1.77	34.7362	0.000365606
					2021-10-01 07:00:00	0.0134612	1.06	20.8025	0.00021895	2021-10-01 07:00:00	0.0134612	1.06	20.8025	0.00021895
					2021-10-01 07:30:00	0.0153012	0.9	17.6625	0.000185901	2021-10-01 07:30:00	0.0153012	0.9	17.6625	0.000185901
					2021-10-01 08:00:00	0.0173266	2.65	52.0063	0.000547376	2021-10-01 08:00:00	0.0173266	2.65	52.0063	0.000547376
					2021-10-01 08:30:00	0.020746	1.87	36.6988	0.000386261	2021-10-01 08:30:00	0.020746	1.87	36.6988	0.000386261
					2021-10-01 09:00:00	0.0228448	3.71	72.8088	0.000766326	2021-10-01 09:00:00	0.0228448	3.71	72.8088	0.000766326
					2021-10-01 09:30:00	0.0232966	2.46	48.2775	0.00050813	2021-10-01 09:30:00	0.0232966	2.46	48.2775	0.00050813
					2021-10-01 10:00:00	0.0255356	1.8	35.325	0.000371802	2021-10-01 10:00:00	0.0255356	1.8	35.325	0.000371802
					2021-10-01 10:30:00	0.0416747	2.64	51.81	0.00054531	2021-10-01 10:30:00	0.0416747	2.64	51.81	0.00054531
					2021-10-01 11:00:00	0.0646805	7.49	146.991	0.00154711	2021-10-01 11:00:00	0.0646805	7.49	146.991	0.00154711
					2021-10-01 11:30:00	0.0841255	9.23	181.139	0.00190652	2021-10-01 11:30:00	0.0841255	9.23	181.139	0.00190652
					2021-10-01 12:00:00	0.0939102	7.97	156.411	0.00164626	2021-10-01 12:00:00	0.0939102	7.97	156.411	0.00164626
					2021-10-01 12:30:00	0.09641	9.9	194.287	0.00204491	2021-10-01 12:30:00	0.09641	9.9	194.287	0.00204491
					2021-10-01 13:00:00	0.0960691	8.11	159.159	0.00167518	2021-10-01 13:00:00	0.0960691	8.11	159.159	0.00167518
					2021-10-01 13:30:00	0.095684	9	176.625	0.00185901	2021-10-01 13:30:00	0.095684	9	176.625	0.00185901
					2021-10-01 14:00:00	0.0931139	10.66	209.203	0.0022019	2021-10-01 14:00:00	0.0931139	10.66	209.203	0.0022019
					2021-10-01 14:30:00	0.0877906	7.05	138.356	0.00145623	2021-10-01 14:30:00	0.0877906	7.05	138.356	0.00145623
					2021-10-01 15:00:00	0.0825768	5.65	110.881	0.00116705	2021-10-01 15:00:00	0.0825768	5.65	110.881	0.00116705
					2021-10-01 15:30:00	0.072709	7.05	138.356	0.00145623	2021-10-01 15:30:00	0.072709	7.05	138.356	0.00145623
					2021-10-01 16:00:00	0.0571984	6.52	127.955	0.00134675	2021-10-01 16:00:00	0.0571984	6.52	127.955	0.00134675
					2021-10-01 16:30:00	0.0454082	4.47	87.7237	0.00092331	2021-10-01 16:30:00	0.0454082	4.47	87.7237	0.00092331
					2021-10-01 17:00:00	0.0357138	5.11	100.284	0.00105551	2021-10-01 17:00:00	0.0357138	5.11	100.284	0.00105551
					2021-10-01 17:30:00	0.0297946	1.68	32.97	0.000347016	2021-10-01 17:30:00	0.0297946	1.68	32.97	0.000347016
					2021-10-01 18:00:00	0.0254448	1.67	32.7737	0.00034495	2021-10-01 18:00:00	0.0254448	1.67	32.7737	0.00034495
					2021-10-01 18:30:00	0.0220455	0.71	13.9337	0.000146655	2021-10-01 18:30:00	0.0220455	0.71	13.9337	0.000146655
					2021-10-01 19:00:00	0.0196549	1.82	35.7175	0.000375934	2021-10-01 19:00:00	0.0196549	1.82	35.7175	0.000375934
							0	0	0	2021-08-03 06:30:00	0.0199871	0.67	13.1487	0.000307622
							0	0	0	2021-08-03 07:00:00	0.032055	0.99	19.4288	0.000454545
										2021-08-03 07:30:00	0.076832	0.39	7.65375	0.000179063
										2021-08-03 08:00:00	0.119233	5.11	100.284	0.00234619
										2021-08-03 08:30:00	0.131102	4.47	87.7237	0.00205234
										2021-08-03 09:00:00	0.14137	5.98	117.357	0.00274564
										2021-08-03 09:30:00	0.158005	7.76	152.29	0.0035629
										2021-08-03 10:00:00	0.15796	6.95	136.394	0.003191
										2021-08-03 10:30:00	0.163378	7.79	152.879	0.00357668
										2021-08-03 11:00:00	0.162401	6.97	136.786	0.00320018
										2021-08-03 11:30:00	0.1688	7.77	152.486	0.00356749
										2021-08-03 12:00:00	0.1897	7.05	138.356	0.00323691
										2021-08-03 12:30:00	0.150899	7.76	152.29	0.0035629
										2021-08-03 13:00:00	0.184799	7.79	152.879	0.00357668
										2021-08-03 13:30:00	0.170092	7.05	138.356	0.00323691
										2021-08-03 14:00:00	0.183241	7.53	147.776	0.0034573
										2021-08-03 14:30:00	0.173891	8.18	160.533	0.00375574
										2021-08-03 15:00:00	0.175593	8.76	171.915	0.00402204
										2021-08-03 15:30:00	0.179366	7.55	148.169	0.00346648
										2021-08-03 16:00:00	0.172744	8.42	165.243	0.00386593
										2021-08-03 16:30:00	0.177191	6.61	129.721	0.00303489
										2021-08-03 17:00:00	0.160723	7.24	142.085	0.00332415
										2021-08-03 17:30:00	0.161337	6.42	125.992	0.00294766
										2021-08-03 18:00:00	0.141833	7.26	142.478	0.00333333
										2021-08-03 18:30:00	0.122358	5.99	117.554	0.00275023
										2021-08-03 19:00:00	0.104783	4.43	86.9387	0.00203398
										2021-08-03 19:30:00	0.0758668	2.91	57.1088	0.00133609
										2021-08-03 20:00:00	0.0584729	1.6	31.4	0.000734619
										2021-08-04 06:30:00	0.0292937	1.16	22.765	0.000532599
										2021-08-04 07:00:00	0.0322444	1.8	35.325	0.000826446
										2021-08-04 07:30:00	0.0397556	0.52	10.205	0.000238751
										2021-08-04 08:00:00	0.0791297	2.82	55.3425	0.00129477
										2021-08-04 08:30:00	0.123451	5.28	103.62	0.00242424
										2021-08-04 09:00:00	0.137103	6.22	122.067	0.00285583
										2021-08-04 09:30:00	0.153953	7.04	138.16	0.00323232
										2021-08-04 10:00:00	0.165456	6.37	125.011	0.0029247
										2021-08-04 10:30:00	0.165592	6.64	130.31	0.00304867
										2021-08-04 11:00:00	0.169818	6.82	133.843	0.00313131
										2021-08-04 11:30:00	0.177669	7.82	153.468	0.00359045
										2021-08-04 12:00:00	0.184892	8.13	159.551	0.00373278
										2021-08-04 12:30:00	0.190392	9.42	184.868	0.00432507
										2021-08-04 13:00:00	0.189165	6.59	129.329	0.00302571
										2021-08-04 13:30:00	0.193928	7.89	154.841	0.00362259
										2021-08-04 14:00:00	0.174044	9.22	180.943	0.00423324
										2021-08-04 14:30:00	0.204617	7.62	149.542	0.00349862
										2021-08-04 15:00:00	0.216664	10.51	206.259	0.00482553
										2021-08-04 15:30:00	0.212486	11.84	232.36	0.00543618
										2021-08-04 16:00:00	0.21242	12.25	240.406	0.00562443
										2021-08-04 16:30:00	0.211018	11.81	231.771	0.00542241
										2021-08-04 17:00:00	0.20502	11.76	230.79	0.00539945
										2021-08-04 17:30:00	0.20691	11.16	219.015	0.00512397
										2021-08-04 18:00:00	0.199688	10.94	214.697	0.00502296
										2021-08-04 18:30:00	0.170502	8.18	160.533	0.00375574
										2021-08-04 19:00:00	0.141862	6.18	121.283	0.00283747
										2021-08-04 19:30:00	0.114908	5.3	104.012	0.00243343
										2021-08-04 20:00:00	0.0884327	2.83	55.5388	0.00129936
										2021-08-12 06:30:00	0.0487785	2.67	52.3988	0.0012259
										2021-08-12 07:00:00	0.0491512	1.91	37.4838	0.000876951
										2021-08-12 07:30:00	0.0543115	2.69	52.7913	0.00123508
										2021-08-12 08:00:00	0.065009	4.06	79.6775	0.0018641
										2021-08-12 08:30:00	0.0845696	2.02	39.6425	0.000927456
										2021-08-12 09:00:00	0.111301	4.43	86.9387	0.00203398
										2021-08-12 09:30:00	0.121116	4.54	89.0975	0.00208448
										2021-08-12 10:00:00	0.125596	6.07	119.124	0.00278696
										2021-08-12 10:30:00	0.108851	4.69	92.0413	0.00215335
										2021-08-12 11:00:00	0.148534	6.44	126.385	0.00295684
										2021-08-12 11:30:00	0.155757	7.21	141.496	0.00331038
										2021-08-12 12:00:00	0.161005	8.25	161.906	0.00378788
										2021-08-12 12:30:00	0.159578	7.4	145.225	0.00339761
										2021-08-12 13:00:00	0.172412	7.22	141.692	0.00331497
										2021-08-12 13:30:00	0.178768	8.85	173.681	0.00406336
										2021-08-12 14:00:00	0.183646	9.46	185.653	0.00434343
										2021-08-12 14:30:00	0.183019	6	117.75	0.00275482
										2021-08-12 15:00:00	0.180258	7.9	155.037	0.00362718
										2021-08-12 15:30:00	0.18943	9.14	179.373	0.00419651
										2021-08-12 16:00:00	0.191443	8.62	169.167	0.00395776
										2021-08-12 16:30:00	0.179938	7.53	147.776	0.0034573
										2021-08-12 17:00:00	0.177101	7.34	144.048	0.00337006
										2021-08-12 17:30:00	0.176496	8.07	158.374	0.00370523
										2021-08-12 18:00:00	0.170597	7.26	142.478	0.00333333
										2021-08-12 18:30:00	0.144785	5.41	106.171	0.00248393
										2021-08-12 19:00:00	0.120621	4.47	87.7237	0.00205234
										2021-08-12 19:30:00	0.103756	3.6	70.65	0.00165289
										2021-08-12 20:00:00	0.0907997	3.22	63.1925	0.00147842
										2021-08-13 06:30:00	0.0453409	1.12	21.98	0.000514233
										2021-08-13 07:00:00	0.0678045	2.69	52.7913	0.00123508
										2021-08-13 07:30:00	0.10585	3.98	78.1075	0.00182736
										2021-08-13 08:00:00	0.132224	4.43	86.9387	0.00203398
										2021-08-13 08:30:00	0.134427	4.48	87.92	0.00205693
										2021-08-13 09:00:00	0.126774	5.59	109.704	0.00256657
										2021-08-13 09:30:00	0.133009	4.81	94.3962	0.00220845
										2021-08-13 10:00:00	0.148693	6.15	120.694	0.00282369
										2021-08-13 10:30:00	0.154299	7.37	144.636	0.00338384
										2021-08-13 11:00:00	0.160667	6.96	136.59	0.00319559
										2021-08-13 11:30:00	0.167506	7.98	156.608	0.00366391
										2021-08-13 12:00:00	0.191753	8.62	169.167	0.00395776
										2021-08-13 12:30:00	0.199468	10.45	205.081	0.00479798
										2021-08-13 13:00:00	0.200223	9.48	186.045	0.00435262
										2021-08-13 13:30:00	0.201278	10.06	197.428	0.00461892
										2021-08-13 14:00:00	0.205725	10.72	210.38	0.00492195
										2021-08-13 14:30:00	0.207475	9.58	188.007	0.00439853
										2021-08-13 15:00:00	0.205439	9.66	189.578	0.00443526
										2021-08-13 15:30:00	0.206393	8.98	176.233	0.00412305
										2021-08-13 16:00:00	0.211743	10.04	197.035	0.00460973
										2021-08-13 16:30:00	0.209261	11.16	219.015	0.00512397
										2021-08-13 17:00:00	0.208798	9.53	187.026	0.00437557
										2021-08-13 17:30:00	0.20563	9.25	181.531	0.00424702
										2021-08-13 18:00:00	0.19552	8.47	166.224	0.00388889
										2021-08-13 18:30:00	0.181141	8.07	158.374	0.00370523
										2021-08-13 19:00:00	0.150266	5.39	105.779	0.00247475
										2021-08-13 19:30:00	0.119224	5.02	98.5175	0.00230487
										2021-08-13 20:00:00	0.103291	3.34	65.5475	0.00153352
										2021-08-14 06:30:00	0.075079	2.69	52.7913	0.00123508
										2021-08-14 07:00:00	0.122036	4.91	96.3588	0.00225436
										2021-08-14 07:30:00	0.175846	7.72	151.505	0.00354454
										2021-08-14 08:00:00	0.184642	6.52	127.955	0.00299357
										2021-08-14 08:30:00	0.18256	8.48	166.42	0.00389348
										2021-08-14 09:00:00	0.183203	7.85	154.056	0.00360422
										2021-08-14 09:30:00	0.192234	9.03	177.214	0.00414601
										2021-08-14 10:00:00	0.231155	10.36	203.315	0.00475666
										2021-08-14 10:30:00	0.216801	11.32	222.155	0.00519743
										2021-08-14 11:00:00	0.22094	11.56	226.865	0.00530762
										2021-08-14 11:30:00	0.225288	10.6	208.025	0.00486685
										2021-08-14 12:00:00	0.231188	11.44	224.51	0.00525253
										2021-08-14 12:30:00	0.232133	9.7	190.362	0.00445363
										2021-08-14 13:00:00	0.236895	11.46	224.903	0.00526171
										2021-08-14 13:30:00	0.241273	11.23	220.389	0.00515611
										2021-08-14 14:00:00	0.239072	10.47	205.474	0.00480716
										2021-08-14 15:30:00	0.299556	14.96	293.59	0.00686869
										2021-08-14 16:00:00	0.265559	11.81	231.771	0.00542241
										2021-08-14 16:30:00	0.251268	12.41	243.546	0.00569789
										2021-08-14 17:00:00	0.248844	12.16	238.64	0.0055831
										2021-08-14 17:30:00	0.240869	10.7	209.988	0.00491276
										2021-08-14 18:00:00	0.2174	9.9	194.288	0.00454545
										2021-08-14 18:30:00	0.172922	6.77	132.861	0.00310836
										2021-08-14 19:00:00	0.17807	7.06	138.552	0.00324151
										2021-08-14 19:30:00	0.160269	6.68	131.095	0.00306703
										2021-08-14 20:00:00	0.137586	5.85	114.806	0.00268595
										2021-08-17 06:30:00	0.0787241	3.07	60.2488	0.00140955
										2021-08-17 07:00:00	0.0780658	3.1	60.8375	0.00142332
										2021-08-17 07:30:00	0.0943923	3.06	60.0525	0.00140496
										2021-08-17 08:00:00	0.144389	4.68	91.845	0.00214876
										2021-08-17 08:30:00	0.186273	9.38	184.083	0.0043067
										2021-08-17 09:00:00	0.186126	9	176.625	0.00413223
										2021-08-17 09:30:00	0.197116	8.16	160.14	0.00374656
										2021-08-17 10:00:00	0.195644	8.26	162.102	0.00379247
										2021-08-17 10:30:00	0.215145	9.55	187.419	0.00438476
										2021-08-17 11:00:00	0.246372	11.99	235.304	0.00550505
										2021-08-17 11:30:00	0.226333	9.94	195.072	0.00456382
										2021-08-17 12:00:00	0.256758	10.69	209.791	0.00490817
										2021-08-17 12:30:00	0.238651	11.66	228.828	0.00535354
										2021-08-17 13:00:00	0.239129	10.88	213.52	0.00499541
										2021-08-17 13:30:00	0.237252	10.7	209.988	0.00491276
										2021-08-17 14:00:00	0.244205	10.68	209.595	0.00490358
										2021-08-17 14:30:00	0.246946	10.73	210.576	0.00492654
										2021-08-17 15:00:00	0.206239	8.96	175.84	0.00411387
										2021-08-17 15:30:00	0.222161	10.66	209.202	0.0048944
										2021-08-17 16:00:00	0.242758	11.18	219.408	0.00513315
										2021-08-17 16:30:00	0.225691	10.26	201.352	0.00471074
										2021-08-17 17:00:00	0.205181	9.42	184.868	0.00432507
										2021-08-17 17:30:00	0.188324	7.43	145.814	0.00341139
										2021-08-17 18:00:00	0.179115	7.42	145.618	0.0034068
										2021-08-17 18:30:00	0.167492	6.65	130.506	0.00305326
										2021-08-17 19:00:00	0.142365	6.13	120.301	0.00281451
										2021-08-17 19:30:00	0.122488	4.84	94.985	0.00222222
										2021-08-17 20:00:00	0.10883	4.37	85.7612	0.00200643
										2021-08-18 06:30:00	0.121281	3.98	78.1075	0.00182736
										2021-08-18 07:00:00	0.159563	6.34	124.422	0.00291093
										2021-08-18 07:30:00	0.219716	9.25	181.531	0.00424702
										2021-08-18 08:00:00	0.242401	10.91	214.109	0.00500918
										2021-08-18 08:30:00	0.245063	11.57	227.061	0.00531221
										2021-08-18 09:00:00	0.257068	11.93	234.126	0.0054775
										2021-08-18 09:30:00	0.248889	11.55	226.669	0.00530303
										2021-08-18 10:00:00	0.255063	12.64	248.06	0.00580349
										2021-08-18 10:30:00	0.269157	12.88	252.77	0.00591368
										2021-08-18 11:00:00	0.271114	12.86	252.378	0.0059045
										2021-08-18 11:30:00	0.264227	12.88	252.77	0.00591368
										2021-08-18 12:00:00	0.277434	12.93	253.751	0.00593664
										2021-08-18 12:30:00	0.307927	15.26	299.478	0.00700643
										2021-08-18 13:00:00	0.298861	15.32	300.655	0.00703398
										2021-08-18 13:30:00	0.294976	15.14	297.123	0.00695133
										2021-08-18 14:00:00	0.291229	14.18	278.282	0.00651056
										2021-08-18 14:30:00	0.298939	14.17	278.086	0.00650597
										2021-08-18 15:00:00	0.298647	13.75	269.844	0.00631313
										2021-08-18 15:30:00	0.280079	12.6	247.275	0.00578512
										2021-08-18 16:00:00	0.271394	13.35	261.994	0.00612948
										2021-08-18 16:30:00	0.273245	13.19	258.854	0.00605601
										2021-08-18 17:00:00	0.273938	12.64	248.06	0.00580349
										2021-08-18 17:30:00	0.257871	11.57	227.061	0.00531221
										2021-08-18 18:00:00	0.240976	11.21	219.996	0.00514692
										2021-08-18 18:30:00	0.219836	9.6	188.4	0.00440771
										2021-08-18 19:00:00	0.179726	6.42	125.992	0.00294766
										2021-08-18 19:30:00	0.148503	6.2	121.675	0.00284665
										2021-08-18 20:00:00	0.130609	4.93	96.7512	0.00226354
										2021-08-22 06:30:00	0.0079222	0.9	17.6625	0.000413223
										2021-08-22 07:00:00	0.0263714	0.52	10.205	0.000238751
										2021-08-22 07:30:00	0.0694803	0.32	6.28	0.000146924
										2021-08-22 08:00:00	0.122841	4.81	94.3962	0.00220845
										2021-08-22 08:30:00	0.149748	6.56	128.74	0.00301194
										2021-08-22 09:00:00	0.157485	6.86	134.628	0.00314968
										2021-08-22 09:30:00	0.162298	6.56	128.74	0.00301194
										2021-08-22 10:00:00	0.167226	7.63	149.739	0.00350321
										2021-08-22 10:30:00	0.180804	7.48	146.795	0.00343434
										2021-08-22 11:00:00	0.185299	8.71	170.934	0.00399908
										2021-08-22 11:30:00	0.19765	7.34	144.048	0.00337006
										2021-08-22 12:00:00	0.219078	10.04	197.035	0.00460973
										2021-08-22 12:30:00	0.22782	10.04	197.035	0.00460973
										2021-08-22 13:00:00	0.232372	9.96	195.465	0.004573
										2021-08-22 13:30:00	0.239098	11.16	219.015	0.00512397
										2021-08-22 14:00:00	0.244322	12.84	251.985	0.00589532
										2021-08-22 14:30:00	0.234413	10.94	214.697	0.00502296
										2021-08-22 15:00:00	0.234517	12.69	249.041	0.00582645
										2021-08-22 15:30:00	0.22631	8.77	172.111	0.00402663
										2021-08-22 16:00:00	0.226738	10.57	207.436	0.00485308
										2021-08-22 16:30:00	0.215744	10.04	197.035	0.00460973
										2021-08-22 17:00:00	0.211274	10.42	204.493	0.00478421
										2021-08-22 17:30:00	0.168741	7.63	149.739	0.00350321
										2021-08-22 18:00:00	0.181352	7.66	150.328	0.00351699
										2021-08-22 18:30:00	0.139786	5.89	115.591	0.00270432
										2021-08-22 19:00:00	0.0963984	3.97	77.9113	0.00182277
										2021-08-22 19:30:00	0.0669597	3.06	60.0525	0.00140496
										2021-08-22 20:00:00	0.0471852	1.23	24.1388	0.000564738
										2021-08-23 06:30:00	0.0224747	0.96	18.84	0.000440771
										2021-08-23 07:00:00	0.051213	1.8	35.325	0.000826446
										2021-08-23 07:30:00	0.11223	3.6	70.65	0.00165289
										2021-08-23 08:00:00	0.182223	7.73	151.701	0.00354913
										2021-08-23 08:30:00	0.218011	9.38	184.083	0.0043067
										2021-08-23 09:00:00	0.230585	10.55	207.044	0.00484389
										2021-08-23 09:30:00	0.236544	10.8	211.95	0.00495868
										2021-08-23 10:00:00	0.273396	13.12	257.48	0.00602388
										2021-08-23 10:30:00	0.263778	13.09	256.891	0.0060101
										2021-08-23 11:00:00	0.305891	14.92	292.805	0.00685032
										2021-08-23 11:30:00	0.296575	14.92	292.805	0.00685032
										2021-08-23 12:00:00	0.299681	15.3	300.262	0.00702479
										2021-08-23 12:30:00	0.321727	15.82	310.468	0.00726354
										2021-08-23 13:00:00	0.340065	15.44	303.01	0.00708907
										2021-08-23 13:30:00	0.34348	18.52	363.455	0.00850321
										2021-08-23 14:00:00	0.340162	16.72	328.13	0.00767677
										2021-08-23 14:30:00	0.335384	17.24	338.335	0.00791552
										2021-08-23 15:00:00	0.32815	15.44	303.01	0.00708907
										2021-08-23 15:30:00	0.3156	15.76	309.29	0.007236
										2021-08-23 16:00:00	0.313305	15.73	308.701	0.00722222
										2021-08-23 16:30:00	0.301056	14.86	291.628	0.00682277
										2021-08-23 17:00:00	0.270852	12.75	250.219	0.00585399
										2021-08-23 17:30:00	0.239931	11.84	232.36	0.00543618
										2021-08-23 18:00:00	0.195264	7.57	148.561	0.00347567
										2021-08-23 18:30:00	0.150178	6.05	118.731	0.00277778
										2021-08-23 19:00:00	0.121953	4.72	92.63	0.00216713
										2021-08-23 19:30:00	0.104753	3.56	69.865	0.00163453
										2021-08-23 20:00:00	0.0987656	4.54	89.0975	0.00208448
										2021-08-24 06:30:00	0.0188044	0.46	9.0275	0.000211203
										2021-08-24 07:00:00	0.022064	0.49	9.61625	0.000224977
										2021-08-24 07:30:00	0.0453457	1.36	26.69	0.000624426
										2021-08-24 08:00:00	0.0916138	3.17	62.2112	0.00145546
										2021-08-24 08:30:00	0.162665	6.35	124.619	0.00291552
										2021-08-24 09:00:00	0.212408	9.37	183.886	0.00430211
										2021-08-24 09:30:00	0.246318	10.77	211.361	0.0049449
										2021-08-24 10:00:00	0.2505	11.7	229.613	0.0053719
										2021-08-24 10:30:00	0.22576	10.07	197.624	0.00462351
										2021-08-24 11:00:00	0.308647	15.54	304.973	0.00713499
										2021-08-24 11:30:00	0.361476	17.62	345.793	0.00808999
										2021-08-24 12:00:00	0.312138	14.39	282.404	0.00660698
										2021-08-24 12:30:00	0.364548	18.61	365.221	0.00854454
										2021-08-24 13:00:00	0.360146	16	314	0.00734619
										2021-08-24 13:30:00	0.352691	17.72	347.755	0.0081359
										2021-08-24 14:00:00	0.343505	17.55	344.419	0.00805785
										2021-08-24 14:30:00	0.320213	15.91	312.234	0.00730487
										2021-08-24 15:00:00	0.313142	15.73	308.701	0.00722222
										2021-08-24 15:30:00	0.301331	14.21	278.871	0.00652433
										2021-08-24 16:00:00	0.298629	14.21	278.871	0.00652433
										2021-08-24 16:30:00	0.291741	14.86	291.628	0.00682277
										2021-08-24 17:00:00	0.288876	13.82	271.218	0.00634527
										2021-08-24 17:30:00	0.278049	11.84	232.36	0.00543618
										2021-08-24 18:00:00	0.204551	10.09	198.016	0.00463269
										2021-08-24 18:30:00	0.182053	7.02	137.767	0.00322314
										2021-08-24 19:00:00	0.141213	6.16	120.89	0.00282828
										2021-08-24 19:30:00	0.106609	3.08	60.445	0.00141414
										2021-08-24 20:00:00	0.0844748	3.21	62.9962	0.00147383
										2021-08-25 06:30:00	0.174676	7.68	150.72	0.00352617
										2021-08-25 07:00:00	0.191847	8.86	173.877	0.00406795
										2021-08-25 07:30:00	0.208338	9.39	184.279	0.00431129
										2021-08-25 08:00:00	0.208457	9.39	184.279	0.00431129
										2021-08-25 08:30:00	0.221924	10.29	201.941	0.00472452
										2021-08-25 09:00:00	0.231385	9.81	192.521	0.00450413
										2021-08-25 09:30:00	0.281578	12.23	240.014	0.00561524
										2021-08-25 10:00:00	0.32398	13.18	258.657	0.00605142
										2021-08-25 10:30:00	0.311019	13.62	267.292	0.00625344
										2021-08-25 11:00:00	0.360096	15.61	306.346	0.00716713
										2021-08-25 11:30:00	0.354205	16.37	321.261	0.00751607
										2021-08-25 12:00:00	0.352914	15.32	300.655	0.00703398
										2021-08-25 12:30:00	0.352294	15.27	299.674	0.00701102
										2021-08-25 13:00:00	0.351155	15.5	304.188	0.00711662
										2021-08-25 13:30:00	0.348316	15.8	310.075	0.00725436
										2021-08-25 14:00:00	0.350463	15.77	309.486	0.00724059
										2021-08-25 14:30:00	0.337005	15.32	300.655	0.00703398
										2021-08-25 15:00:00	0.334056	15.1	296.337	0.00693297
										2021-08-25 15:30:00	0.325287	13.42	263.368	0.00616162
										2021-08-25 16:00:00	0.323172	14.43	283.189	0.00662534
										2021-08-25 16:30:00	0.316445	14.39	282.404	0.00660698
										2021-08-25 17:00:00	0.309832	14.19	278.479	0.00651515
										2021-08-25 17:30:00	0.293666	12.29	241.191	0.00564279
										2021-08-25 18:00:00	0.219239	8.74	171.522	0.00401286
										2021-08-25 18:30:00	0.183588	6.77	132.861	0.00310836
										2021-08-25 19:00:00	0.156469	4.65	91.2563	0.00213499
										2021-08-25 19:30:00	0.125307	4.52	88.705	0.0020753
										2021-08-25 20:00:00	0.109821	3.7	72.6125	0.00169881
										2021-08-26 06:30:00	0.13617	4.87	95.5738	0.002236
										2021-08-26 07:00:00	0.22243	6.41	125.796	0.00294307
										2021-08-26 07:30:00	0.21185	8.18	160.533	0.00375574
										2021-08-26 08:00:00	0.214144	7.29	143.066	0.00334711
										2021-08-26 08:30:00	0.230646	7.64	149.935	0.00350781
										2021-08-26 09:00:00	0.236088	9.03	177.214	0.00414601
										2021-08-26 09:30:00	0.308995	12.12	237.855	0.00556474
										2021-08-26 10:00:00	0.297601	13.64	267.685	0.00626263
										2021-08-26 10:30:00	0.348612	15.32	300.655	0.00703398
										2021-08-26 11:00:00	0.389157	17.57	344.811	0.00806703
										2021-08-26 11:30:00	0.311811	15.28	299.87	0.00701561
										2021-08-26 12:00:00	0.35967	15.97	313.411	0.00733242
										2021-08-26 12:30:00	0.370732	15.54	304.973	0.00713499
										2021-08-26 13:00:00	0.384102	17.59	345.204	0.00807622
										2021-08-26 13:30:00	0.386208	17.94	352.072	0.00823691
										2021-08-26 14:00:00	0.392433	18.54	363.848	0.0085124
										2021-08-26 14:30:00	0.373922	16.23	318.514	0.00745179
										2021-08-26 15:00:00	0.360773	16.71	327.934	0.00767218
										2021-08-26 15:30:00	0.341941	15.54	304.973	0.00713499
										2021-08-26 16:00:00	0.330281	15.42	302.618	0.00707989
										2021-08-26 16:30:00	0.324146	15.54	304.973	0.00713499
										2021-08-26 17:00:00	0.312698	15.39	302.029	0.00706612
										2021-08-26 17:30:00	0.32455	14.94	293.197	0.0068595
										2021-08-26 18:00:00	0.243378	9.52	186.83	0.00437098
										2021-08-26 18:30:00	0.193119	5.92	116.18	0.00271809
										2021-08-26 19:00:00	0.169742	5.39	105.779	0.00247475
										2021-08-26 19:30:00	0.137431	5.15	101.069	0.00236455
										2021-08-26 20:00:00	0.117231	4.96	97.34	0.00227732
										2021-08-27 06:30:00	0.0898886	3.98	78.1075	0.00182736
										2021-08-27 07:00:00	0.166838	6.68	131.095	0.00306703
										2021-08-27 07:30:00	0.21191	8.48	166.42	0.00389348
										2021-08-27 08:00:00	0.21773	10.34	202.922	0.00474747
										2021-08-27 08:30:00	0.214803	8.95	175.644	0.00410927
										2021-08-27 09:00:00	0.21769	10.7	209.988	0.00491276
										2021-08-27 09:30:00	0.259357	11.24	220.585	0.0051607
										2021-08-27 10:00:00	0.303584	14.84	291.235	0.00681359
										2021-08-27 10:30:00	0.322058	16.58	325.382	0.00761249
										2021-08-27 11:00:00	0.356171	18.2	357.175	0.00835629
										2021-08-27 11:30:00	0.347627	17.91	351.484	0.00822314
										2021-08-27 12:00:00	0.334732	16.6	325.775	0.00762167
										2021-08-27 12:30:00	0.369206	18.72	367.38	0.00859504
										2021-08-27 13:00:00	0.384621	22.07	433.124	0.0101331
										2021-08-27 13:30:00	0.378697	18.4	361.1	0.00844812
										2021-08-27 14:00:00	0.385323	19.74	387.398	0.00906336
										2021-08-27 14:30:00	0.376126	20.11	394.659	0.00923324
										2021-08-27 15:00:00	0.362985	20.55	403.294	0.00943526
										2021-08-27 15:30:00	0.347528	18.38	360.708	0.00843893
										2021-08-27 16:00:00	0.339967	16.63	326.364	0.00763545
										2021-08-27 16:30:00	0.335312	15.3	300.262	0.00702479
										2021-08-27 17:00:00	0.307442	15.68	307.72	0.00719927
										2021-08-27 17:30:00	0.290905	14.62	286.918	0.00671258
										2021-08-27 18:00:00	0.248469	10.27	201.549	0.00471534
										2021-08-27 18:30:00	0.193022	8.16	160.14	0.00374656
										2021-08-27 19:00:00	0.145465	5.98	117.357	0.00274564
										2021-08-27 19:30:00	0.115492	4.26	83.6025	0.00195592
										2021-08-27 20:00:00	0.100092	4.46	87.5275	0.00204775
										2021-09-08 06:30:00	0.00217307	1.67	32.7737	0.000766758
										2021-09-08 07:00:00	0.000732896	0.8	15.7	0.000367309
										2021-09-08 07:30:00	0.000732896	1.04	20.41	0.000477502
										2021-09-08 08:00:00	0.0120478	0.58	11.3825	0.000266299
										2021-09-08 08:30:00	0.03897	1.42	27.8675	0.000651974
										2021-09-08 09:00:00	0.10253	2.84	55.735	0.00130395
										2021-09-08 09:30:00	0.147022	5.92	116.18	0.00271809
										2021-09-08 10:00:00	0.168482	7.81	153.271	0.00358586
										2021-09-08 10:30:00	0.201505	9.39	184.279	0.00431129
										2021-09-08 11:00:00	0.255327	12.62	247.667	0.00579431
										2021-09-08 11:30:00	0.261604	13.34	261.798	0.00612489
										2021-09-08 12:00:00	0.258776	13.38	262.583	0.00614325
										2021-09-08 12:30:00	0.259618	13.19	258.854	0.00605601
										2021-09-08 13:00:00	0.288733	14.04	275.535	0.00644628
										2021-09-08 13:30:00	0.307879	16.65	326.756	0.00764463
										2021-09-08 14:00:00	0.299338	15.8	310.075	0.00725436
										2021-09-08 14:30:00	0.298006	16.58	325.382	0.00761249
										2021-09-08 15:00:00	0.290142	14.4	282.6	0.00661157
										2021-09-08 15:30:00	0.285902	15.33	300.851	0.00703857
										2021-09-08 16:00:00	0.275608	12.6	247.275	0.00578512
										2021-09-08 16:30:00	0.261398	12.19	239.229	0.00559688
										2021-09-08 17:00:00	0.257866	13.16	258.265	0.00604224
										2021-09-08 17:30:00	0.244469	11.18	219.408	0.00513315
										2021-09-08 18:00:00	0.182349	7.74	151.898	0.00355372
										2021-09-08 18:30:00	0.141981	5.25	103.031	0.00241047
										2021-09-08 19:00:00	0.119492	4.5	88.3125	0.00206612
										2021-09-08 19:30:00	0.108921	4.01	78.6963	0.00184114
										2021-09-08 20:00:00	0.101188	3.7	72.6125	0.00169881
										2021-09-09 06:30:00	0.026776	0.54	10.5975	0.000247934
										2021-09-09 07:00:00	0.0269425	0.9	17.6625	0.000413223
										2021-09-09 07:30:00	0.0401649	0.75	14.7188	0.000344353
										2021-09-09 08:00:00	0.0743621	2.7	52.9875	0.00123967
										2021-09-09 08:30:00	0.12871	5.4	105.975	0.00247934
										2021-09-09 09:00:00	0.161233	7.33	143.851	0.00336547
										2021-09-09 09:30:00	0.179286	8.79	172.504	0.00403581
										2021-09-09 10:00:00	0.228487	11.66	228.828	0.00535354
										2021-09-09 10:30:00	0.215981	10.99	215.679	0.00504591
										2021-09-09 11:00:00	0.243936	13.19	258.854	0.00605601
										2021-09-09 11:30:00	0.228942	11.86	232.752	0.00544536
										2021-09-09 12:00:00	0.281123	13.47	264.349	0.00618457
										2021-09-09 12:30:00	0.285522	14.01	274.946	0.00643251
										2021-09-09 13:00:00	0.30201	14.93	293.001	0.00685491
										2021-09-09 13:30:00	0.311747	16.58	325.382	0.00761249
										2021-09-09 14:00:00	0.291506	13.5	264.938	0.00619835
										2021-09-09 14:30:00	0.285237	14.4	282.6	0.00661157
										2021-09-09 15:00:00	0.277996	13.5	264.938	0.00619835
										2021-09-09 15:30:00	0.271788	13.8	270.825	0.00633609
										2021-09-09 16:00:00	0.228357	11.7	229.613	0.0053719
										2021-09-09 16:30:00	0.237723	10.31	202.334	0.0047337
										2021-09-09 17:00:00	0.233732	10.78	211.557	0.00494949
										2021-09-09 17:30:00	0.194272	8.29	162.691	0.00380624
										2021-09-09 18:00:00	0.14397	5.83	114.414	0.00267677
										2021-09-09 18:30:00	0.111008	3.67	72.0238	0.00168503
										2021-09-09 19:00:00	0.0969205	3.32	65.155	0.00152433
										2021-09-09 19:30:00	0.087499	3.68	72.22	0.00168962
										2021-09-09 20:00:00	0.0856003	2.67	52.3988	0.0012259
										2021-09-10 06:30:00	0.0230652	0.54	10.5975	0.000247934
										2021-09-10 07:00:00	0.0230652	0.52	10.205	0.000238751
										2021-09-10 07:30:00	0.0284288	0.68	13.345	0.000312213
										2021-09-10 08:00:00	0.0557931	1.58	31.0075	0.000725436
										2021-09-10 08:30:00	0.141139	5.37	105.386	0.00246556
										2021-09-10 09:00:00	0.173127	8.25	161.906	0.00378788
										2021-09-10 09:30:00	0.193924	8.33	163.476	0.00382461
										2021-09-10 10:00:00	0.207547	7.87	154.449	0.00361341
										2021-09-10 10:30:00	0.239419	11.62	228.043	0.00533517
										2021-09-10 11:00:00	0.252099	11.65	228.631	0.00534894
										2021-09-10 11:30:00	0.276614	11.09	217.641	0.00509183
										2021-09-10 12:00:00	0.275959	14.93	293.001	0.00685491
										2021-09-10 12:30:00	0.295446	15.73	308.701	0.00722222
										2021-09-10 13:00:00	0.316707	15.73	308.701	0.00722222
										2021-09-10 13:30:00	0.325151	16.39	321.654	0.00752525
										2021-09-10 14:00:00	0.310907	16.6	325.775	0.00762167
										2021-09-10 14:30:00	0.317803	15.73	308.701	0.00722222
										2021-09-10 15:00:00	0.304571	15.75	309.094	0.0072314
										2021-09-10 15:30:00	0.291075	13.82	271.218	0.00634527
										2021-09-10 16:00:00	0.272717	13.8	270.825	0.00633609
										2021-09-10 16:30:00	0.250795	12.19	239.229	0.00559688
										2021-09-10 17:00:00	0.234979	11.57	227.061	0.00531221
										2021-09-10 17:30:00	0.204185	9.42	184.868	0.00432507
										2021-09-10 18:00:00	0.18563	7.89	154.841	0.00362259
										2021-09-10 18:30:00	0.147665	6.15	120.694	0.00282369
										2021-09-10 19:00:00	0.124046	4.17	81.8362	0.0019146
										2021-09-10 19:30:00	0.111895	4.13	81.0512	0.00189624
										2021-09-10 20:00:00	0.10758	4	78.5	0.00183655
										2021-09-11 06:30:00	0.0413626	0.94	18.4475	0.000431589
										2021-09-11 07:00:00	0.0374222	1.07	20.9988	0.000491276
										2021-09-11 07:30:00	0.0439071	1.77	34.7362	0.000812672
										2021-09-11 08:00:00	0.0685919	2.02	39.6425	0.000927456
										2021-09-11 08:30:00	0.118862	4.86	95.3775	0.0022314
										2021-09-11 09:00:00	0.183595	8.35	163.869	0.00383379
										2021-09-11 09:30:00	0.206291	8.07	158.374	0.00370523
										2021-09-11 10:00:00	0.208049	8.96	175.84	0.00411387
										2021-09-11 10:30:00	0.225352	10.01	196.446	0.00459596
										2021-09-11 11:00:00	0.23647	11.08	217.445	0.00508724
										2021-09-11 11:30:00	0.2473	11.6	227.65	0.00532599
										2021-09-11 12:00:00	0.257049	12.63	247.864	0.0057989
										2021-09-11 12:30:00	0.275935	13.99	274.554	0.00642332
										2021-09-11 13:00:00	0.288853	14.58	286.133	0.00669421
										2021-09-11 13:30:00	0.293353	15.28	299.87	0.00701561
										2021-09-11 14:00:00	0.288447	15.32	300.655	0.00703398
										2021-09-11 14:30:00	0.301815	15.82	310.468	0.00726354
										2021-09-11 15:00:00	0.287256	12.6	247.275	0.00578512
										2021-09-11 15:30:00	0.291099	13.5	264.938	0.00619835
										2021-09-11 16:00:00	0.274768	12.49	245.116	0.00573462
										2021-09-11 16:30:00	0.244469	9.38	184.083	0.0043067
										2021-09-11 17:00:00	0.233229	9.03	177.214	0.00414601
										2021-09-11 17:30:00	0.220584	8.42	165.243	0.00386593
										2021-09-11 18:00:00	0.180825	7.96	156.215	0.00365473
										2021-09-11 18:30:00	0.151327	4	78.5	0.00183655
										2021-09-11 19:00:00	0.133136	6.89	135.216	0.00316345
										2021-09-11 19:30:00	0.122994	3.79	74.3787	0.00174013
										2021-09-11 20:00:00	0.117086	2.45	48.0813	0.00112489
										2021-09-12 06:30:00	0.0689528	1.8	35.325	0.000826446
										2021-09-12 07:00:00	0.070909	1.8	35.325	0.000826446
										2021-09-12 07:30:00	0.0786388	0.25	4.90625	0.000114784
										2021-09-12 08:00:00	0.0967305	2.7	52.9875	0.00123967
										2021-09-12 08:30:00	0.121547	2.7	52.9875	0.00123967
										2021-09-12 09:00:00	0.141438	3.6	70.65	0.00165289
										2021-09-12 09:30:00	0.154687	4.5	88.3125	0.00206612
										2021-09-12 10:00:00	0.166309	5.8	113.825	0.00266299
										2021-09-12 10:30:00	0.18251	5.92	116.18	0.00271809
										2021-09-12 11:00:00	0.213206	7.72	151.505	0.00354454
										2021-09-12 11:30:00	0.22682	6.82	133.843	0.00313131
										2021-09-12 12:00:00	0.238339	6.76	132.665	0.00310376
										2021-09-12 12:30:00	0.261969	10.29	201.941	0.00472452
										2021-09-12 13:00:00	0.273532	11.63	228.239	0.00533976
										2021-09-12 13:30:00	0.276403	9.55	187.419	0.00438476
										2021-09-12 14:00:00	0.276005	11.19	219.604	0.00513774
										2021-09-12 14:30:00	0.267367	10.23	200.764	0.00469697
										2021-09-12 15:00:00	0.266168	10.06	197.428	0.00461892
										2021-09-12 15:30:00	0.261398	9.89	194.091	0.00454086
										2021-09-12 16:00:00	0.255666	8.14	159.748	0.00373737
										2021-09-12 16:30:00	0.240413	9.33	183.101	0.00428375
										2021-09-12 17:00:00	0.230006	8.08	158.57	0.00370983
										2021-09-12 17:30:00	0.203789	7.31	143.459	0.00335629
										2021-09-12 18:00:00	0.157835	4.48	87.92	0.00205693
										2021-09-12 18:30:00	0.12323	2.8	54.95	0.00128558
										2021-09-12 19:00:00	0.107175	2.71	53.1837	0.00124426
										2021-09-12 19:30:00	0.0966096	1.93	37.8762	0.000886134
										2021-09-12 20:00:00	0.0959193	1.82	35.7175	0.000835629
										2021-09-13 06:30:00	0.0265641	0.52	10.205	0.000238751
										2021-09-13 07:00:00	0.0223442	0.46	9.0275	0.000211203
										2021-09-13 07:30:00	0.0214445	0.25	4.90625	0.000114784
										2021-09-13 08:00:00	0.0217592	0.28	5.495	0.000128558
										2021-09-13 08:30:00	0.0252945	0.46	9.0275	0.000211203
										2021-09-13 09:00:00	0.0413315	0.49	9.61625	0.000224977
										2021-09-13 09:30:00	0.0707773	0.49	9.61625	0.000224977
										2021-09-13 10:00:00	0.116316	2.7	52.9875	0.00123967
										2021-09-13 10:30:00	0.132546	3.6	70.65	0.00165289
										2021-09-13 11:00:00	0.14863	3.12	61.23	0.00143251
										2021-09-13 11:30:00	0.157604	4.22	82.8175	0.00193756
										2021-09-13 12:00:00	0.169384	7.2	141.3	0.00330579
										2021-09-13 12:30:00	0.187328	6.94	136.198	0.00318641
										2021-09-13 13:00:00	0.204351	8.51	167.009	0.00390725
										2021-09-13 13:30:00	0.206459	9.42	184.868	0.00432507
										2021-09-13 14:00:00	0.226	9.39	184.279	0.00431129
										2021-09-13 14:30:00	0.235636	10.26	201.352	0.00471074
										2021-09-13 15:00:00	0.24174	8.71	170.934	0.00399908
										2021-09-13 15:30:00	0.237151	10.01	196.446	0.00459596
										2021-09-13 16:00:00	0.232422	8.11	159.159	0.0037236
										2021-09-13 16:30:00	0.227707	8.35	163.869	0.00383379
										2021-09-13 17:00:00	0.210569	8.2	160.925	0.00376492
										2021-09-13 17:30:00	0.185247	6.19	121.479	0.00284206
										2021-09-13 18:00:00	0.153195	3.98	78.1075	0.00182736
										2021-09-13 18:30:00	0.123067	2.71	53.1837	0.00124426
										2021-09-13 19:00:00	0.104769	1.99	39.0538	0.000913682
										2021-09-13 19:30:00	0.0937677	1.87	36.6988	0.000858586
										2021-09-13 20:00:00	0.0862268	1.95	38.2688	0.000895317
										2021-09-14 06:30:00	0.0325766	0.52	10.205	0.000238751
										2021-09-14 07:00:00	0.0294626	1.8	35.325	0.000826446
										2021-09-14 07:30:00	0.0342943	0.97	19.0362	0.000445363
										2021-09-14 08:00:00	0.0510127	1.93	37.8762	0.000886134
										2021-09-14 08:30:00	0.102094	1.81	35.5213	0.000831038
										2021-09-14 09:00:00	0.145701	4.5	88.3125	0.00206612
										2021-09-14 09:30:00	0.176974	7.31	143.459	0.00335629
										2021-09-14 10:00:00	0.185429	6.22	122.067	0.00285583
										2021-09-14 10:30:00	0.20431	5.98	117.357	0.00274564
										2021-09-14 11:00:00	0.236009	7.72	151.505	0.00354454
										2021-09-14 11:30:00	0.235176	9.14	179.373	0.00419651
										2021-09-14 12:00:00	0.249987	9.93	194.876	0.00455923
										2021-09-14 12:30:00	0.254038	10.36	203.315	0.00475666
										2021-09-14 13:00:00	0.253451	9.12	178.98	0.00418733
										2021-09-14 13:30:00	0.25955	9.85	193.306	0.0045225
										2021-09-14 14:00:00	0.263481	10.14	198.998	0.00465565
										2021-09-14 14:30:00	0.251312	9.47	185.849	0.00434803
										2021-09-14 15:00:00	0.252933	10.42	204.493	0.00478421
										2021-09-14 15:30:00	0.243713	10.53	206.651	0.00483471
										2021-09-14 16:00:00	0.241208	9.05	177.606	0.00415519
										2021-09-14 16:30:00	0.231354	8.14	159.748	0.00373737
										2021-09-14 17:00:00	0.207316	7.48	146.795	0.00343434
										2021-09-14 17:30:00	0.167346	5.76	113.04	0.00264463
										2021-09-14 18:00:00	0.139347	3.97	77.9113	0.00182277
										2021-09-14 18:30:00	0.119816	3.98	78.1075	0.00182736
										2021-09-14 19:00:00	0.109928	2.82	55.3425	0.00129477
										2021-09-14 19:30:00	0.105576	2.73	53.5763	0.00125344
										2021-09-14 20:00:00	0.0963852	0.9	17.6625	0.000413223
