# Supplementary material for: Verification of sap flow characteristics and measurement errors of Populus tomentosa Carr. and Salix babylonica L. based on the liquid level equilibrium method
Source: Front Plant Sci. 2022 Aug 30;13:946804. doi: 10.3389/fpls.2022.946804 (PMC9472247; doi:10.3389/fpls.2022.946804)
Supplement: Supplementary file 1 [file Data_Sheet_1.zip › Supplementary Material 1/Figure 9.xlsx]

## Sheet: Sheet1
P. tomentosa															S. babylonica
Time	Fs	Transpiration	Calibration sap flow	Combined calibration sap flow	Time	Fs	Transpiration	Calibration sap flow	Combined calibration sap flow	Time	Fs	Transpiration	Calibration sap flow	Combined calibration sap flow	Time	Fs	Transpiration	Calibration sap flow	Combined calibration sap flow	Time	Fs	Transpiration	Calibration sap flow	Combined calibration sap flow	Time	Fs	Transpiration	Calibration sap flow	Combined calibration sap flow
6:30:00	1.31793	17.6625	3.10258	5.40367	6:30:00	4.75718	18.84	11.2575	16.6635	6:30:00	3.81968	9.0275	9.03094	13.7447	6:30:00	7.0541	68.6875	41.0298	25.967	6:30:00	4.13778	35.325	28.363	16.2617	6:30:00	0.41256	70.0613	5.751	2.15131
7:00:00	5.79202	10.205	13.7174	19.8043	7:00:00	13.1118	35.325	31.1561	40.557	7:00:00	4.6504	9.61625	11.0038	16.3348	7:00:00	8.53105	68.6875	46.7995	30.68	7:00:00	4.98652	17.27	32.2727	19.1539	7:00:00	5.48163e-17	17.27	5.90535e-11	2.53293e-14
7:30:00	19.0874	6.28	45.4245	56.3827	7:30:00	34.4427	70.65	82.1643	94.6351	7:30:00	11.2878	26.69	26.8058	35.5627	7:30:00	12.6894	49.8475	61.6011	43.4652	7:30:00	9.3491	68.6875	49.8614	33.2465	7:30:00	0.4864	35.325	6.44522	2.48567
8:00:00	38.4943	94.3962	91.871	104.334	8:00:00	62.5485	151.701	149.574	159.73	8:00:00	26.828	62.2112	63.9342	76.0069	8:00:00	19.202	107.153	82.0549	62.5142	8:00:00	15.6641	49.8475	71.2679	52.2862	8:00:00	2.5786	35.325	20.4457	10.7393
8:30:00	49.123	128.74	117.354	129.219	8:30:00	77.9978	184.083	186.685	193.862	8:30:00	54.3897	124.619	129.989	141.297	8:30:00	27.1203	108.134	104.205	84.6321	8:30:00	25.9227	88.3125	100.998	81.344	8:30:00	6.69295	35.325	39.5642	24.7969
9:00:00	52.2657	134.627	124.893	136.444	9:00:00	83.5715	207.044	200.082	205.964	9:00:00	75.5374	183.886	180.773	188.486	9:00:00	34.4008	123.834	122.847	104.265	9:00:00	38.4387	123.834	132.656	114.929	9:00:00	16.6616	70.0613	74.3789	55.1962
9:30:00	54.239	128.74	129.628	140.953	9:30:00	86.2383	211.95	206.493	211.719	9:30:00	90.6455	211.361	217.089	221.183	9:30:00	40.734	107.153	138.089	120.928	9:30:00	49.7226	123.834	158.524	144.046	9:30:00	45.2773	124.226	148.574	132.684
10:00:00	56.273	149.739	134.509	145.58	10:00:00	103.063	257.48	246.958	247.554	10:00:00	92.5436	229.613	221.654	225.241	10:00:00	48.4118	158.963	155.62	140.709	10:00:00	57.7458	192.325	175.816	164.248	10:00:00	38.7079	140.907	133.298	115.634
10:30:00	61.9496	146.795	148.136	158.387	10:30:00	98.6187	256.891	236.266	238.162	10:30:00	81.4244	197.624	194.921	201.314	10:30:00	54.485	135.609	168.884	156.082	10:30:00	63.9868	192.325	188.759	179.722	10:30:00	57.442	176.036	175.176	163.489
11:00:00	63.851	170.934	152.701	162.644	11:00:00	118.344	292.805	283.733	279.478	11:00:00	119.658	304.973	286.896	282.199	11:00:00	60.8568	173.681	182.319	171.986	11:00:00	69.9267	211.754	200.72	194.279	11:00:00	50.971	167.99	161.268	147.214
11:30:00	69.1295	144.048	165.378	174.383	11:30:00	113.923	292.805	273.092	270.297	11:30:00	145.348	345.793	348.767	334.704	11:30:00	67.454	192.718	195.78	188.238	11:30:00	72.8515	211.754	206.494	201.39	11:30:00	61.987	211.558	184.656	174.785
12:00:00	78.4677	197.035	187.814	194.886	12:00:00	115.394	300.262	276.631	273.355	12:00:00	121.326	282.404	290.912	285.647	12:00:00	70.7498	193.895	202.352	196.284	12:00:00	74.0991	230.79	208.935	204.413	12:00:00	74.4535	230.79	209.626	205.27
12:30:00	82.34	197.035	197.121	203.299	12:30:00	125.931	310.467	301.998	295.135	12:30:00	146.87	365.221	352.434	337.777	12:30:00	72.6639	247.275	206.125	200.935	12:30:00	76.6641	192.718	213.914	210.607	12:30:00	70.2857	211.754	201.432	195.153
13:00:00	84.37	195.465	202.001	207.69	13:00:00	134.824	303.01	323.414	313.344	13:00:00	144.69	314	347.182	333.374	13:00:00	74.927	192.718	210.548	206.415	13:00:00	79.574	249.826	219.502	217.605	13:00:00	70.448	239.817	201.754	195.549
13:30:00	87.3859	219.015	209.252	214.189	13:30:00	136.493	363.455	327.434	316.745	13:30:00	141.012	347.755	338.321	325.928	13:30:00	77.3939	212.146	215.322	212.366	13:30:00	80.7999	230.005	221.837	220.543	13:30:00	69.6607	212.735	200.191	193.63
14:00:00	89.7419	251.985	214.917	219.247	14:00:00	134.871	328.13	323.529	313.441	14:00:00	136.505	344.419	327.463	316.769	14:00:00	78.6199	249.63	217.677	215.314	14:00:00	82.0202	211.95	224.15	223.463	14:00:00	69.9382	201.549	200.743	194.307
14:30:00	85.2831	214.697	204.196	209.66	14:30:00	132.543	338.335	317.922	308.689	14:30:00	125.202	312.234	300.243	293.636	14:30:00	78.6319	249.238	217.7	215.343	14:30:00	80.6417	218.819	221.536	220.164	14:30:00	70.6221	247.275	202.099	195.973
15:00:00	85.3293	249.041	204.307	209.76	15:00:00	129.033	303.01	309.467	301.504	15:00:00	121.807	308.701	292.069	286.639	15:00:00	77.2382	249.63	215.022	211.991	15:00:00	77.6818	217.053	215.876	213.058	15:00:00	70.6569	247.275	202.168	196.058
15:30:00	81.6687	172.111	195.508	201.844	15:30:00	122.985	309.29	294.905	289.07	15:30:00	116.176	278.871	278.515	274.981	15:30:00	75.5916	230.79	211.839	208.02	15:30:00	78.3549	230.79	217.169	214.677	15:30:00	70.564	217.445	201.984	195.831
16:00:00	81.8589	207.436	195.965	202.257	16:00:00	121.885	308.701	292.257	286.801	16:00:00	114.895	278.871	275.431	272.319	16:00:00	72.4529	249.63	205.711	200.423	16:00:00	74.2408	227.061	209.211	204.756	16:00:00	75.0337	229.416	210.755	206.673
16:30:00	77.0003	197.035	184.288	191.685	16:30:00	116.046	291.627	278.2	274.71	16:30:00	111.642	291.627	267.6	265.542	16:30:00	65.9395	230.79	192.727	184.525	16:30:00	60.7022	194.287	181.998	171.602	16:30:00	66.8947	231.379	194.655	186.868
17:00:00	75.0411	204.493	179.58	187.399	17:00:00	101.884	250.219	244.121	245.067	17:00:00	110.293	271.217	264.355	262.726	17:00:00	54.4956	192.325	168.907	156.108	17:00:00	48.1242	158.963	154.979	139.975	17:00:00	69.2105	194.287	199.295	192.532
17:30:00	56.9016	149.739	136.018	147.006	17:30:00	87.7608	232.36	210.153	214.995	17:30:00	105.227	232.36	252.164	252.108	17:30:00	52.9036	135.609	165.476	152.1	17:30:00	36.1064	105.975	127.031	108.787	17:30:00	50.8353	174.27	160.971	146.87
18:00:00	62.1809	150.327	148.691	158.906	18:00:00	68.1036	148.561	162.914	172.11	18:00:00	72.1126	198.016	172.544	180.968	18:00:00	42.1373	140.711	141.365	124.576	18:00:00	27.4613	89.2938	105.11	85.565	18:00:00	36.8729	125.6	128.892	110.811
18:30:00	45.1314	115.591	107.781	119.96	18:30:00	49.2968	118.731	117.77	129.62	18:30:00	62.4765	137.768	149.401	159.569	18:30:00	30.6346	105.779	113.374	94.1805	18:30:00	21.7697	51.2212	89.5016	69.7912	18:30:00	27.4789	123.834	105.156	85.6129
19:00:00	28.5631	77.9112	68.0863	80.3029	19:00:00	38.1522	92.63	91.0511	103.52	19:00:00	45.6995	120.89	109.143	121.283	19:00:00	22.7655	86.7425	92.3155	72.5842	19:00:00	19.7316	51.025	83.615	64.0246	19:00:00	21.3171	108.33	88.2094	68.5164
19:30:00	18.2386	60.0525	43.3965	54.1769	19:30:00	31.6404	69.865	75.4531	87.8449	19:30:00	32.3317	60.445	77.1085	89.5266	19:30:00	18.1375	68.0987	78.8791	59.4633	19:30:00	19.226	70.2575	82.1259	62.5828	19:30:00	16.9869	70.2575	75.3812	56.1408
20:00:00	11.8541	24.1388	28.1562	37.1232	20:00:00	29.4289	89.0975	70.1588	82.4346	20:00:00	24.2781	62.9963	57.8341	69.6307	20:00:00	4.22346	40.6238	28.7682	16.5568	20:00:00	0.85195	17.4662	9.49976	4.06446	20:00:00	10.011	49.8475	52.2789	35.3028
