# Supplementary material for: Verification of sap flow characteristics and measurement errors of Populus tomentosa Carr. and Salix babylonica L. based on the liquid level equilibrium method
Source: Front Plant Sci. 2022 Aug 30;13:946804. doi: 10.3389/fpls.2022.946804 (PMC9472247; doi:10.3389/fpls.2022.946804)
Supplement: Supplementary file 1 [file Data_Sheet_1.zip › Supplementary Material 1/Table 2.xlsx]

## Sheet: Sheet1
P. tomentosa																		S. babylonica
Sunny days						Cloud days						Rainy days						Sunny days						Cloud days						Rainy days
Fd	TA	RH	RA	WS	VPD	Fd	TA	RH	RA	WS	VPD	Fd	TA	RH	RA	WS	VPD	Fd	TA	RH	RA	WS	VPD	Fd	TA	RH	RA	WS	VPD	Fd	TA	RH	RA	WS	VPD
0.0002715	22.9	65.84	-0.1	0	0.95	9.51667e-05	20.9	85.85	0	1.29	0.35	7.5e-06	11.3	92.65	0	11.5	0.0984	5.56667e-05	20.5	62.14	0	0	0.9124	4.53333e-05	26.5	66.03	-0.1	0	1.1755	2.2e-05	21	82.83	-0.1	0	0.4267
0.000260833	22.7	66.66	0	0	0.92	9.28333e-05	20.9	86.93	0	0	0.32	8.33333e-06	11.3	92.56	0.1	4.14	0.0996	5.2e-05	20.5	62.67	0	0	0.8996	4.21667e-05	26.6	66.11	0	0	1.1797	1.78333e-05	20.9	82.92	0	0	0.4219
0.000256833	22.5	67.67	0	0	0.88	9.36667e-05	20.8	87.46	0	0	0.31	7.33333e-06	11.4	92.72	0	6.53	0.0981	4.81667e-05	20.4	63.31	0	0	0.8787	4.06667e-05	26.6	66.62	-0.1	0	1.1619	1.48333e-05	20.9	83.6	0	0	0.4051
0.0002515	22.4	66.31	0	0	0.91	9.51667e-05	20.7	87.46	0	7.08	0.31	9.16667e-06	11.3	92.67	0	0	0.0981	4.68333e-05	20.3	64.84	-0.1	0	0.8369	3.76667e-05	26.6	66.97	0	0	1.1497	1.2e-05	20.9	84.43	0.1	0	0.3846
0.0002445	22.5	64.31	0	0	0.97	9.61667e-05	20.6	87.89	0.1	3.96	0.29	1.2e-05	11.3	92.6	0	1.47	0.099	4.46667e-05	20.1	65.46	0	0	0.812	3.43333e-05	26.6	67.2	0	0	1.1417	1e-05	20.8	84.49	0	0	0.3807
0.000235833	22.8	60.73	-0.1	0	1.09	9.53333e-05	20.5	88.81	0	0.92	0.27	1.43333e-05	11.3	92.44	0	17.02	0.1012	4.25e-05	20.1	65.12	0	0	0.82	3.38333e-05	26.7	68.05	0	0	1.1187	8.66667e-06	20.7	84.49	-0.1	0	0.3784
0.000235167	22.8	58.94	0	0	1.14	8.73333e-05	20.3	89.42	0	0	0.25	1.4e-05	11.4	92.8	0	2.02	0.097	4.1e-05	20.3	62.61	-0.1	0	0.89	3.11667e-05	26.7	69.09	0	0	1.0823	8.33333e-06	20.7	84.92	0	0	0.3679
0.0002355	22.7	58.75	0	0	1.14	7.88333e-05	20.1	89.71	0	1.56	0.24	1.48333e-05	11.4	92.92	0	1.1	0.0954	4.18333e-05	20.4	63.45	0	0	0.8754	3.23333e-05	26.8	68.21	0	0	1.1197	7.66667e-06	20.6	84.79	-0.1	0.23	0.3688
0.000238	22.7	56.33	0	0	1.2	7.15e-05	20.1	90.29	0	0	0.23	1.6e-05	11.3	93.12	-0.1	0	0.0921	3.86667e-05	20.6	60.23	0	0.74	0.9643	3.31667e-05	26.8	68.49	0	0	1.1098	6.33333e-06	20.6	85.6	0	0	0.3492
0.000239167	22.7	55.51	-0.1	0	1.23	6.23333e-05	20	90.72	-0.1	0	0.22	1.76667e-05	11.4	93.06	-0.1	7.54	0.0935	3.98333e-05	20.5	59.55	-0.1	0	0.9748	3.05e-05	26.7	70.32	0	0	1.0392	5e-06	20.5	85.89	0	0	0.34
0.000240667	22.8	55.47	0	0	1.24	5.48333e-05	19.9	91.22	0	0	0.2	1.91667e-05	11.3	93	0	5.98	0.0937	3.51667e-05	20.3	60.33	0	0	0.9442	2.71667e-05	26.6	71.28	-0.1	0	0.9997	3.66667e-06	20.3	86.32	0	0	0.3256
0.000243333	22.7	56.7	0	0	1.19	4.63333e-05	19.9	91.31	0	0	0.2	2.15e-05	11.4	93.18	0	8.28	0.0919	2.9e-05	20.3	58.58	-0.1	0	0.9859	2.45e-05	26.6	70.96	0.1	0	1.0108	2.33333e-06	20.2	86.93	0	0	0.3092
0.000245333	22.5	59.3	0	0	1.11	4.33333e-05	19.8	91.46	-0.1	0	0.2	2.36667e-05	11.3	93.06	0	5.7	0.0929	2.21667e-05	19.9	63.16	0	0	0.8554	2.16667e-05	26.7	71.74	-0.1	0	0.9895	3.16667e-06	20	87.65	-0.1	0	0.2886
0.000244	22.3	61.14	0	0	1.05	3.7e-05	19.8	91.53	0	0	0.2	2.53333e-05	11.3	93.01	0	4.6	0.0935	1.9e-05	19.6	63.45	-0.1	0	0.8331	1.83333e-05	26.7	72.46	-0.1	0	0.9643	2.83333e-06	19.9	88.12	0	0	0.2759
0.0002385	21.9	62.11	-0.1	0	0.99	3.56667e-05	19.7	91.58	0	0	0.19	2.4e-05	11.1	92.56	0	20.06	0.0982	1.58333e-05	19.7	60.72	-0.1	0	0.9009	1.68333e-05	26.7	73.9	0	0	0.9139	1.5e-06	19.8	88.75	0	0	0.2596
0.000232333	21.8	63.78	0	0	0.95	3.58333e-05	19.6	91.76	0.1	0	0.19	2.26667e-05	10.8	90.7	0.1	35.65	0.1204	1.5e-05	20.4	56.66	0	0	1.038	1.51667e-05	26.3	71.1	0	15.78	0.9883	8.33333e-07	19.7	89.51	-0.1	0	0.2406
0.0002265	21.6	64.52	0	0	0.91	3.56667e-05	19.6	92.32	0	0	0.18	2.36667e-05	10.6	91.33	0	10.07	0.1107	1.4e-05	20.3	55.3	0	0	1.064	1.38333e-05	25.6	73.17	0	12.01	0.8803	8.33333e-07	19.7	89.83	0	0	0.2332
0.000227	21.5	65.78	-0.1	0	0.88	3.48333e-05	19.6	92.59	0	0	0.17	2.3e-05	10.4	91.5	0	29.9	0.1071	1.21667e-05	20.3	53.9	0	0	1.0973	1.7e-05	25.5	72.81	0	0	0.8868	0	19.7	90.16	-0.1	0	0.2257
0.000223167	21.3	67.6	-0.1	0	0.82	3.16667e-05	19.4	92.61	-0.1	4.88	0.17	2.08333e-05	10.3	91.52	0	26.22	0.1062	1.25e-05	20.6	50.19	-0.2	0	1.2078	1.61667e-05	25.4	73.81	0.1	0	0.8491	6.66667e-07	19.9	89.83	0	0	0.2362
0.000218	21.2	68.97	0	0	0.78	3.11667e-05	19.4	92.78	0	4.69	0.16	1.81667e-05	10.2	91.1	0	35.05	0.1107	1.36667e-05	20.7	51.26	-0.1	0	1.1891	1.6e-05	25.2	75.15	0	0	0.7962	1.83333e-06	20	89.23	-0.1	0	0.2516
0.0002145	21.2	69.32	-0.1	0	0.77	2.68333e-05	19.3	92.82	-0.1	0	0.16	1.61667e-05	10.2	90.96	0	18.49	0.1124	1.35e-05	20.6	54.06	-0.1	0	1.1139	1.36667e-05	25.2	76.04	0	0	0.7677	2.66667e-06	20.1	88.82	-0.2	0	0.2628
0.000208	21.1	69.49	-0.1	0	0.76	2.36667e-05	19.3	92.9	-0.1	0	0.16	1.3e-05	10.2	91.51	0	4.14	0.1056	1.43333e-05	20.3	55.63	0	0	1.0561	1.2e-05	25.3	75.2	0	0	0.7993	2.66667e-06	20.3	88.55	0	0	0.2725
0.000206	21	70.43	0	0	0.73	2.03333e-05	19.2	93.15	0	0	0.15	9.83333e-06	10.3	91.38	0	2.85	0.1079	1.26667e-05	19.7	58.9	0	0	0.9426	8.83333e-06	25.3	75	0	0	0.8058	3.33333e-06	20.3	88.23	0	0	0.2802
0.000205	21	70.73	-0.1	0	0.73	1.86667e-05	19.2	93.12	0	0	0.15	8.5e-06	10.3	91.08	0	0	0.1117	1.1e-05	19.4	61.46	-0.1	0	0.8676	7.66667e-06	25.4	74.55	0	0	0.8251	2.33333e-06	20.4	87.81	-0.1	0	0.2919
0.000202667	20.9	71.43	0	0	0.71	1.56667e-05	19.2	93.11	0.1	0	0.15	5.66667e-06	10.3	91.68	0.1	0	0.1042	1.05e-05	19.6	61.17	0	0	0.885	7.5e-06	25.3	75.53	0	0	0.7887	2.66667e-06	20.4	87.49	0	3.54	0.2996
0.0001995	20.8	71.06	0	0	0.71	1.66667e-05	19.3	93.32	0	0	0.15	5e-06	10.2	91.87	0	0	0.1011	9.83333e-06	19.4	62.45	-0.1	0	0.8453	6.66667e-06	25.2	76.01	0	0	0.7686	3.33333e-06	20.5	85.74	0	29.58	0.3436
0.000197167	20.8	72.11	-0.1	0	0.68	1.61667e-05	19.2	93.13	-0.1	1.29	0.15	2.5e-06	10.2	91.76	0	0	0.1025	7.33333e-06	19	64.69	-0.1	0	0.7753	5.16667e-06	25.2	75.16	-0.1	0	0.7958	1.35e-05	20.6	85.82	0	8.69	0.3438
0.000194667	20.9	72.16	0	0	0.69	1.45e-05	19.1	93.13	0	0	0.15	1.83333e-06	10.1	91.76	0	0	0.1018	7.83333e-06	19.1	63.66	0	0	0.8029	2.5e-06	25.3	74.9	0	0	0.809	1.91667e-05	20.6	85.99	0	0	0.3397
0.000198667	21	69.96	0.2	0	0.75	1.48333e-05	19.2	93.33	0	0	0.15	1e-06	10.1	91.83	0.1	0	0.1009	6.16667e-06	19.5	58.58	0	0	0.9382	1.16667e-06	25	70.06	0	5.98	0.9479	1.85e-05	20.6	86.09	0	0	0.3373
0.000198833	21.1	70.58	0	0	0.74	1.26667e-05	19.1	93.32	0	0	0.15	0	10.2	92.34	0	0	0.0953	4.83333e-06	20	53.38	-0.1	0	1.0893	1.33333e-06	24.2	72.32	0	0.37	0.8354	1.78333e-05	20.6	86.23	-0.1	0.55	0.3339
0.000203	21.2	70.38	0	0	0.75	9.16667e-06	19.1	93.34	0	0.18	0.15	1e-06	10.3	92.69	0.1	0	0.0915	3.5e-06	20.8	48.87	0	0	1.2551	4.66667e-06	23.6	77.49	0	8.83	0.6553	1.63333e-05	20.6	85.84	0	4.83	0.3433
0.000205	21.1	70.14	0	0	0.75	7.83333e-06	19	93.23	0	0	0.15	1.16667e-06	10.3	93.2	0.1	0	0.0851	9.66667e-06	21.4	45.15	0	0	1.397	1.03333e-05	23.4	77.54	0	0	0.646	1.7e-05	20.5	86.45	0.1	0.05	0.3265
0.0002135	21.1	70.78	0	0	0.73	7.33333e-06	19	93.26	0	0	0.15	6.66667e-07	10.4	93.36	0.1	0	0.0837	1.4e-05	21.9	43	0.1	0	1.4968	1.13333e-05	23.6	74.97	0	1.01	0.7287	1.6e-05	20.4	87.1	0	0	0.309
0.000219667	21.2	70.29	0.3	0	0.75	8.83333e-06	19	93.37	0	0	0.15	1e-06	10.3	93.43	0	6.72	0.0823	2.31667e-05	21.7	43.7	1.1	0	1.4605	1.3e-05	23.7	75.54	0.1	0	0.7164	1.33333e-05	20.3	87.56	0	0	0.2961
0.000232167	21.2	69.38	1	0	0.77	1.01667e-05	18.9	93.33	0	0	0.15	6.66667e-07	10.3	93.62	0	0	0.0799	2.68333e-05	21.6	45.41	2.9	0	1.4075	1.31667e-05	23.7	77.9	1.3	0	0.6472	1.05e-05	20.2	87.98	0	0.14	0.2843
0.000246167	21.4	66.62	4	0	0.85	9e-06	18.9	93.36	0.3	0	0.14	3.33333e-07	10.4	93.83	0	0	0.0778	3.18333e-05	21.2	47.85	9.9	0	1.312	1.18333e-05	23.3	79.69	1.8	1.01	0.5806	1.03333e-05	20.2	88.19	0	0	0.2794
0.000266167	21.5	66.11	5.9	0	0.87	9.5e-06	18.8	93.32	0.8	0	0.14	5e-07	10.4	93.98	0	0	0.0759	2.96667e-05	21.2	51.22	11	0	1.2272	1.28333e-05	23.2	79.61	0.9	4.14	0.5794	1.01667e-05	20.2	88.07	0.1	5.66	0.2822
0.000291167	21.6	63.52	12.6	0	0.94	9.16667e-06	18.8	93.4	1.9	0	0.14	3.33333e-07	10.6	94.13	0.1	0	0.075	2.65e-05	21.5	46.31	13.1	0	1.3758	1.5e-05	23.1	81.73	2.8	2.21	0.5161	1.15e-05	20.3	87.61	0.4	12.47	0.2949
0.000323833	21.8	64.75	13.9	0	0.92	7.5e-06	18.8	93.35	3.6	0.55	0.14	8.33333e-07	10.5	94.2	0.8	0	0.0736	2.68333e-05	21.7	47.44	12.9	0	1.3635	1.7e-05	23	82.71	5.7	0	0.4854	1.93333e-05	20.3	87.26	2.7	6.3	0.3032
0.000393833	21.7	64.52	12.5	0	0.92	7.5e-06	18.8	93.38	5.1	0	0.14	1e-06	10.6	94.36	2.4	0	0.072	2.98333e-05	21.4	53	8.1	0	1.197	1.38333e-05	23.1	82.71	6	0	0.4884	2.9e-05	20.3	87.39	3.3	22.82	0.3001
0.000486167	21.6	62.68	14.5	0	0.96	5.66667e-06	18.8	92.78	7.2	4.51	0.16	2e-06	10.7	94.49	1.9	0	0.0709	3.4e-05	20.9	55.65	13.9	0	1.0954	9.33333e-06	23.2	81.52	5.9	0	0.5251	4.13333e-05	20.2	87.64	4.4	28.66	0.2924
0.000654167	21.7	62.73	16	0	0.97	9.5e-06	18.8	92.03	7.9	0.37	0.17	3.5e-06	10.7	94.55	1.7	0	0.0701	3.81667e-05	21	52.06	14.4	0	1.1914	4.83333e-06	23.2	82.73	5.4	0	0.4908	5.13333e-05	20.2	87.78	8.7	25.81	0.2891
0.000977167	21.6	62.34	17.8	0	0.97	1.3e-05	18.8	91.89	8.8	0	0.18	4.33333e-06	10.8	94.65	2.8	0	0.0693	4.08333e-05	21.3	53.99	20.6	0	1.1647	2.16667e-06	23.2	83.23	9.5	0	0.4766	5.81667e-05	20.2	87.55	8.7	16.38	0.2945
0.00129183	21.7	63.89	20.1	0.83	0.94	1.56667e-05	18.8	91.8	9.2	0	0.18	6.66667e-06	10.8	94.7	2.6	0	0.0686	4.91667e-05	21.6	52.57	31.4	0	1.2229	0	23.4	82.3	16.8	0	0.5091	6.05e-05	20.3	87.37	7.7	10.76	0.3006
0.00154233	21.8	62.75	22.1	0	0.97	1.71667e-05	18.8	92.12	8.4	0	0.17	1.11667e-05	10.8	94.59	2.2	0	0.07	5.58333e-05	21.8	53.65	28.7	0	1.2097	1.66667e-07	23.5	81.52	18	0	0.5347	6.11667e-05	20.4	87.15	4	3.08	0.3078
0.00173283	22.1	61.29	24.2	3.27	1.03	1.96667e-05	18.9	92.12	7	2.12	0.17	1.3e-05	10.8	94.22	3.5	0	0.0748	6.58333e-05	21.7	55.21	17	0	1.1619	0	23.6	81.01	8.9	0	0.5528	5.33333e-05	20.4	87.2	5.1	12.83	0.3066
0.00186367	22.3	60.61	26	0	1.06	2.18333e-05	18.9	92.14	14.6	3.22	0.17	1.38333e-05	10.8	93.81	3.7	0	0.0801	7.58333e-05	21.9	54.14	15.2	0	1.2043	1e-06	23.4	83.59	14	0	0.472	4.8e-05	20.3	87.49	11.8	14.72	0.2978
0.00193983	22.6	59.67	31.9	1.75	1.11	2.66667e-05	19	92.1	25	0	0.17	1.6e-05	10.8	93.62	6.4	0	0.0826	8.81667e-05	22.6	51.77	40.7	0	1.3216	4.16667e-06	23.4	84.04	33	0	0.459	5.78333e-05	20.4	87.06	9.8	21.94	0.3099
0.00195217	22.6	60.43	30	0	1.08	3.18333e-05	19.1	91.88	38.8	2.48	0.18	1.85e-05	10.9	93.38	11.2	0	0.0863	0.000101667	23.4	51.47	91.6	0	1.3958	7.16667e-06	23.4	82.03	31.6	0.18	0.5169	7.1e-05	20.4	86.84	5	30.27	0.3152
0.00192233	23	60.84	31.6	2.76	1.1	3.6e-05	19.2	91.45	47	4.88	0.19	2.18333e-05	10.9	93.2	14.6	0	0.0886	0.000116167	23.1	51.6	18.7	0	1.3671	1.13333e-05	23.5	81.66	40.9	0	0.5307	7.83333e-05	20.4	87.1	10.1	18.31	0.309
0.00187283	23.1	60.4	34	2.02	1.12	4.4e-05	19.2	91.52	24.5	2.21	0.19	2.43333e-05	11	93.02	24.8	1.47	0.0916	0.000131667	23.3	51.52	30.7	0.37	1.386	1.96667e-05	23.6	81.56	59.8	0	0.5368	7.76667e-05	20.4	87.23	4.4	17.66	0.3058
0.00180283	23.2	59.02	35.7	3.22	1.16	5.63333e-05	19.3	92.29	22.4	0	0.17	2.83333e-05	11.1	92.95	22.6	0	0.0931	0.000150333	23.7	49.07	20.4	0	1.4916	2.88333e-05	23.5	80.15	62.6	0	0.5744	7.65e-05	20.4	87.26	5.7	27.6	0.3051
0.00173517	23.7	58.2	94.3	3.4	1.22	6.78333e-05	19.4	92.03	24.5	0	0.18	3.28333e-05	11.2	93.23	17.2	0	0.09	0.000169167	24.7	47.97	22.5	1.56	1.618	4.28333e-05	23.8	79.14	63.4	0	0.6146	7.8e-05	20.4	87.28	4.4	15.46	0.3046
0.0017355	24.3	56.6	200.6	0.92	1.32	7.45e-05	19.5	92.02	35.4	0	0.18	3.88333e-05	11.1	93.24	18.1	0	0.0893	0.0001835	25.4	42.77	229.4	24.47	1.8555	6.61667e-05	23.9	78.89	69.2	0	0.6257	8.1e-05	20.4	87.25	4.6	20.7	0.3054
0.00174917	24.8	56.65	215.3	0	1.36	8.61667e-05	19.5	90.68	39	0.64	0.21	4.18333e-05	11.2	93.08	16.6	3.68	0.092	0.000201	25.7	44.14	264.3	33.3	1.8437	9.08333e-05	24.1	78.7	106.7	0	0.639	8.03333e-05	20.4	87.39	4	22.45	0.302
0.00173767	25.1	55.67	229.7	0	1.41	0.000100167	19.5	90.35	26.9	0	0.22	4.56667e-05	11.3	93.17	20.7	0	0.0914	0.000216833	25.9	43.68	326.4	34.78	1.881	0.000119167	24.5	77.25	78.2	0	0.6991	8.5e-05	20.4	87.72	2.2	26.04	0.2941
0.00182767	25.4	52.68	241.7	0	1.53	0.000117333	19.5	90.09	38.5	0	0.22	5.11667e-05	11.3	93.01	19.6	2.02	0.0935	7.15e-05	25.3	44.53	71	41.45	1.7878	0.000152	24.7	76.97	97	0	0.7162	9.06667e-05	20.4	87.85	1.9	19.09	0.291
0.00195283	25.5	53.84	251.2	3.5	1.51	0.000137667	19.7	88.92	71.8	2.16	0.25	5.58333e-05	11.3	92.74	16.5	0	0.0972	0.0001245	25.4	43.06	280.7	35.19	1.8461	0.000184833	24.7	73.41	238.5	0	0.8269	9.68333e-05	20.3	89.25	2.9	21.02	0.2559
0.0020795	25.6	53.21	262.1	19.41	1.54	0.000164333	19.9	87.78	56.3	2.25	0.28	6.06667e-05	11.4	92.88	13.8	0	0.0959	0.0001755	26.2	41.18	297.4	39.56	1.9997	0.000217167	25.6	71.28	116.1	7.87	0.9423	9e-05	20.1	91.14	5.7	26.77	0.2083
0.00225517	25.3	52.93	271.2	24.84	1.52	0.000211167	20	86.37	68.1	0	0.32	6.45e-05	11.4	92.91	11.9	0	0.0955	0.000157667	26.6	42.08	301.6	39.33	2.0161	0.000256667	25.4	70.04	93.4	18.86	0.9714	9e-05	19.9	92.21	7.3	14.72	0.1809
0.00244217	25.9	52.28	279.2	14.86	1.59	0.000276667	20.1	86.32	55	0.74	0.32	6.93333e-05	11.5	93.19	10.5	0	0.0923	0.000130167	26.9	42.67	308.3	32.2	2.0311	0.0002895	25.4	70.59	122.7	0	0.9535	9.48333e-05	19.8	92.98	17.9	23.55	0.162
0.002537	26.1	53.27	281.9	8.56	1.58	0.000375167	20.1	85.78	48	8.42	0.33	7.01667e-05	11.4	93.28	17.6	0	0.0905	0.000130333	27.1	41.61	316.2	36.2	2.0931	0.000304667	26.3	68.08	127.3	2.44	1.0916	9.51667e-05	19.9	93.39	9.9	19.92	0.1535
0.00253383	26.5	53.09	291.8	20.38	1.62	0.000492	20.3	85.86	105.5	7.45	0.34	7.13333e-05	11.6	93.62	34.5	0	0.0871	0.000156667	27.5	40.4	323.5	45.03	2.1871	0.000316667	26.5	68.51	184	13.2	1.0897	9.66667e-05	20	93.5	11.9	8.05	0.1519
0.00233183	26.5	52.69	299.4	33.03	1.64	0.0006075	20.6	82.13	136.8	16.84	0.43	7.31667e-05	11.6	93.75	32.9	0	0.0853	0.000186167	27.5	37.86	330.1	50.78	2.2804	0.000329	26.8	66.86	289	25.16	1.1672	9.53333e-05	19.9	93.51	11	25.71	0.1507
0.002638	27	52.9	310.8	27.88	1.68	0.000760833	21	80.32	139.6	1.01	0.49	7.68333e-05	11.6	93.33	23.1	6.81	0.091	0.000192	27.8	35.05	339.4	46.09	2.4256	0.000347	27.5	63.07	248	17.8	1.3552	9.75e-05	19.9	93.68	28.2	40.8	0.1468
0.002702	27.1	50.81	318.6	29.62	1.76	0.0010205	21.2	78.92	109.9	23.97	0.53	8.06667e-05	11.5	93.19	18.2	3.68	0.0923	0.000433	28.1	32.98	348.1	54.56	2.5471	0.000379167	27.9	64.72	232.8	29.58	1.3253	0.000106333	19.9	93.56	11.4	49.63	0.1495
0.003111	27.4	48.25	326.5	28.93	1.89	0.00134783	21.2	77.21	126.8	40.8	0.57	8.28333e-05	11.6	93.51	24.3	0	0.0886	0.000445	28.3	33.05	354.9	47.33	2.5743	0.000413333	27.7	62.33	286.8	39.51	1.3986	0.000118833	19.9	93.46	16.6	43.98	0.1519
0.00316467	27.8	49.19	326.6	27.32	1.9	0.0016385	21.8	75.6	199.3	35.65	0.64	8.55e-05	11.6	93.78	29.5	16.56	0.0849	0.0004535	28.5	32.14	357.9	55.61	2.6398	0.000439167	28.3	60.58	317.1	23.28	1.5157	0.000134	20	93.34	12.4	37.21	0.1556
0.002632	28.3	48.08	336.2	13.62	2	0.00191867	21.7	73.46	214.6	44.9	0.69	8.7e-05	11.6	93.79	35	0	0.0848	0.000497833	28.5	32.45	359.3	54.92	2.6277	0.000452833	28.4	60.3	310.5	33.67	1.5354	0.000146667	20	93.25	20.4	25.3	0.1577
0.00274583	28.5	47.72	341.3	29.26	2.03	0.00206617	21.5	73.09	186	44.07	0.69	9e-05	11.7	93.75	38.5	0	0.0859	0.000561833	28.8	32.04	369.4	67.25	2.6901	0.0004575	28.6	60.86	320.3	30.45	1.5314	0.000153333	20	93.01	22.6	48.67	0.1633
0.00310367	28.6	45.78	342.5	23.64	2.12	0.00206583	22.2	67.75	242.5	33.26	0.86	9.31667e-05	11.7	93.53	22.8	0	0.0889	0.0006255	28.8	32.33	367.5	52.21	2.6786	0.000444	28.6	57.2	334.1	30.36	1.6746	0.000166333	20	92.97	18.5	42.83	0.1643
0.00314	28.3	48.77	342.4	30.68	1.97	0.00261533	22.7	67.25	298.9	32.71	0.9	9.91667e-05	11.5	92.62	22	0	0.1001	0.000653167	29.2	35.07	422.9	50.55	2.6303	0.000424167	29.4	56.64	275.6	18.91	1.7769	0.000171167	20.1	92.9	14.4	31.74	0.1669
0.00315533	28.6	46	345.9	32.8	2.11	0.00209867	23.8	64.45	395.5	33.03	1.05	0.000100167	11.6	92.47	20.8	0	0.1028	0.000451	29	31.15	378.9	58.01	2.757	0.000411167	29.2	57.02	240.1	31.19	1.7411	0.000166667	20.1	92.77	13.9	31.14	0.17
0.003174	28.9	46.51	349.5	27.42	2.13	0.0025305	23.6	62.32	189.9	41.95	1.1	0.000104833	11.6	92.45	23.7	0	0.1031	0.000573167	29.4	29.13	379.2	74.43	2.9043	0.0004045	29.8	46.96	357.2	31.33	2.2243	0.000160833	20.1	92.54	13.6	36.71	0.1754
0.00368583	28.7	46.19	344.1	29.35	2.12	0.002414	23.2	62.74	333.5	30.82	1.06	0.0001055	11.6	92.59	24	0	0.1011	0.000661167	29.8	31.35	371.9	46.78	2.8789	0.000396833	29.4	46.89	128.3	36.16	2.1765	0.000151	20.1	92.63	15.6	33.26	0.1733
0.00356817	28.9	44.04	350.8	28.8	2.23	0.001833	23.9	62.92	418.4	34.32	1.1	0.0001095	11.5	91.46	29	8.37	0.1158	0.000708333	29.8	29	376	58.33	2.9774	0.0003895	29.6	57.4	131.6	23.41	1.766	0.000146833	20.1	92.93	13.9	22.86	0.1662
0.00352883	29.5	44	343.9	24.75	2.31	0.00184683	23.9	61.49	135.5	37.26	1.14	0.000110667	11.6	92	28.8	0	0.1092	0.000736167	30	28.87	374.6	64.63	3.0174	0.000382833	29.9	54.13	332	30.64	1.9347	0.000144	20.1	92.84	8.6	26.73	0.1683
0.00348183	29.4	46.61	343.4	33.67	2.19	0.002079	24	60.2	174	30.31	1.19	0.000110167	11.5	91.62	27	0	0.1136	0.000753833	29.9	29.38	376.6	64.91	2.9786	0.000372833	29.8	56.8	326.2	46.28	1.8116	0.000141667	20.1	92.81	6.8	18.91	0.169
0.00346733	29.2	44.49	337.8	28.2	2.25	0.00195083	23.6	58.15	200.3	48.62	1.22	0.000110833	11.6	91.93	30.2	0	0.1102	0.000764833	29.7	28.05	371	74.89	3	0.000375667	30.5	53.24	268.6	33.67	2.0413	0.000138833	20.1	93.01	7.2	6.49	0.1643
0.00350433	29.6	45.11	318.2	26.5	2.28	0.001884	23.9	58.44	269	36.39	1.23	0.000109667	11.5	90.9	36.1	0.55	0.1234	0.000775833	29.6	28.19	365.1	75.62	2.9769	0.000384333	30.5	51.37	200.3	30.04	2.1229	0.0001275	20	93.16	9.4	15.13	0.1598
0.003555	29.6	45.14	340.8	33.9	2.27	0.0018865	24	56.8	136	44.44	1.29	0.000114	11.7	90.99	32.5	0.28	0.1238	0.000769	29.7	28.71	366.1	79.58	2.9724	0.0003975	30.5	49.94	324.1	32.34	2.1853	0.0001225	20.1	93.18	11.4	12.83	0.1603
0.00364733	29.6	45.44	322.5	39.79	2.26	0.00193967	23.8	57.58	137.9	46.51	1.25	0.000116167	11.5	90.29	34.3	0	0.1317	0.000767	30	28.75	359.1	68.13	3.0225	0.000553	31	47.54	321.6	25.76	2.3564	0.000121833	20.1	93.22	5.9	1.98	0.1594
0.00370033	29.8	44.61	319.2	34.59	2.32	0.00192883	23.8	57.32	118.4	32.11	1.26	0.0001185	11.4	89.46	33.7	0.64	0.142	0.0007495	30.3	27.49	354.2	64.31	3.1293	0.000515	30.7	50.29	315.8	31.56	2.195	0.0001195	20.1	93.36	7.3	0	0.1561
0.00370683	30.1	43.24	320.4	28.98	2.42	0.0018255	24.2	56.87	197.3	29.21	1.3	0.000123	11.4	90.08	29	0	0.1336	0.000730333	30.2	27.77	350.1	71.3	3.0994	0.0005045	31.1	45.61	277.4	19.96	2.4571	0.000114167	20.2	93.55	16.1	0	0.1526
0.00375083	30	43.92	306.1	35.24	2.38	0.0018215	24.6	52.57	155.4	28.57	1.47	0.000127333	11.4	91.13	29.3	0	0.1195	0.000702333	30	29.05	340.6	74.47	3.0097	0.000497	31.2	45.09	210.8	21.94	2.4948	0.000109167	20.1	93.51	11.8	7.73	0.1526
0.00380167	29.8	45.02	308	37.35	2.31	0.002064	25	52.7	363.7	32.98	1.5	0.000128333	11.6	91.88	34.8	0	0.1108	0.000693333	30.3	28.75	333.8	64.26	3.0749	0.000488667	31.6	44.74	304.1	23	2.5684	0.0001045	20.1	93.64	45.9	12.37	0.1495
0.00388583	30.2	41.27	292.1	29.81	2.52	0.00230667	25.3	52.67	214.2	38.32	1.53	0.000133167	11.4	90.95	37.4	0	0.1219	0.000695167	30.3	27.97	326.3	62.47	3.1086	0.000496167	31.4	45.12	298.2	30.27	2.5219	0.000113333	20.3	93.76	47.2	13.8	0.1485
0.00384183	30.1	41.27	285.5	32.89	2.51	0.00242833	25.2	49.5	203.4	41.63	1.62	0.000134667	11.3	89.83	25.2	0	0.1361	0.00068	30.4	26.93	317.5	62.38	3.1716	0.000506667	31.6	45.53	218.9	33.58	2.5317	0.000120833	20.3	93.45	25.3	15.96	0.1559
0.0038095	30.1	42.59	271.4	40.57	2.45	0.00240683	24.8	50.55	163.3	41.54	1.55	0.00014	11.2	90.74	21.9	0	0.1231	0.000682667	30.3	28.01	311.4	60.21	3.1069	0.000516333	31.2	45.89	257.1	35.37	2.4584	0.000130333	20.3	93.14	43.9	30.36	0.1633
0.00373617	30.4	40.75	270.6	31.19	2.57	0.00230633	24.6	54.17	222.5	36.16	1.42	0.000141	11.1	90.43	19.3	0	0.1264	0.000681333	30.9	27.68	300.6	54.56	3.2301	0.000520833	31.1	44.63	274.9	36.2	2.5014	0.000148333	20.3	93	33.4	24.7	0.1666
0.00368883	30.4	42.98	240	30.27	2.47	0.00219833	25.1	50.5	219.2	31.79	1.58	0.000140167	11.2	90.23	18.1	0	0.1299	0.000667833	30.5	28.02	311.5	67.8	3.1422	0.000525167	31.2	46.02	146.3	30.77	2.4525	0.000160833	20.4	92.82	21.8	22.72	0.172
0.00364183	29.7	44.53	237	40.39	2.31	0.00228883	25.1	50.34	218.1	31.83	1.58	0.000141167	11.2	89.25	19	0	0.1429	0.000657	30.6	26.21	295.4	65.73	3.2397	0.000524833	30.8	46.6	175.6	25.3	2.3715	0.000159	20.4	92.84	34.2	21.94	0.1715
0.0036285	30.3	45.76	66.6	27.19	2.34	0.00230117	24.7	52.22	143.3	46.87	1.49	0.000141667	11.4	90.3	16.1	0	0.1307	0.0006405	30.5	28.47	49.9	60.17	3.1226	0.000523333	31	47.74	161.4	25.12	2.3475	0.000164167	20.4	92.84	27.1	31.65	0.1715
0.0036225	30.2	47.18	75.7	34.55	2.27	0.00210317	25.7	54.37	73.5	28.61	1.51	0.000141833	11.3	91.19	14.3	0	0.1179	0.0006525	30.8	26.17	48	63.3	3.2787	0.000520167	30.8	43.79	115.2	33.49	2.4962	0.000176667	20.5	92.63	39.1	32.84	0.1776
0.0036215	29.8	48.37	91.9	31.14	2.17	0.002162	25.7	46.93	59.2	36.94	1.75	0.0001385	11.3	91.74	10	0	0.1105	0.0006715	30.6	27.18	39.8	69.18	3.1971	0.0005135	30.6	44.01	168.1	30.59	2.4582	0.000177167	20.5	92.2	38.6	29.81	0.188
0.00343367	30.1	48.4	107.6	31.83	2.2	0.002277	25.5	46.96	83.2	45.82	1.73	0.0001365	11.1	91.46	10	0	0.1128	0.0006975	30.6	26.27	199.9	65.92	3.2371	0.000512667	30.8	43.99	100.8	24.66	2.4874	0.00018	20.6	91.47	33.7	32.66	0.2068
0.00331883	30.3	50.53	185.6	34.55	2.13	0.00226717	24.5	47.53	78.5	37.4	1.61	0.0001265	11.2	92.03	10.5	0	0.1059	0.000699667	30.4	26.38	217.1	69.83	3.1955	0.000512333	30.6	45.69	172.1	29.03	2.3845	0.000183333	20.7	90.79	16	20.56	0.2247
0.00321383	30	50.9	146.2	36.52	2.08	0.002018	24.1	50.33	47.7	32.52	1.49	0.000114167	11.1	92.17	6.9	0	0.1034	0.000688667	30.3	26.24	221.5	67.9	3.1833	0.000511833	31.1	44.86	72.3	23.46	2.491	0.000180667	20.7	90.69	11.9	23.32	0.2271
0.003093	29.7	51.14	69.4	27.92	2.04	0.00167467	23.8	52.74	44	33.58	1.39	0.000108333	11.1	92.74	6.8	0	0.0959	0.0006655	30.3	25.57	164.2	63.71	3.2122	0.000511333	31	43.98	104.3	29.44	2.5164	0.000173167	20.6	91.13	12.7	13.98	0.2151
0.002979	29.1	52.64	61	4.23	1.91	0.00140867	23.8	52.58	29.4	23.05	1.4	0.000104	11.1	91.29	7.4	12.05	0.115	0.000632667	30.3	27.07	33.5	61.41	3.1474	0.000507	30.8	45.43	117.5	22.45	2.4234	0.000168167	20.6	91.1	9.9	14.4	0.2158
0.0027835	29	52.95	54.3	0	1.88	0.0012	23.7	53.14	35.8	15.36	1.37	0.000101333	11.1	91.81	4.8	0	0.1082	0.0006025	30.3	27.36	127.4	53.96	3.1349	0.000503	30.9	44.03	80	17.94	2.4998	0.000165	20.6	91.34	6.9	15.87	0.21
0.00264317	28.9	53.79	77.3	0	1.84	0.00102183	23.7	51.84	52.8	5.61	1.41	9.7e-05	11.2	92.67	3.1	0	0.0974	0.000580667	30.1	27.28	173.9	52.44	3.1026	0.000500167	30.6	46.7	92.5	19.69	2.3401	0.000167667	20.6	91.3	3.5	11.18	0.211
0.00253217	28.9	53.18	43.2	0	1.86	0.000897	23.8	53.34	63.6	8.42	1.37	9.4e-05	11.1	92.81	3.7	0	0.0949	0.000572333	30	28.12	35.1	49.77	3.0492	0.000493167	30.3	49.63	123.6	21.02	2.1738	0.000171333	20.5	91.04	2.9	22.95	0.2159
0.00251883	28.7	53.27	44.6	0	1.84	0.000848167	24	52	31.7	20.75	1.43	8.9e-05	11.1	93.08	3.4	0	0.0914	0.000558167	29.6	29.67	131.1	48.58	2.9156	0.000480833	30.1	51.63	46.1	24.43	2.0637	0.000165167	20.5	91.17	1.9	16.33	0.2128
0.00249167	28.5	54.3	33.9	0	1.78	0.00122817	23.4	54.61	8.6	19.55	1.31	8.76667e-05	11.2	93.5	2.6	0	0.0864	0.000547167	29.4	29.67	23.7	29.49	2.8821	0.0004655	30	52.4	80.9	24.38	2.0192	0.000160667	20.5	90.72	0.6	24.33	0.2236
0.00239067	28.4	55.79	33.1	0	1.71	0.00145017	23.2	55.09	21	9.43	1.28	8.31667e-05	11.1	93.58	1.5	0	0.0848	0.0005405	28.7	29.93	18.7	40.8	2.7575	0.000459167	30	54.23	40	14.86	1.9416	0.000162333	20.5	90.45	0.3	14.67	0.2301
0.002228	28.2	56.85	22.3	1.75	1.65	0.00130967	23.2	56.15	23.7	13.75	1.25	7.81667e-05	11	93.64	0.5	0	0.0834	0.000545667	28.8	28.6	13.8	42.46	2.8262	0.000449833	29.7	54.51	35.2	12.05	1.8967	0.000162667	20.5	90.24	0.1	19.32	0.2352
0.0020455	28.1	57.86	21.5	0	1.6	0.00110717	23.1	59.4	14.5	5.98	1.15	7.36667e-05	11	94.06	0	0	0.0779	0.0005115	28.7	29.68	9.9	14.9	2.7674	0.000443667	29.1	55.81	23.3	16.88	1.7798	0.000162667	20.5	89.8	0	29.12	0.2458
0.00185833	27.9	58.1	16.4	0	1.57	0.000931	23	61.21	10.8	0	1.09	7.1e-05	11.1	94.23	0.1	0	0.0762	0.000464333	28.4	31.05	8.5	3.54	2.6666	0.000425333	28.8	52.89	22.9	0.23	1.8648	0.000159833	20.5	89.91	0.1	18.12	0.2432
0.00165217	27.6	59.44	13.5	0	1.5	0.0007785	22.5	66.18	8.6	0	0.92	6.85e-05	11.1	94.19	0	0	0.0767	0.000421333	28.1	31.74	5.4	1.01	2.5942	0.000398167	28.7	53.17	20.2	0	1.843	0.000153167	20.6	89.34	-0.1	25.39	0.2585
0.001477	27.5	61.4	8.5	0	1.42	0.0006535	22.2	67.59	6.2	0	0.87	6.63333e-05	11	94.04	0	0	0.0782	0.000381333	27.8	33.97	4.8	0	2.466	0.000366833	28.6	54.33	18.1	0	1.7869	0.000150667	20.5	89.68	0	13.11	0.2487
0.00131817	27.3	61.24	5.1	0	1.41	0.000546667	21.8	67.25	3.3	0	0.85	6.6e-05	11	93.97	0.1	0	0.0791	0.000345333	27.4	37.4	3	0	2.2838	0.000340667	28.5	54.65	10.9	0	1.7641	0.000144167	20.5	89.99	0	9.2	0.2412
0.0011745	27	62.35	2.6	0	1.34	0.000459333	21.6	70.19	3.7	0	0.77	6.81667e-05	11.1	94.03	0	0	0.0788	0.000312	26.9	39.05	1.9	0	2.1594	0.000312333	28.3	55.22	10.2	0	1.7218	0.0001365	20.4	90.27	0	2.58	0.233
0.001049	26.8	62.25	0.7	0	1.33	0.000387833	21.3	71.8	0.3	0	0.71	6.9e-05	11.2	94.2	0	0	0.0771	0.000285833	26.6	38.64	1.1	0	2.1358	0.000285333	28.1	56.2	4.9	0	1.6646	0.000129667	20.3	90.75	0	0.05	0.2202
0.0009535	26.4	64.56	0.3	0	1.22	0.000328167	21	74.03	0	0	0.65	6.81667e-05	11.3	94.33	0	0	0.0759	0.0002685	26.2	43.02	0.6	0	1.9371	0.000263833	28	57.05	1.5	0	1.6228	0.000117167	20.2	91.3	0	0.51	0.2058
0.000877667	26.2	66.01	0.1	0	1.16	0.000277833	20.8	73.61	0.1	0	0.65	6.91667e-05	11.2	94.17	0	0	0.0775	0.000254833	25.8	44	0.1	0	1.8593	0.000238667	27.9	58.41	0.8	0	1.5623	0.000105167	20.2	91.49	0	0.83	0.2013
0.000813	26	66.88	0	0	1.11	0.0002415	20.5	75.71	0.1	0	0.59	7.18333e-05	11.3	94.15	0	0	0.0783	0.000237333	25.7	43.65	0	0	1.8598	0.0002205	27.8	60.04	0.5	0	1.4924	9.6e-05	20.1	91.78	0	0	0.1933
0.000763	25.9	67.39	0	0	1.09	0.000220833	20.3	77.32	0	0	0.54	7.1e-05	11.3	94.07	0	0	0.0794	0.000222667	25.9	42.11	0.1	0	1.9334	0.000198833	27.7	61.07	0.1	0	1.4454	9.03333e-05	20	92.19	0	0.41	0.1825
0.000721833	25.7	68.21	0	0	1.05	0.000204	20.1	76.83	0.1	0	0.54	7.21667e-05	11.3	94.03	0	0	0.0799	0.000208333	25.9	42.18	0.1	0	1.9311	0.000184333	27.6	62.56	0.1	0	1.382	8.58333e-05	19.9	92.43	0.2	3.4	0.1758
0.0006855	25.5	68.82	0.1	0	1.02	0.000181167	20	78.13	0.1	0	0.51	7.66667e-05	11.3	94.01	0	0	0.0802	0.000198833	25.8	42.45	0	0	1.9107	0.000163833	27.3	63.6	0.1	0	1.3202	8.91667e-05	19.9	92.45	-0.1	0	0.1753
0.000658	25.4	69.48	-0.1	0	0.99	0.0001595	19.9	79.25	0.1	0	0.48	7.8e-05	11.2	93.73	0	9.2	0.0833	0.000188833	25.5	43.63	-0.1	0.74	1.8385	0.000149833	27.1	64.04	0	0	1.2891	8.53333e-05	19.8	92.77	0	2.3	0.1668
0.000631667	25.3	69.74	-0.1	0	0.98	0.000141667	19.8	78.74	0.1	0	0.49	7.93333e-05	11.1	92.64	0	27.65	0.0972	0.00018	25.2	44.57	0	0	1.7759	0.000137	27	64.66	0	0	1.2594	7.75e-05	19.8	93.09	0	5.24	0.1595
0.000610667	25.1	70.17	0	0	0.95	0.000126833	19.7	80.19	0	0	0.45	8.18333e-05	11	91.61	0	27.32	0.1101	0.000173167	25.3	43.68	-0.1	0.18	1.8152	0.000126333	26.9	66.34	0.1	0	1.1925	7.66667e-05	19.8	93.12	0	0.05	0.1588
0.000594167	25.1	70.49	0	0	0.94	0.000113167	19.6	80.19	0	0	0.45	8.56667e-05	11	90.35	0	25.71	0.1266	0.000163	25.4	41.61	0	0	1.8931	0.000111833	26.8	65.85	-0.1	0	1.2028	8.06667e-05	19.7	93.18	0	0	0.1564
0.000576667	24.9	71.02	-0.1	0	0.91	0.000105667	19.5	80.94	0	0	0.43	8.61667e-05	10.9	90.32	0	10.35	0.1261	0.000156333	25.5	41.07	0	0	1.922	0.000101	26.7	65.47	0	0	1.209	7.83333e-05	19.6	93.19	0.1	0.28	0.1552
0.000562833	24.9	71.46	-0.1	0	0.9	9.68333e-05	19.4	81.15	0	0	0.42	8.31667e-05	10.9	89.89	0	9.25	0.1317	0.0001515	25.3	41.04	-0.1	0	1.9003	9.11667e-05	26.5	66.41	-0.1	0	1.1623	7.23333e-05	19.5	93.35	0	0.09	0.1506
0.000549333	24.8	72	0	0	0.88	8.66667e-05	19.2	81.77	0	0	0.41	8.18333e-05	10.9	90.92	0	0	0.1183	0.000145833	25.1	42.73	0	0	1.824	8.2e-05	26.5	66.58	0	0	1.1565	6.93333e-05	19.4	93.68	0	1.66	0.1423
0.0005385	24.7	73.06	0	0	0.84	7.55e-05	19.1	81.89	0	0	0.4	7.58333e-05	10.9	91.21	0.1	2.58	0.1145	0.00014	25.1	43.18	0	0	1.8096	7.56667e-05	26.5	67.39	0	0	1.1284	6.56667e-05	19.3	93.6	0.1	0.87	0.1432
0.000531167	24.7	73.36	0	0	0.83	6.71667e-05	19	83.6	0	0	0.36	7.51667e-05	10.9	90.59	0	2.12	0.1226	0.000137333	24.9	43.67	-0.1	0	1.7728	6.8e-05	26.4	67.99	0	0	1.1012	6.16667e-05	19.3	93.6	-0.1	0	0.1432
0.0005155	24.7	73.55	0	0	0.82	5.88333e-05	18.9	83.93	0	0	0.35	7.43333e-05	10.8	90.67	0	2.12	0.1208	0.0001355	24.5	45.58	0	0	1.6722	5.95e-05	26.3	68.83	0	0	1.0659	5.81667e-05	19.2	93.67	0	0	0.1407
0.0005105	24.7	73.73	0	0	0.82	5.63333e-05	18.9	84.97	0	0	0.33	7.31667e-05	10.8	91.16	0	3.22	0.1144	0.000130667	24.3	47.56	0	0	1.5922	5.48333e-05	26.2	69	0	0	1.0539	5.45e-05	19.1	93.79	0	0	0.1372
0.000507	24.8	73.67	0	0	0.82	5.23333e-05	18.7	85.9	0	0	0.3	7.01667e-05	10.8	91.42	0	0	0.1111	0.0001245	24.4	46	-0.1	0	1.6494	5.05e-05	26.2	69.23	0	0	1.0461	4.93333e-05	19	93.74	-0.1	0	0.1374
0.000504833	24.7	73.67	0	0	0.82	4.75e-05	18.6	86.49	-0.1	0	0.29	6.7e-05	10.8	91.77	0	0	0.1065	0.000117333	24.2	45.99	0	0	1.6301	4.65e-05	26.1	69.48	0	0	1.0315	4.58333e-05	18.9	93.85	-0.1	0	0.1342
0.000500167	24.8	73.71	0	0	0.82	4.35e-05	18.6	87.08	-0.1	0	0.28	6.55e-05	10.8	91.96	0.1	0	0.1041	0.000108833	24	47.83	0	0	1.5557	4.23333e-05	26.1	68.05	0	0	1.0798	4.21667e-05	18.9	93.96	0	0	0.1318
0.0005045	24.8	74.06	-0.1	0	0.81	4.16667e-05	18.5	88.03	-0.1	0	0.25	6.6e-05	10.7	92.03	0.1	0	0.1025	0.000101667	23.8	48.07	-0.1	0	1.5301	4e-05	26.1	67.55	-0.1	0	1.0967	3.71667e-05	18.8	93.92	-0.1	0	0.1318
0.000509833	24.8	73.76	0	0	0.82	3.56667e-05	18.4	88.04	-0.1	0	0.25	6.55e-05	10.7	92.29	0.1	0	0.0991	9.51667e-05	23.6	49.3	0	0	1.4759	3.5e-05	26.2	68.22	0	0	1.0804	3.31667e-05	18.8	94.05	0	0	0.129
0.000518	24.8	74.73	-0.1	0	0.79	3.35e-05	18.5	86.99	0	0	0.28	6.5e-05	10.7	92.76	0	0	0.0931	9.25e-05	23.5	49.9	0	0	1.4497	3.01667e-05	26.1	67.87	-0.1	0	1.0859	3.3e-05	18.8	94.2	0.1	0	0.1258
0.0005205	24.7	75.14	-0.1	0	0.77	3.43333e-05	18.6	86.34	0	0	0.29	6.25e-05	10.6	93.13	0.1	0	0.0878	8.63333e-05	23.2	50.49	-0.1	0	1.4069	2.98333e-05	26	68.12	0	0	1.0711	3.01667e-05	18.8	94.3	0	0	0.1236
0.0005235	24.7	75.26	0	0	0.77	3.36667e-05	18.5	86.92	0	0	0.28	5.95e-05	10.6	93.49	0	0	0.0832	8.4e-05	22.8	54.29	0	0	1.2679	2.63333e-05	26	68.53	0	0	1.0573	2.93333e-05	18.7	94.41	0	1.33	0.1205
0.000521167	24.7	74.68	-0.1	0	0.79	2.91667e-05	18.4	87.46	-0.1	0	0.27	5.95e-05	10.7	93.85	0	0	0.0791	8.35e-05	22.8	51.44	0	0	1.3469	2.5e-05	26	68.98	0	0	1.0422	3.41667e-05	18.7	94.53	0	8.46	0.1179
0.000517	24.7	74.76	0	0	0.78	2.55e-05	18.2	88.48	-0.1	0	0.24	5.81667e-05	10.7	93.95	0.1	0	0.0778	8.21667e-05	22.7	53.28	0	0	1.2881	2.3e-05	25.8	69.95	-0.1	0	0.9977	4.83333e-05	18.7	94.36	0	0	0.1215
0.000516667	24.7	75.03	0	0	0.78	2.21667e-05	18.1	89.39	0	0	0.22	5.58333e-05	10.8	93.83	0	10.95	0.0799	7.75e-05	22.3	55.91	0	0	1.1864	2.03333e-05	25.8	71.46	-0.1	0	0.9476	4.85e-05	18.7	94.39	0	0.69	0.1209
0.000513167	24.7	74.99	-0.1	0	0.78	1.96667e-05	17.9	89.96	0	0	0.21	5.85e-05	10.9	93.4	-0.1	13.71	0.086	7.35e-05	22.2	56.46	-0.1	0	1.1645	1.81667e-05	25.6	72.04	-0.1	0	0.9174	4.56667e-05	18.6	94.35	0	0	0.121
0.000512667	24.7	75.03	-0.1	0	0.78	1.63333e-05	17.8	90.34	0	0	0.2	6.15e-05	10.9	92.99	0.1	15	0.0913	7.15e-05	22.1	57	-0.1	0	1.143	0	25.5	73.28	0	0	0.8715	4.11667e-05	18.6	94.31	0	1.79	0.1218
