# Supplementary material for: Verification of sap flow characteristics and measurement errors of Populus tomentosa Carr. and Salix babylonica L. based on the liquid level equilibrium method
Source: Front Plant Sci. 2022 Aug 30;13:946804. doi: 10.3389/fpls.2022.946804 (PMC9472247; doi:10.3389/fpls.2022.946804)
Supplement: Supplementary file 1 [file Data_Sheet_1.zip › Supplementary Material 1/Table 3.xlsx]

## Sheet: Sheet1
P. tomentosa										S. babylonica
Time	TA ('C)	RH (%)	RA (W/m2)	WS (m/s)	VDP		Time	Circumference	DBH	Time	TA ('C)	RH (%)	RA (W/m2)	WS (m/s)	VDP		Time	Circumference	DBH
2021-08-24 00:06:40	21.4	88.42	0	0	0.294931	4.16842	2021-08-24	61.6608	19.6372	2021-08-26 00:06:40	22.5	53.47	0	0	1.26734	4.45777	2021-08-26	58.6357	18.6738
2021-08-24 01:36:40	21	87.67	-0.1	0	0.306419	4.06735	2021-08-24 01:30:00	61.6889	19.6462	2021-08-26 00:36:40	22.6	48.86	0	0	1.40138	4.48492	2021-08-26 00:30:00	58.6386	18.6747
2021-08-24 02:06:40	21	87.33	0	0	0.314869	4.06735	2021-08-24 02:00:00	61.6889	19.6462	2021-08-26 01:06:40	22.5	53.42	-0.1	0	1.2687	4.45777	2021-08-26 01:00:00	58.6377	18.6744
2021-08-24 02:36:40	20.8	88.25	0	0	0.288436	4.01763	2021-08-24 02:30:00	61.6928	19.6474	2021-08-26 01:36:40	22.1	54.26	-0.1	0	1.21586	4.35058	2021-08-26 01:30:00	58.6425	18.676
2021-08-24 03:06:40	20.4	90.21	0	0	0.234469	3.91978	2021-08-24 03:00:00	61.6947	19.648	2021-08-26 02:06:40	22.2	52.46	-0.1	0	1.27143	4.37716	2021-08-26 02:00:00	58.6483	18.6778
2021-08-24 03:36:40	20.2	89.77	0	0	0.241998	3.87164	2021-08-24 03:30:00	61.6947	19.648	2021-08-26 02:36:40	22.8	48.99	-0.1	0	1.41488	4.53967	2021-08-26 02:30:00	58.6493	18.6781
2021-08-24 04:06:40	20	90.31	0	0	0.226405	3.82403	2021-08-24 04:00:00	61.6967	19.6486	2021-08-26 03:06:40	22.3	51.37	-0.1	0	1.30852	4.40389	2021-08-26 03:00:00	58.6512	18.6787
2021-08-24 04:36:40	19.7	91.16	0	0	0.202739	3.75356	2021-08-24 04:30:00	61.6996	19.6495	2021-08-26 03:36:40	22	53.04	-0.1	0	1.24071	4.32414	2021-08-26 03:30:00	58.6541	18.6797
2021-08-24 05:06:40	19.5	91.22	0	0	0.198877	3.70722	2021-08-24 05:00:00	61.7005	19.6499	2021-08-26 04:06:40	22.5	49.61	0.1	0	1.37247	4.45777	2021-08-26 04:00:00	58.657	18.6806
2021-08-24 05:36:40	19.1	89.86	0.6	0	0.224033	3.61603	2021-08-24 05:30:00	61.7034	19.6508	2021-08-26 04:36:40	22.2	51.07	-0.1	0	1.30861	4.37716	2021-08-26 04:30:00	58.659	18.6812
2021-08-24 06:06:40	19	89.85	6	0	0.222859	3.59355	2021-08-24 06:00:00	61.7005	19.6499	2021-08-26 05:06:40	22.3	50.35	0	0	1.33597	4.40389	2021-08-26 05:00:00	58.6609	18.6818
2021-08-24 06:36:40	19.5	89.11	12.7	0	0.24667	3.70722	2021-08-24 06:30:00	61.7025	19.6505	2021-08-26 05:36:40	21.2	56.85	0.7	0	1.08559	4.11761	2021-08-26 05:30:00	58.6619	18.6821
2021-08-24 07:06:40	20.1	85.8	18.6	0	0.33384	3.84777	2021-08-24 07:00:00	61.7005	19.6499	2021-08-26 06:06:40	20.9	58.63	8.5	0	1.02181	4.04243	2021-08-26 06:00:00	58.6658	18.6834
2021-08-24 07:36:40	20.7	80.84	26.5	0	0.467447	3.99297	2021-08-24 07:30:00	61.6996	19.6495	2021-08-26 06:36:40	22.4	51.08	16.4	0	1.32436	4.43076	2021-08-26 06:30:00	58.6658	18.6834
2021-08-24 08:06:40	22.1	77.71	132.1	0	0.592514	4.35058	2021-08-24 08:00:00	61.6976	19.6489	2021-08-26 07:06:40	23	50.76	25.4	0	1.38244	4.595	2021-08-26 07:00:00	58.6619	18.6821
2021-08-24 08:36:40	22.8	76.61	46.4	2.39	0.648777	4.53967	2021-08-24 08:30:00	61.6938	19.6477	2021-08-26 07:36:40	23.1	48.75	11.5	0	1.4476	4.62289	2021-08-26 07:30:00	58.6619	18.6821
2021-08-24 09:06:40	24	73.35	111.3	27.14	0.794714	4.88059	2021-08-24 09:00:00	61.6899	19.6465	2021-08-26 08:06:40	25	45.63	26.5	0	1.72133	5.18158	2021-08-26 08:00:00	58.6629	18.6824
2021-08-24 09:36:40	24.6	67.72	264	24.06	0.997848	5.05929	2021-08-24 09:30:00	61.687	19.6455	2021-08-26 08:36:40	25.8	42.71	25.2	1.38	1.9021	5.43393	2021-08-26 08:30:00	58.6619	18.6821
2021-08-24 10:06:40	25.3	64.43	297	40.66	1.14643	5.27499	2021-08-24 10:00:00	61.6802	19.6434	2021-08-26 09:06:40	26.8	36.73	181.3	29.26	2.22841	5.76441	2021-08-26 09:00:00	58.657	18.6806
2021-08-24 10:36:40	26.1	59.99	322.4	34.91	1.35219	5.53129	2021-08-24 10:30:00	61.6783	19.6428	2021-08-26 09:36:40	27.9	32.77	229.5	30.5	2.52548	6.14809	2021-08-26 09:30:00	58.6425	18.676
2021-08-24 11:06:40	27.2	50.43	343.9	33.9	1.78738	5.90144	2021-08-24 11:00:00	61.6724	19.6409	2021-08-26 10:06:40	28.2	30.28	198.7	46.55	2.66521	6.25652	2021-08-26 10:00:00	58.6232	18.6698
2021-08-24 11:36:40	28	46.93	357.1	38.36	2.00522	6.18405	2021-08-24 11:30:00	61.6695	19.64	2021-08-26 10:36:40	28.4	30.11	348	49.63	2.70297	6.32972	2021-08-26 10:30:00	58.6164	18.6676
2021-08-24 12:06:40	29	46.24	376.8	24.52	2.15277	6.55385	2021-08-24 12:00:00	61.6657	19.6387	2021-08-26 11:06:40	29	30.69	355.7	41.81	2.77545	6.55385	2021-08-26 11:00:00	58.6086	18.6652
2021-08-24 12:36:40	29.6	36.73	378.3	31.79	2.62289	6.78487	2021-08-24 12:30:00	61.6628	19.6378	2021-08-26 11:36:40	29.6	28.51	372.6	27.92	2.96366	6.78487	2021-08-26 11:30:00	58.5941	18.6605
2021-08-24 13:06:40	30.2	35.07	365.3	39.47	2.78616	7.02296	2021-08-24 13:00:00	61.6608	19.6372	2021-08-26 12:06:40	30	30.39	387.1	24.33	2.95289	6.9428	2021-08-26 12:00:00	58.5767	18.655
2021-08-24 13:36:40	30.5	31.49	355.8	43.47	2.99075	7.14471	2021-08-24 13:30:00	61.655	19.6354	2021-08-26 12:36:40	29.9	30.89	383.1	30.13	2.91488	6.90302	2021-08-26 12:30:00	58.5563	18.6485
2021-08-24 14:06:40	30.9	29.72	350.1	43.93	3.13895	7.3099	2021-08-24 14:00:00	61.657	19.636	2021-08-26 13:06:40	30.3	26.99	321.2	42.96	3.15089	7.06334	2021-08-26 13:00:00	58.5379	18.6427
2021-08-24 14:36:40	31.1	24.97	326.5	58.93	3.38953	7.39373	2021-08-24 14:30:00	61.6599	19.6369	2021-08-26 13:36:40	31.1	28.45	324.6	29.53	3.23232	7.39373	2021-08-26 13:30:00	58.537	18.6423
2021-08-24 15:06:40	31.4	21.67	293.1	44.67	3.59955	7.52106	2021-08-24 15:00:00	61.6608	19.6372	2021-08-26 14:06:40	30.8	29.02	338.9	32.75	3.15217	7.26829	2021-08-26 14:00:00	58.5331	18.6411
2021-08-24 15:36:40	31	21.15	30.9	54.74	3.54186	7.35171	2021-08-24 15:30:00	61.6608	19.6372	2021-08-26 14:36:40	31.4	30.67	300	35.88	3.18597	7.52106	2021-08-26 14:30:00	58.5283	18.6396
2021-08-24 16:06:40	30.5	21.59	220.6	56.67	3.42292	7.14471	2021-08-24 16:00:00	61.6608	19.6372	2021-08-26 15:06:40	30.8	29.86	227.6	36.2	3.11487	7.26829	2021-08-26 15:00:00	58.5302	18.6402
2021-08-24 16:36:40	30.3	22.62	23.4	53.27	3.33949	7.06334	2021-08-24 16:30:00	61.6608	19.6372	2021-08-26 15:36:40	31.2	29.06	87.4	25.85	3.22307	7.43597	2021-08-26 15:30:00	58.5312	18.6405
2021-08-24 17:06:40	30.2	21.12	29.2	38.13	3.38476	7.02296	2021-08-24 17:00:00	61.6599	19.6369	2021-08-26 16:06:40	30.8	32.16	114.7	30.45	3.01272	7.26829	2021-08-26 16:00:00	58.5341	18.6414
2021-08-24 17:36:40	29	24.95	30.8	19.69	3.00531	6.55385	2021-08-24 17:30:00	61.6715	19.6406	2021-08-26 16:36:40	29.7	33.98	64	16.61	2.7527	6.82406	2021-08-26 16:30:00	58.5418	18.6439
2021-08-24 18:06:40	28.6	28.26	11.5	0	2.80693	6.40368	2021-08-24 18:00:00	61.6792	19.6431	2021-08-26 17:06:40	30.7	36.43	55.6	17.48	2.80702	7.22689	2021-08-26 17:00:00	58.5505	18.6467
2021-08-24 18:36:40	27.3	32.58	4.6	0	2.44531	5.93614	2021-08-24 18:30:00	61.6831	19.6443	2021-08-26 17:36:40	29.3	37.14	17.9	0	2.5612	6.66849	2021-08-26 17:30:00	58.5505	18.6467
2021-08-24 19:06:40	26	37.57	0.6	0	2.09745	5.49867	2021-08-24 19:00:00	61.6889	19.6462	2021-08-26 18:06:40	28.5	39.23	8.9	0.74	2.36395	6.36661	2021-08-26 18:00:00	58.5563	18.6485
2021-08-24 19:36:40	24.6	43.43	0.1	0	1.74871	5.05929	2021-08-24 19:30:00	61.6938	19.6477	2021-08-26 18:36:40	27.8	45.24	10.4	0	2.04508	6.11231	2021-08-26 18:30:00	58.5631	18.6507
2021-08-24 20:06:40	24.4	43.54	0	0	1.72454	4.9991	2021-08-24 20:00:00	61.6967	19.6486	2021-08-26 19:06:40	27.3	45.13	1	0	1.99012	5.93614	2021-08-26 19:00:00	58.568	18.6522
2021-08-24 20:36:40	23.6	48.92	0	0	1.48701	4.76454	2021-08-24 20:30:00	61.7015	19.6502	2021-08-26 19:36:40	26.8	50.85	0.1	0	1.73109	5.76441	2021-08-26 19:30:00	58.5709	18.6531
2021-08-24 21:06:40	22.7	50.34	-0.1	0	1.36911	4.51222	2021-08-24 21:00:00	61.7054	19.6514	2021-08-26 20:06:40	26.1	53.47	0	0	1.57254	5.53129	2021-08-26 20:00:00	58.5796	18.6559
2021-08-24 21:36:40	22.5	51.02	0	0	1.33407	4.45777	2021-08-24 21:30:00	61.7073	19.652	2021-08-26 20:36:40	26.3	51.24	0	0	1.66749	5.59704	2021-08-26 20:30:00	58.5883	18.6587
2021-08-24 22:06:40	22.6	48.18	-0.1	0	1.42002	4.48492	2021-08-24 22:00:00	61.7092	19.6526	2021-08-26 21:06:40	26	51.96	0	0	1.61399	5.49867	2021-08-26 21:00:00	58.5931	18.6602
2021-08-24 22:36:40	22.5	49.47	-0.1	0	1.37628	4.45777	2021-08-24 22:30:00	61.7151	19.6545	2021-08-26 21:36:40	24.8	58.8	0	0	1.2889	5.12012	2021-08-26 21:30:00	58.597	18.6615
2021-08-24 23:06:40	22	53.63	0	0	1.22512	4.32414	2021-08-24 23:00:00	61.717	19.6551	2021-08-26 22:06:40	24.6	58.07	0.1	0	1.29615	5.05929	2021-08-26 22:00:00	58.6057	18.6642
2021-08-24 23:36:40	20.8	62.51	0	0	0.920294	4.01763	2021-08-24 23:30:00	61.7189	19.6557	2021-08-26 22:36:40	24.2	60.18	0	0	1.20179	4.93953	2021-08-26 22:30:00	58.6115	18.6661
2021-08-25 00:06:40	20.5	62.14	0	0	0.912355	3.94405	2021-08-25	61.7189	19.6557	2021-08-26 23:06:40	23.8	62.07	-0.1	0	1.11757	4.82226	2021-08-26 23:00:00	58.6183	18.6683
2021-08-25 00:36:40	20.3	64.84	-0.1	0	0.836893	3.89565	2021-08-25 00:30:00	61.7209	19.6563	2021-08-26 23:36:40	23.6	62.46	0	0	1.09284	4.76454	2021-08-26 23:30:00	58.6241	18.6701
2021-08-25 01:06:40	20.3	62.61	-0.1	0	0.889972	3.89565	2021-08-25 01:00:00	61.7218	19.6566	2021-08-27 00:06:40	22.9	65.84	-0.1	0	0.953268	4.56726	2021-08-27	58.6232	18.6698
2021-08-25 01:36:40	20.5	59.55	-0.1	0	0.974769	3.94405	2021-08-25 01:30:00	61.7199	19.656	2021-08-27 00:36:40	22.4	66.31	0	0	0.912053	4.43076	2021-08-27 00:30:00	58.6251	18.6704
2021-08-25 02:06:40	19.9	63.16	0	0	0.855443	3.80041	2021-08-25 02:00:00	61.7218	19.6566	2021-08-27 01:06:40	22.8	58.94	0	0	1.1389	4.53967	2021-08-27 01:00:00	58.6261	18.6707
2021-08-25 02:36:40	20.4	56.66	0	0	1.03799	3.91978	2021-08-25 02:30:00	61.7199	19.656	2021-08-27 01:36:40	22.7	55.51	-0.1	0	1.22658	4.51222	2021-08-27 01:30:00	58.6251	18.6704
2021-08-25 03:06:40	20.6	50.19	-0.2	0	1.20775	3.96844	2021-08-25 03:00:00	61.7209	19.6563	2021-08-27 02:06:40	22.5	59.3	0	0	1.10854	4.45777	2021-08-27 02:00:00	58.6241	18.6701
2021-08-25 03:36:40	20.3	55.63	0	0	1.05611	3.89565	2021-08-25 03:30:00	61.7199	19.656	2021-08-27 02:36:40	21.8	63.78	0	0	0.94534	4.27167	2021-08-27 02:30:00	58.628	18.6713
2021-08-25 04:06:40	19.6	61.17	0	0	0.885024	3.73033	2021-08-25 04:00:00	61.7218	19.6566	2021-08-27 03:06:40	21.3	67.6	-0.1	0	0.820155	4.14295	2021-08-27 03:00:00	58.629	18.6716
2021-08-25 04:36:40	19.1	63.66	0	0	0.802895	3.61603	2021-08-25 04:30:00	61.7228	19.6569	2021-08-27 03:36:40	21.1	69.49	-0.1	0	0.762892	4.09242	2021-08-27 03:30:00	58.6328	18.6729
2021-08-25 05:06:40	20.8	48.87	0	0	1.25513	4.01763	2021-08-25 05:00:00	61.7228	19.6569	2021-08-27 04:06:40	20.9	71.43	0	0	0.705657	4.04243	2021-08-27 04:00:00	58.6406	18.6753
2021-08-25 05:36:40	21.7	43.7	1.1	0	1.46047	4.24565	2021-08-25 05:30:00	61.7199	19.656	2021-08-27 04:36:40	20.9	72.16	0	0	0.687626	4.04243	2021-08-27 04:30:00	58.6512	18.6787
2021-08-25 06:06:40	21.2	51.22	11	0	1.22724	4.11761	2021-08-25 06:00:00	61.7199	19.656	2021-08-27 05:06:40	21.2	70.38	0	0	0.745199	4.11761	2021-08-27 05:00:00	58.66	18.6815
2021-08-25 06:36:40	21.4	53	8.1	0	1.19704	4.16842	2021-08-25 06:30:00	61.7189	19.6557	2021-08-27 05:36:40	21.2	70.29	0.3	0	0.747463	4.11761	2021-08-27 05:30:00	58.6629	18.6824
2021-08-25 07:06:40	21.3	53.99	20.6	0	1.16467	4.14295	2021-08-25 07:00:00	61.7199	19.656	2021-08-27 06:06:40	21.5	66.11	5.9	0	0.868448	4.19403	2021-08-27 06:00:00	58.6677	18.684
2021-08-25 07:36:40	21.7	55.21	17	0	1.16189	4.24565	2021-08-25 07:30:00	61.717	19.6551	2021-08-27 06:36:40	21.7	64.52	12.5	0	0.920385	4.24565	2021-08-27 06:30:00	58.6687	18.6843
2021-08-25 08:06:40	23.4	51.47	91.6	0	1.39584	4.70743	2021-08-25 08:00:00	61.717	19.6551	2021-08-27 07:06:40	21.6	62.34	17.8	0	0.97098	4.21977	2021-08-27 07:00:00	58.6629	18.6824
2021-08-25 08:36:40	23.7	49.07	20.4	0	1.4916	4.79333	2021-08-25 08:30:00	61.7102	19.6529	2021-08-27 07:36:40	22.1	61.29	24.2	3.27	1.02899	4.35058	2021-08-27 07:30:00	58.6629	18.6824
2021-08-25 09:06:40	25.7	44.14	264.3	33.3	1.84366	5.40181	2021-08-25 09:00:00	61.6957	19.6483	2021-08-27 08:06:40	22.6	60.43	30	0	1.08433	4.48492	2021-08-27 08:00:00	58.6609	18.6818
2021-08-25 09:36:40	25.4	43.06	280.7	35.19	1.84613	5.30645	2021-08-25 09:30:00	61.6908	19.6468	2021-08-27 08:36:40	23.2	59.02	35.7	3.22	1.16453	4.65092	2021-08-27 08:30:00	58.6629	18.6824
2021-08-25 10:06:40	26.9	42.67	308.3	32.2	2.0311	5.79841	2021-08-25 10:00:00	61.6879	19.6458	2021-08-27 09:06:40	24.8	56.65	215.3	0	1.35616	5.12012	2021-08-27 09:00:00	58.66	18.6815
2021-08-25 10:36:40	27.5	37.86	330.1	50.78	2.28036	6.00607	2021-08-25 10:30:00	61.6812	19.6437	2021-08-27 09:36:40	25.5	53.84	251.2	3.5	1.50554	5.33807	2021-08-27 09:30:00	58.658	18.6809
2021-08-25 11:06:40	28.3	33.05	354.9	47.33	2.57425	6.29303	2021-08-25 11:00:00	61.6783	19.6428	2021-08-27 10:06:40	25.9	52.28	279.2	14.86	1.59378	5.46622	2021-08-27 10:00:00	58.6348	18.6735
2021-08-25 11:36:40	28.8	32.04	369.4	67.25	2.69006	6.47839	2021-08-25 11:30:00	61.6773	19.6424	2021-08-27 10:36:40	26.5	52.69	299.4	33.03	1.63711	5.66347	2021-08-27 10:30:00	58.6203	18.6689
2021-08-25 12:06:40	29	31.15	378.9	58.01	2.75703	6.55385	2021-08-25 12:00:00	61.6754	19.6418	2021-08-27 11:06:40	27.4	48.25	326.5	28.93	1.88799	5.97101	2021-08-27 11:00:00	58.6135	18.6667
2021-08-25 12:36:40	29.8	29	376	58.33	2.97743	6.86344	2021-08-25 12:30:00	61.6734	19.6412	2021-08-27 11:36:40	28.5	47.72	341.3	29.26	2.03369	6.36661	2021-08-27 11:30:00	58.6125	18.6664
2021-08-25 13:06:40	29.7	28.05	371	74.89	2.99996	6.82406	2021-08-25 13:00:00	61.6734	19.6412	2021-08-27 12:06:40	28.6	46	345.9	32.8	2.11283	6.40368	2021-08-27 12:00:00	58.6048	18.6639
2021-08-25 13:36:40	30	28.75	359.1	68.13	3.02246	6.9428	2021-08-25 13:30:00	61.6705	19.6403	2021-08-27 12:36:40	28.9	44.04	350.8	28.8	2.22793	6.51603	2021-08-27 12:30:00	58.6057	18.6642
2021-08-25 14:06:40	30	29.05	340.6	74.47	3.00974	6.9428	2021-08-25 14:00:00	61.6686	19.6397	2021-08-27 13:06:40	29.2	44.49	337.8	28.2	2.2487	6.63009	2021-08-27 13:00:00	58.6028	18.6633
2021-08-25 14:36:40	30.4	26.93	317.5	62.38	3.1716	7.10392	2021-08-25 14:30:00	61.6754	19.6418	2021-08-27 13:36:40	29.6	45.44	322.5	39.79	2.26182	6.78487	2021-08-27 13:30:00	58.5941	18.6605
2021-08-25 15:06:40	30.5	28.02	311.5	67.8	3.14223	7.14471	2021-08-25 15:00:00	61.6763	19.6421	2021-08-27 14:06:40	30	43.92	306.1	35.24	2.37894	6.9428	2021-08-27 14:00:00	58.5893	18.659
2021-08-25 15:36:40	30.8	26.17	48	63.3	3.27874	7.26829	2021-08-25 15:30:00	61.6763	19.6421	2021-08-27 14:36:40	30.1	41.27	285.5	32.89	2.5057	6.98278	2021-08-27 14:30:00	58.5835	18.6571
2021-08-25 16:06:40	30.4	26.38	217.1	69.83	3.19547	7.10392	2021-08-25 16:00:00	61.6763	19.6421	2021-08-27 15:06:40	30.4	42.98	240	30.27	2.47495	7.10392	2021-08-27 15:00:00	58.5796	18.6559
2021-08-25 16:36:40	30.3	27.07	33.5	61.41	3.14744	7.06334	2021-08-25 16:30:00	61.6734	19.6412	2021-08-27 15:36:40	30.2	47.18	75.7	34.55	2.26652	7.02296	2021-08-27 15:30:00	58.5786	18.6556
2021-08-25 17:06:40	30	28.12	35.1	49.77	3.04919	6.9428	2021-08-25 17:00:00	61.6734	19.6412	2021-08-27 16:06:40	30.3	50.53	185.6	34.55	2.13498	7.06334	2021-08-27 16:00:00	58.5825	18.6568
2021-08-25 17:36:40	28.7	29.93	18.7	40.8	2.75754	6.44094	2021-08-25 17:30:00	61.685	19.6449	2021-08-27 16:36:40	29.1	52.64	61	4.23	1.90749	6.59187	2021-08-27 16:30:00	58.5864	18.6581
2021-08-25 18:06:40	28.4	31.05	8.5	3.54	2.66661	6.32972	2021-08-25 18:00:00	61.6928	19.6474	2021-08-27 17:06:40	28.9	53.18	43.2	0	1.86404	6.51603	2021-08-27 17:00:00	58.5931	18.6602
2021-08-25 18:36:40	27.4	37.4	3	0	2.28383	5.97101	2021-08-25 18:30:00	61.6947	19.648	2021-08-27 17:36:40	28.4	55.79	33.1	0	1.7098	6.32972	2021-08-27 17:30:00	58.598	18.6618
2021-08-25 19:06:40	26.2	43.02	0.6	0	1.93712	5.56408	2021-08-25 19:00:00	61.7025	19.6505	2021-08-27 18:06:40	27.9	58.1	16.4	0	1.57397	6.14809	2021-08-27 18:00:00	58.6067	18.6646
2021-08-25 19:36:40	25.9	42.11	0.1	0	1.93344	5.46622	2021-08-25 19:30:00	61.7063	19.6517	2021-08-27 18:36:40	27.3	61.24	5.1	0	1.40582	5.93614	2021-08-27 18:30:00	58.6164	18.6676
2021-08-25 20:06:40	25.5	43.63	-0.1	0.74	1.83854	5.33807	2021-08-25 20:00:00	61.7102	19.6529	2021-08-27 19:06:40	26.4	64.56	0.3	0	1.21915	5.63017	2021-08-27 19:00:00	58.6193	18.6686
2021-08-25 20:36:40	25.4	41.61	0	0	1.89314	5.30645	2021-08-25 20:30:00	61.7131	19.6539	2021-08-27 19:36:40	25.9	67.39	0	0	1.08913	5.46622	2021-08-27 19:30:00	58.6222	18.6695
2021-08-25 21:06:40	25.1	42.73	0	0	1.82398	5.21255	2021-08-25 21:00:00	61.716	19.6548	2021-08-27 20:06:40	25.4	69.48	-0.1	0	0.989531	5.30645	2021-08-27 20:00:00	58.6241	18.6701
2021-08-25 21:36:40	24.5	45.58	0	0	1.67221	5.02912	2021-08-25 21:30:00	61.718	19.6554	2021-08-27 20:36:40	25.1	70.49	0	0	0.939855	5.21255	2021-08-27 20:30:00	58.629	18.6716
2021-08-25 22:06:40	24.2	45.99	0	0	1.63005	4.93953	2021-08-25 22:00:00	61.7189	19.6557	2021-08-27 21:06:40	24.8	72	0	0	0.87595	5.12012	2021-08-27 21:00:00	58.628	18.6713
2021-08-25 22:36:40	23.6	49.3	0	0	1.47595	4.76454	2021-08-25 22:30:00	61.7218	19.6566	2021-08-27 21:36:40	24.7	73.55	0	0	0.822532	5.08963	2021-08-27 21:30:00	58.6367	18.6741
2021-08-25 23:06:40	22.8	54.29	0	0	1.26788	4.53967	2021-08-25 23:00:00	61.7228	19.6569	2021-08-27 22:06:40	24.7	73.67	0	0	0.8188	5.08963	2021-08-27 22:00:00	58.6445	18.6766
2021-08-25 23:36:40	22.3	55.91	0	0	1.18636	4.40389	2021-08-25 23:30:00	61.7276	19.6585	2021-08-27 22:36:40	24.8	73.76	0	0	0.82089	5.12012	2021-08-27 22:30:00	58.6561	18.6803
2021-08-26 00:06:40	22.5	53.47	0	0	1.26734	4.45777	2021-08-26	61.7257	19.6579	2021-08-27 23:06:40	24.7	75.26	0	0	0.769355	5.08963	2021-08-27 23:00:00	58.6658	18.6834
2021-08-26 00:36:40	22.6	48.86	0	0	1.40138	4.48492	2021-08-26 00:30:00	61.7286	19.6588	2021-08-27 23:36:40	24.7	75.03	0	0	0.776508	5.08963	2021-08-27 23:30:00	58.6735	18.6858
2021-08-26 01:06:40	22.5	53.42	-0.1	0	1.2687	4.45777	2021-08-26 01:00:00	61.7296	19.6591	2021-08-28 00:06:40	24.7	75.28	0	0	0.768733	5.08963	2021-08-28	58.6842	18.6892
2021-08-26 01:36:40	22.1	54.26	-0.1	0	1.21586	4.35058	2021-08-26 01:30:00	61.7286	19.6588	2021-08-28 00:36:40	25	74.08	0	0	0.820613	5.18158	2021-08-28 00:30:00	58.6919	18.6917
2021-08-26 02:06:40	22.2	52.46	-0.1	0	1.27143	4.37716	2021-08-26 02:00:00	61.7305	19.6594	2021-08-28 01:06:40	24.1	76.64	0	0	0.7008	4.90999	2021-08-28 01:00:00	58.7016	18.6948
2021-08-26 02:36:40	22.8	48.99	-0.1	0	1.41488	4.53967	2021-08-26 02:30:00	61.7315	19.6597	2021-08-28 01:36:40	23.7	77.94	0	0	0.646076	4.79333	2021-08-28 01:30:00	58.7151	18.6991
2021-08-26 03:06:40	22.3	51.37	-0.1	0	1.30852	4.40389	2021-08-26 03:00:00	61.7315	19.6597	2021-08-28 02:06:40	23.5	80.8	0	0	0.555579	4.73591	2021-08-28 02:00:00	58.7297	18.7037
2021-08-26 03:36:40	22	53.04	-0.1	0	1.24071	4.32414	2021-08-26 03:30:00	61.7305	19.6594	2021-08-28 02:36:40	23.2	83.03	-0.1	0	0.482238	4.65092	2021-08-28 02:30:00	58.7394	18.7068
2021-08-26 04:06:40	22.5	49.61	0.1	0	1.37247	4.45777	2021-08-26 04:00:00	61.7335	19.6603	2021-08-28 03:06:40	23.2	79.02	0	0	0.596191	4.65092	2021-08-28 03:00:00	58.7442	18.7083
2021-08-26 04:36:40	22.2	51.07	-0.1	0	1.30861	4.37716	2021-08-26 04:30:00	61.7315	19.6597	2021-08-28 03:36:40	22.9	79.2	0	0	0.580444	4.56726	2021-08-28 03:30:00	58.749	18.7099
2021-08-26 05:06:40	22.3	50.35	0	0	1.33597	4.40389	2021-08-26 05:00:00	61.7325	19.66	2021-08-28 04:06:40	22.8	79.58	0	0	0.566397	4.53967	2021-08-28 04:00:00	58.7519	18.7108
2021-08-26 05:36:40	21.2	56.85	0.7	0	1.08559	4.11761	2021-08-26 05:30:00	61.7335	19.6603	2021-08-28 04:36:40	22.4	81.03	0.1	0	0.513554	4.43076	2021-08-28 04:30:00	58.7568	18.7124
2021-08-26 06:06:40	20.9	58.63	8.5	0	1.02181	4.04243	2021-08-26 06:00:00	61.7344	19.6606	2021-08-28 05:06:40	22.3	80.23	0	0	0.531966	4.40389	2021-08-28 05:00:00	58.7616	18.7139
2021-08-26 06:36:40	22.4	51.08	16.4	0	1.32436	4.43076	2021-08-26 06:30:00	61.7335	19.6603	2021-08-28 05:36:40	22.2	80.91	0.1	0	0.510552	4.37716	2021-08-28 05:30:00	58.7636	18.7145
2021-08-26 07:06:40	23	50.76	25.4	0	1.38244	4.595	2021-08-26 07:00:00	61.7325	19.66	2021-08-28 06:06:40	22.1	81.97	6.1	0	0.479274	4.35058	2021-08-28 06:00:00	58.7665	18.7154
2021-08-26 07:36:40	23.1	48.75	11.5	0	1.4476	4.62289	2021-08-26 07:30:00	61.7335	19.6603	2021-08-28 06:36:40	22.2	82.09	28.8	0	0.478993	4.37716	2021-08-28 06:30:00	58.7713	18.717
2021-08-26 08:06:40	25	45.63	26.5	0	1.72133	5.18158	2021-08-26 08:00:00	61.7296	19.6591	2021-08-28 07:06:40	22	82.36	32.5	0	0.466057	4.32414	2021-08-28 07:00:00	58.7732	18.7176
2021-08-26 08:36:40	25.8	42.71	25.2	1.38	1.9021	5.43393	2021-08-26 08:30:00	61.7247	19.6576	2021-08-28 07:36:40	22.2	81.93	36.9	0	0.483273	4.37716	2021-08-28 07:30:00	58.7732	18.7176
2021-08-26 09:06:40	26.8	36.73	181.3	29.26	2.22841	5.76441	2021-08-26 09:00:00	61.7189	19.6557	2021-08-28 08:06:40	22.5	80.35	50	0	0.535206	4.45777	2021-08-28 08:00:00	58.7732	18.7176
2021-08-26 09:36:40	27.9	32.77	229.5	30.5	2.52548	6.14809	2021-08-26 09:30:00	61.7005	19.6499	2021-08-28 08:36:40	22.7	80.6	77.2	0	0.534852	4.51222	2021-08-28 08:30:00	58.7742	18.7179
2021-08-26 10:06:40	28.2	30.28	198.7	46.55	2.66521	6.25652	2021-08-26 10:00:00	61.6957	19.6483	2021-08-28 09:06:40	23.3	78.63	82.1	3.22	0.610953	4.6791	2021-08-28 09:00:00	58.7742	18.7179
2021-08-26 10:36:40	28.4	30.11	348	49.63	2.70297	6.32972	2021-08-26 10:30:00	61.6918	19.6471	2021-08-28 09:36:40	23.9	68.93	103.8	15.36	0.920969	4.85135	2021-08-28 09:30:00	58.7732	18.7176
2021-08-26 11:06:40	29	30.69	355.7	41.81	2.77545	6.55385	2021-08-26 11:00:00	61.687	19.6455	2021-08-28 10:06:40	24.4	66.9	177.2	4.92	1.01102	4.9991	2021-08-28 10:00:00	58.7703	18.7167
2021-08-26 11:36:40	29.6	28.51	372.6	27.92	2.96366	6.78487	2021-08-26 11:30:00	61.685	19.6449	2021-08-28 10:36:40	24.5	65.03	139.6	9.66	1.07456	5.02912	2021-08-28 10:30:00	58.7636	18.7145
2021-08-26 12:06:40	30	30.39	387.1	24.33	2.95289	6.9428	2021-08-26 12:00:00	61.6831	19.6443	2021-08-28 11:06:40	24.6	65.78	179.1	14.35	1.05782	5.05929	2021-08-28 11:00:00	58.7607	18.7136
2021-08-26 12:36:40	29.9	30.89	383.1	30.13	2.91488	6.90302	2021-08-26 12:30:00	61.6821	19.644	2021-08-28 11:36:40	25.5	62.79	201.8	13.8	1.21363	5.33807	2021-08-28 11:30:00	58.7568	18.7124
2021-08-26 13:06:40	30.3	26.99	321.2	42.96	3.15089	7.06334	2021-08-26 13:00:00	61.685	19.6449	2021-08-28 12:06:40	25.3	60.55	129.9	0	1.27148	5.27499	2021-08-28 12:00:00	58.7548	18.7117
2021-08-26 13:36:40	31.1	28.45	324.6	29.53	3.23232	7.39373	2021-08-26 13:30:00	61.6812	19.6437	2021-08-28 12:36:40	26.5	53.74	166.5	11.55	1.60077	5.66347	2021-08-28 12:30:00	58.749	18.7099
2021-08-26 14:06:40	30.8	29.02	338.9	32.75	3.15217	7.26829	2021-08-26 14:00:00	61.686	19.6452	2021-08-28 13:06:40	27.3	51.11	281.9	26.77	1.77323	5.93614	2021-08-28 13:00:00	58.7403	18.7071
2021-08-26 14:36:40	31.4	30.67	300	35.88	3.18597	7.52106	2021-08-26 14:30:00	61.6938	19.6477	2021-08-28 13:36:40	27.3	48.55	252	7.54	1.86608	5.93614	2021-08-28 13:30:00	58.7229	18.7016
2021-08-26 15:06:40	30.8	29.86	227.6	36.2	3.11487	7.26829	2021-08-26 15:00:00	61.6947	19.648	2021-08-28 14:06:40	27.3	51.11	199.3	21.21	1.77323	5.93614	2021-08-28 14:00:00	58.7006	18.6945
2021-08-26 15:36:40	31.2	29.06	87.4	25.85	3.22307	7.43597	2021-08-26 15:30:00	61.6986	19.6492	2021-08-28 14:36:40	27.3	50.02	146.9	12.88	1.81276	5.93614	2021-08-28 14:30:00	58.6919	18.6917
2021-08-26 16:06:40	30.8	32.16	114.7	30.45	3.01272	7.26829	2021-08-26 16:00:00	61.6986	19.6492	2021-08-28 15:06:40	27.5	52.1	147.2	0	1.75779	6.00607	2021-08-28 15:00:00	58.69	18.6911
2021-08-26 16:36:40	29.7	33.98	64	16.61	2.7527	6.82406	2021-08-26 16:30:00	61.6996	19.6495	2021-08-28 15:36:40	27.7	49.9	87.6	17.43	1.86015	6.07671	2021-08-28 15:30:00	58.6842	18.6892
2021-08-26 17:06:40	30.7	36.43	55.6	17.48	2.80702	7.22689	2021-08-26 17:30:00	61.7083	19.6523	2021-08-28 16:06:40	28.3	48.31	152.3	20.42	1.9875	6.29303	2021-08-28 16:00:00	58.6706	18.6849
2021-08-26 17:36:40	29.3	37.14	17.9	0	2.5612	6.66849	2021-08-26 18:00:00	61.7228	19.6569	2021-08-28 16:36:40	28	51.4	49.3	3.82	1.83633	6.18405	2021-08-28 16:30:00	58.6706	18.6849
2021-08-26 18:06:40	28.5	39.23	8.9	0.74	2.36395	6.36661	2021-08-26 18:30:00	61.7276	19.6585	2021-08-28 17:06:40	27.7	53.93	45.2	0	1.71052	6.07671	2021-08-28 17:00:00	58.6745	18.6861
2021-08-26 18:36:40	27.8	45.24	10.4	0	2.04508	6.11231	2021-08-26 19:00:00	61.7335	19.6603	2021-08-28 17:36:40	27.2	55.98	29.6	0	1.58726	5.90144	2021-08-28 17:30:00	58.6793	18.6877
2021-08-26 19:06:40	27.3	45.13	1	0	1.99012	5.93614	2021-08-26 19:30:00	61.7354	19.661	2021-08-28 18:06:40	26.6	58.63	14.3	0	1.44002	5.69695	2021-08-28 18:00:00	58.6861	18.6898
2021-08-26 19:36:40	26.8	50.85	0.1	0	1.73109	5.76441	2021-08-26 20:00:00	61.7383	19.6619	2021-08-28 18:36:40	25.8	60.86	3.1	0	1.2995	5.43393	2021-08-28 18:30:00	58.6938	18.6923
2021-08-26 20:06:40	26.1	53.47	0	0	1.57254	5.53129	2021-08-26 20:30:00	61.7402	19.6625	2021-08-28 19:06:40	25.1	63.58	0.2	0	1.15993	5.21255	2021-08-28 19:00:00	58.6958	18.6929
2021-08-26 20:36:40	26.3	51.24	0	0	1.66749	5.59704	2021-08-26 21:00:00	61.7431	19.6634	2021-08-28 19:36:40	24.6	64.86	0.1	0	1.08626	5.05929	2021-08-28 19:30:00	58.6977	18.6935
2021-08-26 21:06:40	26	51.96	0	0	1.61399	5.49867	2021-08-26 21:30:00	61.7451	19.664	2021-08-28 20:06:40	24.3	66.25	0	0	1.02472	4.96924	2021-08-28 20:00:00	58.6977	18.6935
2021-08-26 21:36:40	24.8	58.8	0	0	1.2889	5.12012	2021-08-26 22:00:00	61.7441	19.6637	2021-08-28 20:36:40	24.2	66.02	0	0	1.02554	4.93953	2021-08-28 20:30:00	58.7016	18.6948
2021-08-26 22:06:40	24.6	58.07	0.1	0	1.29615	5.05929	2021-08-26 22:30:00	61.7451	19.664	2021-08-28 21:06:40	24.3	66.39	0	0	1.02047	4.96924	2021-08-28 21:00:00	58.7045	18.6957
2021-08-26 22:36:40	24.2	60.18	0	0	1.20179	4.93953	2021-08-26 23:00:00	61.7509	19.6659	2021-08-28 21:36:40	23.8	66.69	0	0	0.981447	4.82226	2021-08-28 21:30:00	58.7093	18.6972
2021-08-26 23:06:40	23.8	62.07	-0.1	0	1.11757	4.82226	2021-08-26 23:30:00	61.748	19.665	2021-08-28 22:06:40	23.5	68.63	-0.1	0	0.907736	4.73591	2021-08-28 22:00:00	58.7151	18.6991
2021-08-26 23:36:40	23.6	62.46	0	0	1.09284	4.76454			0	2021-08-28 22:36:40	23	71.49	-0.1	0	0.800431	4.595	2021-08-28 22:30:00	58.72	18.7006
										2021-08-28 23:06:40	22.5	73.13	-0.1	0	0.731857	4.45777	2021-08-28 23:00:00	58.7277	18.7031
										2021-08-28 23:36:40	22.2	75.64	0	0	0.651495	4.37716	2021-08-28 23:30:00	58.7374	18.7062
