# Supplementary material for: Verification of sap flow characteristics and measurement errors of Populus tomentosa Carr. and Salix babylonica L. based on the liquid level equilibrium method
Source: Front Plant Sci. 2022 Aug 30;13:946804. doi: 10.3389/fpls.2022.946804 (PMC9472247; doi:10.3389/fpls.2022.946804)
Supplement: Supplementary file 1 [file Data_Sheet_1.zip › Supplementary Material 1/Table 4.xlsx]

## Sheet: P. tomentosa calibration
Time	Oi	Ei	（Ei-Oi)2	（Ei-Oi)	Absolute values	Sum of absolute values	D	RMSE	MAE	MBE	Sum（Ei-Oi)	Sum（Ei-Oi)2	Average Oi
2021-08-03 06:30:00	0.000307622	0.000227829	6.36694e-09	-7.97931e-05	5.65162e-05	0.00998746	0.98464	0.000524331	5.56395e-07	5.56395e-07	0.000310468	0.000153407	0.00402659
2021-08-03 07:00:00	0.000454545	0.000408479	2.12213e-09	-4.60666e-05	5.16983e-05
2021-08-03 07:30:00	0.000179063	0.00120341	1.04928e-06	0.00102434	4.44984e-05
2021-08-03 08:00:00	0.00234619	0.0020716	7.53982e-08	-0.000274587	1.3216e-05
2021-08-03 08:30:00	0.00205234	0.00232941	7.67678e-08	0.00027707	1.34794e-05
2021-08-03 09:00:00	0.00274564	0.00255696	3.55998e-08	-0.000188679	7.56569e-06
2021-08-03 09:30:00	0.0035629	0.00293386	3.95694e-07	-0.000629042	2.42243e-06
2021-08-03 10:00:00	0.003191	0.00293283	6.665e-08	-0.000258167	3.72236e-06
2021-08-03 10:30:00	0.00357668	0.00305765	2.69386e-07	-0.000519024	2.01314e-06
2021-08-03 11:00:00	0.00320018	0.00303508	2.7259e-08	-0.000165103	3.30481e-06
2021-08-03 11:30:00	0.00356749	0.00318358	1.47392e-07	-0.000383917	1.69549e-06
2021-08-03 12:00:00	0.00323691	0.00367766	1.9426e-07	0.000440749	1.29641e-06
2021-08-03 12:30:00	0.0035629	0.00277164	6.26089e-07	-0.000791258	2.9537e-06
2021-08-03 13:00:00	0.00357668	0.00356059	2.58864e-10	-1.60893e-05	8.38901e-07
2021-08-03 13:30:00	0.00323691	0.00321371	5.38677e-10	-2.32094e-05	2.56819e-06
2021-08-03 14:00:00	0.0034573	0.00352354	4.38732e-09	6.62368e-05	1.14991e-06
2021-08-03 14:30:00	0.00375574	0.00330266	2.05279e-07	-0.000453077	9.8958e-07
2021-08-03 15:00:00	0.00402204	0.00334265	4.61563e-07	-0.000679384	4.74012e-07
2021-08-03 15:30:00	0.00346648	0.00343166	1.21255e-09	-3.48217e-05	1.3341e-06
2021-08-03 16:00:00	0.00386593	0.00327576	3.48305e-07	-0.000590174	8.30809e-07
2021-08-03 16:30:00	0.00303489	0.00338031	1.19314e-07	0.000345418	2.68295e-06
2021-08-03 17:00:00	0.00332415	0.00299635	1.07452e-07	-0.000327798	3.00216e-06
2021-08-03 17:30:00	0.00294766	0.00301051	3.94981e-09	6.28475e-05	4.38908e-06
2021-08-03 18:00:00	0.00333333	0.00256732	5.86777e-07	-0.000766014	4.63336e-06
2021-08-03 18:30:00	0.00275023	0.00213893	3.73683e-07	-0.000611296	1.0011e-05
2021-08-03 19:00:00	0.00203398	0.00176587	7.18797e-08	-0.000268104	1.80908e-05
2021-08-03 19:30:00	0.00133609	0.00118475	2.29041e-08	-0.000151341	3.06068e-05
2021-08-03 20:00:00	0.000734619	0.000858692	1.53942e-08	0.000124073	4.17299e-05
2021-08-04 06:30:00	0.000532599	0.000365439	2.79422e-08	-0.000167159	5.1196e-05
2021-08-04 07:00:00	0.000826446	0.000411463	1.72211e-07	-0.000414983	4.64479e-05
2021-08-04 07:30:00	0.000238751	0.000533013	8.65903e-08	0.000294262	5.3019e-05
2021-08-04 08:00:00	0.00129477	0.00124804	2.18302e-09	-4.67228e-05	3.03642e-05
2021-08-04 08:30:00	0.00242424	0.00216256	6.84756e-08	-0.000261678	1.20157e-05
2021-08-04 09:00:00	0.00285583	0.0024619	1.55182e-07	-0.000393932	7.48267e-06
2021-08-04 09:30:00	0.00323232	0.00284114	1.53025e-07	-0.000391185	3.91928e-06
2021-08-04 10:00:00	0.0029247	0.0031058	3.27981e-08	0.000181102	4.0912e-06
2021-08-04 10:30:00	0.00304867	0.00310896	3.6345e-09	6.02868e-05	3.59313e-06
2021-08-04 11:00:00	0.00313131	0.00320731	5.77626e-09	7.60017e-05	2.93968e-06
2021-08-04 11:30:00	0.00359045	0.00339157	3.9552e-08	-0.000198877	1.14737e-06
2021-08-04 12:00:00	0.00373278	0.00356282	2.88889e-08	-0.000169967	5.73928e-07
2021-08-04 12:30:00	0.00432507	0.00369426	3.97923e-07	-0.000630811	3.97923e-07
2021-08-04 13:00:00	0.00302571	0.00366486	4.08516e-07	0.000639152	1.85668e-06
2021-08-04 13:30:00	0.00362259	0.00377926	2.45447e-08	0.000156667	4.24233e-07
2021-08-04 14:00:00	0.00423324	0.00330626	8.59301e-07	-0.000926985	8.59301e-07
2021-08-04 14:30:00	0.00349862	0.00403836	2.91315e-07	0.000539736	2.91315e-07
2021-08-04 15:00:00	0.00482553	0.00433426	2.4134e-07	-0.000491264	1.22459e-06
2021-08-04 15:30:00	0.00543618	0.00423118	1.45203e-06	-0.001205	2.60558e-06
2021-08-04 16:00:00	0.00562443	0.00422957	1.94562e-06	-0.00139485	3.24295e-06
2021-08-04 16:30:00	0.00542241	0.00419508	1.50633e-06	-0.00122733	2.44705e-06
2021-08-04 17:00:00	0.00539945	0.00404819	1.82589e-06	-0.00135125	1.94453e-06
2021-08-04 17:30:00	0.00512397	0.00409438	1.06006e-06	-0.00102959	1.35761e-06
2021-08-04 18:00:00	0.00502296	0.00391848	1.21987e-06	-0.00110448	1.21987e-06
2021-08-04 18:30:00	0.00375574	0.0032233	2.83491e-07	-0.000532438	1.15377e-06
2021-08-04 19:00:00	0.00283747	0.00256797	7.2629e-08	-0.000269498	7.01055e-06
2021-08-04 19:30:00	0.00243343	0.00197913	2.06386e-07	-0.000454297	1.32541e-05
2021-08-04 20:00:00	0.00129936	0.00143184	1.75523e-08	0.000132485	2.83235e-05
2021-08-12 06:30:00	0.0012259	0.000686329	2.91131e-07	-0.000539566	3.77113e-05
2021-08-12 07:00:00	0.000876951	0.000692816	3.39057e-08	-0.000184135	4.20346e-05
2021-08-12 07:30:00	0.00123508	0.000783806	2.03647e-07	-0.000451273	3.64127e-05
2021-08-12 08:00:00	0.0018641	0.000978851	7.83657e-07	-0.000885244	2.71465e-05
2021-08-12 08:30:00	0.000927456	0.00135494	1.82739e-07	0.00042748	3.3302e-05
2021-08-12 09:00:00	0.00203398	0.00190264	1.72495e-08	-0.000131337	1.69461e-05
2021-08-12 09:30:00	0.00208448	0.00211211	7.63551e-10	2.76324e-05	1.48732e-05
2021-08-12 10:00:00	0.00278696	0.00220911	3.33908e-07	-0.000577848	9.34589e-06
2021-08-12 10:30:00	0.00215335	0.001851	9.14152e-08	-0.000302349	1.6393e-05
2021-08-12 11:00:00	0.00295684	0.00271807	5.70136e-08	-0.000238775	5.65617e-06
2021-08-12 11:30:00	0.00331038	0.00288235	1.83209e-07	-0.00042803	3.46129e-06
2021-08-12 12:00:00	0.00378788	0.00300286	6.16247e-07	-0.000785014	1.59374e-06
2021-08-12 12:30:00	0.00339761	0.00297001	1.82844e-07	-0.000427603	2.8411e-06
2021-08-12 13:00:00	0.00331497	0.00326797	2.20883e-09	-4.69982e-05	2.16161e-06
2021-08-12 13:30:00	0.00406336	0.00341753	4.17091e-07	-0.000645826	4.17091e-07
2021-08-12 14:00:00	0.00434343	0.00353316	6.56538e-07	-0.00081027	6.56538e-07
2021-08-12 14:30:00	0.00275482	0.00351825	5.82831e-07	0.000763434	3.16876e-06
2021-08-12 15:00:00	0.00362718	0.00345277	3.04203e-08	-0.000174414	9.47177e-07
2021-08-12 15:30:00	0.00419651	0.0036712	2.75952e-07	-0.000525312	2.75952e-07
2021-08-12 16:00:00	0.00395776	0.00371947	5.67802e-08	-0.000238286	1.41335e-07
2021-08-12 16:30:00	0.0034573	0.0034452	1.46325e-10	-1.20965e-05	1.32405e-06
2021-08-12 17:00:00	0.00337006	0.00337818	6.58044e-11	8.11199e-06	1.70286e-06
2021-08-12 17:30:00	0.00370523	0.00336391	1.165e-07	-0.000341321	9.68316e-07
2021-08-12 18:00:00	0.00333333	0.00322552	1.16243e-08	-0.000107816	2.23301e-06
2021-08-12 18:30:00	0.00248393	0.00263352	2.23768e-08	0.000149589	8.6185e-06
2021-08-12 19:00:00	0.00205234	0.00210147	2.41338e-09	4.91262e-05	1.52051e-05
2021-08-12 19:30:00	0.00165289	0.00174452	8.39587e-09	9.1629e-05	2.16761e-05
2021-08-12 20:00:00	0.00147842	0.00147936	8.83561e-13	9.39979e-07	2.59631e-05
2021-08-13 06:30:00	0.000514233	0.000627051	1.2728e-08	0.000112818	4.77743e-05
2021-08-13 07:00:00	0.00123508	0.00103114	4.15908e-08	-0.000203938	3.34889e-05
2021-08-13 07:30:00	0.00182736	0.00178813	1.53898e-09	-3.92298e-05	1.9693e-05
2021-08-13 08:00:00	0.00203398	0.00235408	1.02469e-07	0.000320108	1.34331e-05
2021-08-13 08:30:00	0.00205693	0.00240266	1.19528e-07	0.000345728	1.29138e-05
2021-08-13 09:00:00	0.00256657	0.00223475	1.1011e-07	-0.000331828	1.05746e-05
2021-08-13 09:30:00	0.00220845	0.00237137	2.65428e-08	0.00016292	1.20642e-05
2021-08-13 10:00:00	0.00282369	0.00272165	1.0412e-08	-0.000102039	6.28923e-06
2021-08-13 10:30:00	0.00338384	0.00284905	2.86004e-07	-0.000534793	3.31347e-06
2021-08-13 11:00:00	0.00319559	0.00299506	4.02129e-08	-0.000200532	3.469e-06
2021-08-13 11:30:00	0.00366391	0.00315344	2.6058e-07	-0.000510471	1.52726e-06
2021-08-13 12:00:00	0.00395776	0.00372693	5.32843e-08	-0.000230834	1.35787e-07
2021-08-13 12:30:00	0.00479798	0.00391314	7.82947e-07	-0.000884843	7.82947e-07
2021-08-13 13:00:00	0.00435262	0.00393145	1.7738e-07	-0.000421165	1.7738e-07
2021-08-13 13:30:00	0.00461892	0.00395708	4.38025e-07	-0.000661835	4.38025e-07
2021-08-13 14:00:00	0.00492195	0.00406541	7.33647e-07	-0.000856532	8.72699e-07
2021-08-13 14:30:00	0.00439853	0.00410819	8.42956e-08	-0.000290337	2.05704e-07
2021-08-13 15:00:00	0.00443526	0.00405843	1.41999e-07	-0.000376827	1.94056e-07
2021-08-13 15:30:00	0.00412305	0.00408172	1.70775e-09	-4.13249e-05	2.29809e-08
2021-08-13 16:00:00	0.00460973	0.0042129	1.57473e-07	-0.000396829	5.92069e-07
2021-08-13 16:30:00	0.00512397	0.00415197	9.44785e-07	-0.000972001	1.49513e-06
2021-08-13 17:00:00	0.00437557	0.00414061	5.52074e-08	-0.000234963	2.14376e-07
2021-08-13 17:30:00	0.00424702	0.00406309	3.38296e-08	-0.000183928	6.60104e-08
2021-08-13 18:00:00	0.00388889	0.00381763	5.07787e-09	-7.12592e-05	1.20173e-07
2021-08-13 18:30:00	0.00370523	0.00347369	5.36113e-08	-0.000231541	7.64314e-07
2021-08-13 19:00:00	0.00247475	0.0027573	7.98332e-08	0.000282548	7.9588e-06
2021-08-13 19:30:00	0.00230487	0.00207141	5.45015e-08	-0.000233456	1.35196e-05
2021-08-13 20:00:00	0.00153352	0.00173485	4.05348e-08	0.000201332	2.28944e-05
2021-08-14 06:30:00	0.00123508	0.00116956	4.29256e-09	-6.55176e-05	3.1906e-05
2021-08-14 07:00:00	0.00225436	0.00213198	1.49775e-08	-0.000122383	1.34457e-05
2021-08-14 07:30:00	0.00354454	0.00334861	3.83872e-08	-0.000195926	1.34567e-06
2021-08-14 08:00:00	0.00299357	0.00355686	3.17292e-07	0.000563286	2.25825e-06
2021-08-14 08:30:00	0.00389348	0.00350736	1.49087e-07	-0.000386117	4.25541e-07
2021-08-14 09:00:00	0.00360422	0.00352262	6.65993e-09	-8.16084e-05	8.58103e-07
2021-08-14 09:30:00	0.00414601	0.00373849	1.66069e-07	-0.000407516	1.66069e-07
2021-08-14 10:00:00	0.00475666	0.00469534	3.76021e-09	-6.13206e-05	1.95669e-06
2021-08-14 10:30:00	0.00519743	0.00433765	7.39228e-07	-0.000859784	2.19602e-06
2021-08-14 11:00:00	0.00530762	0.00444023	7.5237e-07	-0.000867393	2.87192e-06
2021-08-14 11:30:00	0.00486685	0.00454847	1.01364e-07	-0.000318376	1.85544e-06
2021-08-14 12:00:00	0.00525253	0.00469617	3.09533e-07	-0.000556357	3.59298e-06
2021-08-14 12:30:00	0.00445363	0.0047199	7.09006e-08	0.000266272	1.25518e-06
2021-08-14 13:00:00	0.00526171	0.00483986	1.77952e-07	-0.000421844	4.19592e-06
2021-08-14 13:30:00	0.00515611	0.00495066	4.22086e-08	-0.000205447	4.21722e-06
2021-08-14 14:00:00	0.00480716	0.00489489	7.69643e-09	8.77293e-05	2.71879e-06
2021-08-14 15:30:00	0.00686869	0.00646857	1.60097e-07	-0.000400121	2.79214e-05
2021-08-14 16:00:00	0.00542241	0.00557371	2.28925e-08	0.000151303	8.66088e-06
2021-08-14 16:30:00	0.00569789	0.00520537	2.42577e-07	-0.000492521	8.12294e-06
2021-08-14 17:00:00	0.0055831	0.00514336	1.93372e-07	-0.000439741	7.14647e-06
2021-08-14 17:30:00	0.00491276	0.00494042	7.64765e-10	2.76544e-05	3.24002e-06
2021-08-14 18:00:00	0.00454545	0.00435246	3.72475e-08	-0.000192996	7.13577e-07
2021-08-14 18:30:00	0.00310836	0.00327994	2.94414e-08	0.000171585	2.77183e-06
2021-08-14 19:00:00	0.00324151	0.00340105	2.54548e-08	0.000159546	1.98985e-06
2021-08-14 19:30:00	0.00306703	0.00298591	6.58106e-09	-8.11237e-05	4.00094e-06
2021-08-14 20:00:00	0.00268595	0.00247262	4.55081e-08	-0.000213326	8.37873e-06
2021-08-17 06:30:00	0.00140955	0.00124014	2.86997e-08	-0.00016941	2.91977e-05
2021-08-17 07:00:00	0.00142332	0.00122734	3.8411e-08	-0.000195987	2.91872e-05
2021-08-17 07:30:00	0.00140496	0.00155204	2.16337e-08	0.000147084	2.5971e-05
2021-08-17 08:00:00	0.00214876	0.00262461	2.26432e-07	0.000475849	1.07571e-05
2021-08-17 08:30:00	0.0043067	0.00359573	5.0549e-07	-0.000710978	5.0549e-07
2021-08-17 09:00:00	0.00413223	0.00359224	2.91596e-07	-0.000539996	2.91596e-07
2021-08-17 09:30:00	0.00374656	0.00385618	1.20164e-08	0.000109619	2.02901e-07
2021-08-17 10:00:00	0.00379247	0.00382063	7.92846e-10	2.81575e-05	1.93671e-07
2021-08-17 10:30:00	0.00438476	0.00429672	7.74961e-09	-8.80319e-05	3.94765e-07
2021-08-17 11:00:00	0.00550505	0.00508029	1.80418e-07	-0.000424757	6.41187e-06
2021-08-17 11:30:00	0.00456382	0.00457458	1.15728e-10	1.07577e-05	1.1777e-06
2021-08-17 12:00:00	0.00490817	0.00534629	1.91948e-07	0.000438118	4.84566e-06
2021-08-17 12:30:00	0.00535354	0.00488423	2.20247e-07	-0.000469305	4.77243e-06
2021-08-17 13:00:00	0.00499541	0.00489634	9.81412e-09	-9.90662e-05	3.38035e-06
2021-08-17 13:30:00	0.00491276	0.00484888	4.0812e-09	-6.38843e-05	2.91886e-06
2021-08-17 14:00:00	0.00490358	0.00502511	1.47694e-08	0.000121529	3.51755e-06
2021-08-17 14:30:00	0.00492654	0.00509494	2.83589e-08	0.000168401	3.8742e-06
2021-08-17 15:00:00	0.00411387	0.00407798	1.2879e-09	-3.58873e-05	1.92284e-08
2021-08-17 15:30:00	0.0048944	0.00447058	1.79626e-07	-0.000423823	1.72081e-06
2021-08-17 16:00:00	0.00513315	0.00498834	2.09695e-08	-0.000144808	4.27792e-06
2021-08-17 16:30:00	0.00471074	0.00455853	2.31676e-08	-0.000152209	1.4789e-06
2021-08-17 17:00:00	0.00432507	0.00405214	7.44902e-08	-0.000272929	1.04996e-07
2021-08-17 17:30:00	0.00341139	0.00364474	5.44538e-08	0.000233353	9.94112e-07
2021-08-17 18:00:00	0.0034068	0.00342573	3.58711e-10	1.89397e-05	1.48998e-06
2021-08-17 18:30:00	0.00305326	0.0031531	9.96709e-09	9.98353e-05	3.41075e-06
2021-08-17 19:00:00	0.00281451	0.00257922	5.53595e-08	-0.000235286	7.07266e-06
2021-08-17 19:30:00	0.00222222	0.00214173	6.47879e-09	-8.0491e-05	1.36104e-05
2021-08-17 20:00:00	0.00200643	0.00185056	2.42957e-08	-0.000155871	1.7608e-05
2021-08-18 06:30:00	0.00182736	0.00211568	8.31276e-08	0.000288319	1.68932e-05
2021-08-18 07:00:00	0.00291093	0.00296966	3.44995e-09	5.87363e-05	4.72013e-06
2021-08-18 07:30:00	0.00424702	0.00440984	2.65119e-08	0.000162825	3.64427e-07
2021-08-18 08:00:00	0.00500918	0.00497928	8.93965e-10	-2.98992e-05	3.74534e-06
2021-08-18 08:30:00	0.00531221	0.00504696	7.03566e-08	-0.000265248	5.31764e-06
2021-08-18 09:00:00	0.0054775	0.00535428	1.51847e-08	-0.000123226	7.72062e-06
2021-08-18 09:30:00	0.00530303	0.00514453	2.51235e-08	-0.000158504	5.73305e-06
2021-08-18 10:00:00	0.00580349	0.00530272	2.50773e-07	-0.000500772	9.32098e-06
2021-08-18 10:30:00	0.00591368	0.0056672	6.07523e-08	-0.00024648	1.24447e-05
2021-08-18 11:00:00	0.0059045	0.00571817	3.47202e-08	-0.000186334	1.27412e-05
2021-08-18 11:30:00	0.00591368	0.00553918	1.4025e-07	-0.0003745	1.15579e-05
2021-08-18 12:00:00	0.00593664	0.00588339	2.83517e-09	-5.32463e-05	1.41892e-05
2021-08-18 12:30:00	0.00700643	0.00669273	9.8405e-08	-0.000313696	3.18771e-05
2021-08-18 13:00:00	0.00703398	0.00645004	3.40982e-07	-0.000583937	2.9494e-05
2021-08-18 13:30:00	0.00695133	0.00634655	3.65766e-07	-0.000604786	2.75069e-05
2021-08-18 14:00:00	0.00651056	0.00624705	6.94372e-08	-0.000263509	2.21317e-05
2021-08-18 14:30:00	0.00650597	0.00645212	2.89982e-09	-5.385e-05	2.40581e-05
2021-08-18 15:00:00	0.00631313	0.00644432	1.72112e-08	0.000131191	2.21302e-05
2021-08-18 15:30:00	0.00578512	0.00595278	2.81093e-08	0.000167658	1.35772e-05
2021-08-18 16:00:00	0.00612948	0.00572547	1.63224e-07	-0.00040401	1.44534e-05
2021-08-18 16:30:00	0.00605601	0.00577377	7.96593e-08	-0.00028224	1.42628e-05
2021-08-18 17:00:00	0.00580349	0.00579189	1.34647e-10	-1.16038e-05	1.25472e-05
2021-08-18 17:30:00	0.00531221	0.00537497	3.93876e-09	6.27595e-05	6.938e-06
2021-08-18 18:00:00	0.00514692	0.00494314	4.15296e-08	-0.000203788	4.14889e-06
2021-08-18 18:30:00	0.00440771	0.00441282	2.61261e-11	5.11137e-06	5.88842e-07
2021-08-18 19:00:00	0.00294766	0.00344017	2.42572e-07	0.000492516	2.77337e-06
2021-08-18 19:30:00	0.00284665	0.00271735	1.67169e-08	-0.000129294	6.19599e-06
2021-08-18 20:00:00	0.00226354	0.0023186	3.03065e-09	5.50514e-05	1.20481e-05
2021-08-22 06:30:00	0.000413223	7.25864e-05	1.16033e-07	-0.000340637	5.72651e-05
2021-08-22 07:00:00	0.000238751	0.000320925	6.75248e-09	8.21735e-05	5.61526e-05
2021-08-22 07:30:00	0.000146924	0.00106273	8.387e-07	0.000915806	4.68338e-05
2021-08-22 08:00:00	0.00220845	0.00214937	3.49028e-09	-5.90786e-05	1.36557e-05
2021-08-22 08:30:00	0.00301194	0.00274555	7.0962e-08	-0.000266387	5.27019e-06
2021-08-22 09:00:00	0.00314968	0.00292193	5.18676e-08	-0.000227745	3.9266e-06
2021-08-22 09:30:00	0.00301194	0.00303271	4.31311e-10	2.0768e-05	4.03421e-06
2021-08-22 10:00:00	0.00350321	0.00314691	1.26954e-07	-0.000356306	1.96857e-06
2021-08-22 10:30:00	0.00343434	0.00346571	9.83636e-10	3.1363e-05	1.3297e-06
2021-08-22 11:00:00	0.00399908	0.00357252	1.81958e-07	-0.000426566	2.31919e-07
2021-08-22 11:30:00	0.00337006	0.0038691	2.49038e-07	0.000499037	6.62617e-07
2021-08-22 12:00:00	0.00460973	0.00439402	4.65345e-08	-0.000215719	9.03585e-07
2021-08-22 12:30:00	0.00460973	0.00461175	4.0813e-12	2.02022e-06	1.36495e-06
2021-08-22 13:00:00	0.004573	0.00472592	2.33831e-08	0.000152915	1.55188e-06
2021-08-22 13:30:00	0.00512397	0.00489555	5.21735e-08	-0.000228415	3.8665e-06
2021-08-22 14:00:00	0.00589532	0.00502809	7.52091e-07	-0.000867232	8.23819e-06
2021-08-22 14:30:00	0.00502296	0.00477727	6.03596e-08	-0.000245682	3.0522e-06
2021-08-22 15:00:00	0.00582645	0.00477988	1.09531e-06	-0.00104657	6.51855e-06
2021-08-22 15:30:00	0.00402663	0.004574	2.99619e-07	0.000547375	2.99709e-07
2021-08-22 16:00:00	0.00485308	0.0045847	7.20248e-08	-0.000268374	1.91712e-06
2021-08-22 16:30:00	0.00460973	0.00431151	8.89361e-08	-0.000298222	7.53542e-07
2021-08-22 17:00:00	0.00478421	0.00420137	3.39701e-07	-0.000582838	8.6936e-07
2021-08-22 17:30:00	0.00350321	0.0031822	1.03047e-07	-0.000321009	1.87077e-06
2021-08-22 18:00:00	0.00351699	0.0034787	1.46604e-09	-3.82888e-05	1.11829e-06
2021-08-22 18:30:00	0.00270432	0.00252158	3.33908e-08	-0.000182731	7.9935e-06
2021-08-22 19:00:00	0.00182277	0.00159291	5.28352e-08	-0.000229859	2.15063e-05
2021-08-22 19:30:00	0.00140496	0.00101528	1.51847e-07	-0.000389675	3.173e-05
2021-08-22 20:00:00	0.000564738	0.000658728	8.83402e-09	9.39894e-05	4.6645e-05
2021-08-23 06:30:00	0.000440771	0.000263376	3.14692e-08	-0.000177396	5.40083e-05
2021-08-23 07:00:00	0.000826446	0.000728914	9.51264e-09	-9.75328e-05	4.22216e-05
2021-08-23 07:30:00	0.00165289	0.00192228	7.25674e-08	0.000269383	2.00526e-05
2021-08-23 08:00:00	0.00354913	0.00349935	2.47758e-09	-4.97753e-05	1.00942e-06
2021-08-23 08:30:00	0.0043067	0.00436759	3.70745e-09	6.08888e-05	3.85787e-07
2021-08-23 09:00:00	0.00484389	0.00468101	2.65298e-08	-0.00016288	2.16599e-06
2021-08-23 09:30:00	0.00495868	0.004831	1.63015e-08	-0.000127677	3.01543e-06
2021-08-23 10:00:00	0.00602388	0.00577772	6.05945e-08	-0.00024616	1.40506e-05
2021-08-23 10:30:00	0.0060101	0.00552755	2.32853e-07	-0.000482549	1.21416e-05
2021-08-23 11:00:00	0.00685032	0.00663809	4.50439e-08	-0.000212235	2.95417e-05
2021-08-23 11:30:00	0.00685032	0.00638912	2.12707e-07	-0.000461201	2.68973e-05
2021-08-23 12:00:00	0.00702479	0.00647192	3.0567e-07	-0.000552875	2.96321e-05
2021-08-23 12:30:00	0.00726354	0.00706539	3.92667e-08	-0.000198158	3.93851e-05
2021-08-23 13:00:00	0.00708907	0.00756645	2.27885e-07	0.000477373	4.35909e-05
2021-08-23 13:30:00	0.00850321	0.00766049	7.10182e-07	-0.000842723	6.57806e-05
2021-08-23 14:00:00	0.00767677	0.00756912	1.15875e-08	-0.000107645	5.17351e-05
2021-08-23 14:30:00	0.00791552	0.00743794	2.28081e-07	-0.000477579	5.32941e-05
2021-08-23 15:00:00	0.00708907	0.00724014	2.28215e-08	0.000151068	3.93886e-05
2021-08-23 15:30:00	0.007236	0.00689946	1.13257e-07	-0.000336536	3.69941e-05
2021-08-23 16:00:00	0.00722222	0.00683751	1.48002e-07	-0.000384711	3.60787e-05
2021-08-23 16:30:00	0.00682277	0.00650864	9.86805e-08	-0.000314135	2.78598e-05
2021-08-23 17:00:00	0.00585399	0.00571134	2.03504e-08	-0.000142655	1.23352e-05
2021-08-23 17:30:00	0.00543618	0.00491664	2.69925e-07	-0.000519543	5.28834e-06
2021-08-23 18:00:00	0.00347567	0.00381145	1.12752e-07	0.000335785	5.8685e-07
2021-08-23 18:30:00	0.00277778	0.0027553	5.05226e-10	-2.24772e-05	6.3509e-06
2021-08-23 19:00:00	0.00216713	0.00213019	1.36446e-09	-3.69386e-05	1.41065e-05
2021-08-23 19:30:00	0.00163453	0.00176526	1.70919e-08	0.000130736	2.1654e-05
2021-08-23 20:00:00	0.00208448	0.0016414	1.9632e-07	-0.00044308	1.87255e-05
2021-08-24 06:30:00	0.000211203	0.000211283	6.48792e-15	8.05476e-08	5.82275e-05
2021-08-24 07:00:00	0.000224977	0.00025744	1.05384e-09	3.2463e-05	5.73164e-05
2021-08-24 07:30:00	0.000624426	0.000627135	7.33648e-12	2.70859e-06	4.6262e-05
2021-08-24 08:00:00	0.00145546	0.00149577	1.62477e-09	4.03085e-05	2.60298e-05
2021-08-24 08:30:00	0.00291552	0.00304117	1.57875e-08	0.000125648	4.39528e-06
2021-08-24 09:00:00	0.00430211	0.00422927	5.30645e-09	-7.28454e-05	2.28676e-07
2021-08-24 09:30:00	0.0049449	0.00507892	1.79601e-08	0.000134015	3.88344e-06
2021-08-24 10:00:00	0.0053719	0.00518571	3.46677e-08	-0.000186193	6.27217e-06
2021-08-24 10:30:00	0.00462351	0.00456027	3.99914e-09	-6.32388e-05	1.27825e-06
2021-08-24 11:00:00	0.00713499	0.00671208	1.78846e-07	-0.000422902	3.35692e-05
2021-08-24 11:30:00	0.00808999	0.00815959	4.84353e-09	6.95955e-05	6.7181e-05
2021-08-24 12:00:00	0.00660698	0.00680603	3.96212e-08	0.000199051	2.87278e-05
2021-08-24 12:30:00	0.00854454	0.00824537	8.95021e-08	-0.000299169	7.63304e-05
2021-08-24 13:00:00	0.00734619	0.00812249	6.0265e-07	0.000776305	5.49897e-05
2021-08-24 13:30:00	0.0081359	0.00791519	4.87147e-08	-0.000220714	6.39667e-05
2021-08-24 14:00:00	0.00805785	0.00766117	1.5736e-07	-0.000396686	5.87651e-05
2021-08-24 14:30:00	0.00730487	0.00702433	7.87011e-08	-0.000280537	3.93884e-05
2021-08-24 15:00:00	0.00722222	0.0068331	1.51417e-07	-0.000389123	3.60257e-05
2021-08-24 15:30:00	0.00652433	0.006516	6.95149e-11	-8.33756e-06	2.48717e-05
2021-08-24 16:00:00	0.00652433	0.00644385	6.47834e-09	-8.04881e-05	2.41572e-05
2021-08-24 16:30:00	0.00682277	0.00626064	3.15991e-07	-0.000562131	2.53033e-05
2021-08-24 17:00:00	0.00634527	0.00618473	2.57736e-08	-0.000160542	2.00419e-05
2021-08-24 17:30:00	0.00543618	0.00589951	2.14677e-07	0.000463332	1.07749e-05
2021-08-24 18:00:00	0.00463269	0.00403676	3.55135e-07	-0.000595932	3.7979e-07
2021-08-24 18:30:00	0.00322314	0.00349531	7.40747e-08	0.000272167	1.7815e-06
2021-08-24 19:00:00	0.00282828	0.00255346	7.55293e-08	-0.000274826	7.13658e-06
2021-08-24 19:30:00	0.00141414	0.00180399	1.51983e-07	0.00038985	2.33777e-05
2021-08-24 20:00:00	0.00147383	0.00135306	1.45857e-08	-0.000120771	2.73141e-05
2021-08-25 06:30:00	0.00352617	0.00332111	4.2049e-08	-0.000205058	1.45418e-06
2021-08-25 07:00:00	0.00406795	0.00372918	1.14765e-07	-0.00033877	1.14765e-07
2021-08-25 07:30:00	0.00431129	0.00412933	3.31096e-08	-0.000181961	1.50118e-07
2021-08-25 08:00:00	0.00431129	0.00413224	3.20595e-08	-0.000179052	1.52381e-07
2021-08-25 08:30:00	0.00472452	0.00446468	6.75135e-08	-0.000259834	1.29055e-06
2021-08-25 09:00:00	0.00450413	0.00470112	3.88031e-08	0.000196985	1.32727e-06
2021-08-25 09:30:00	0.00561524	0.0059922	1.42099e-07	0.000376961	1.26328e-05
2021-08-25 10:00:00	0.00605142	0.00712659	1.15598e-06	0.00107516	2.62639e-05
2021-08-25 10:30:00	0.00625344	0.00677589	2.72946e-07	0.000522442	2.47621e-05
2021-08-25 11:00:00	0.00716713	0.0081211	9.1006e-07	0.000953971	5.23459e-05
2021-08-25 11:30:00	0.00751607	0.00795722	1.94609e-07	0.000441146	5.5058e-05
2021-08-25 12:00:00	0.00703398	0.00792138	7.8749e-07	0.000887406	4.76401e-05
2021-08-25 12:30:00	0.00701102	0.00790419	7.97754e-07	0.000893171	4.70875e-05
2021-08-25 13:00:00	0.00711662	0.00787262	5.71529e-07	0.000755995	4.81089e-05
2021-08-25 13:30:00	0.00725436	0.00779402	2.91229e-07	0.000539657	4.89329e-05
2021-08-25 14:00:00	0.00724059	0.00785343	3.75582e-07	0.000612847	4.95735e-05
2021-08-25 14:30:00	0.00703398	0.0074824	2.01085e-07	0.000448425	4.17729e-05
2021-08-25 15:00:00	0.00693297	0.00740156	2.19581e-07	0.000468594	3.94553e-05
2021-08-25 15:30:00	0.00616162	0.00716216	1.00109e-06	0.00100055	2.77792e-05
2021-08-25 16:00:00	0.00662534	0.00710465	2.29733e-07	0.000479304	3.22262e-05
2021-08-25 16:30:00	0.00660698	0.0069223	9.9426e-08	0.000315319	2.99877e-05
2021-08-25 17:00:00	0.00651515	0.00674394	5.23449e-08	0.00022879	2.71016e-05
2021-08-25 17:30:00	0.00564279	0.00631174	4.47489e-07	0.000668946	1.52205e-05
2021-08-25 18:00:00	0.00401286	0.00439801	1.48344e-07	0.000385154	1.48344e-07
2021-08-25 18:30:00	0.00310836	0.00353179	1.79294e-07	0.000423431	1.99667e-06
2021-08-25 19:00:00	0.00213499	0.00289866	5.83192e-07	0.00076367	9.1176e-06
2021-08-25 19:30:00	0.0020753	0.00220282	1.62617e-08	0.000127521	1.42511e-05
2021-08-25 20:00:00	0.00169881	0.00187141	2.97924e-08	0.000172605	2.00969e-05
2021-08-26 06:30:00	0.002236	0.00244123	4.21202e-08	0.000205232	1.13971e-05
2021-08-26 07:00:00	0.00294307	0.00447727	2.35378e-06	0.0015342	2.35378e-06
2021-08-26 07:30:00	0.00375574	0.00421555	2.11427e-07	0.000459812	2.11427e-07
2021-08-26 08:00:00	0.00334711	0.00427202	8.55461e-07	0.000924912	8.55461e-07
2021-08-26 08:30:00	0.00350781	0.00468256	1.38005e-06	0.00117475	1.38005e-06
2021-08-26 09:00:00	0.00414601	0.0048195	4.53594e-07	0.000673494	8.32341e-07
2021-08-26 09:30:00	0.00556474	0.00672145	1.33797e-06	0.00115671	1.79183e-05
2021-08-26 10:00:00	0.00626263	0.00641645	2.36618e-08	0.000153824	2.13989e-05
2021-08-26 10:30:00	0.00703398	0.0078022	5.90164e-07	0.000768221	4.6009e-05
2021-08-26 11:00:00	0.00806703	0.00893873	7.59849e-07	0.000871693	8.01487e-05
2021-08-26 11:30:00	0.00701561	0.00679723	4.76903e-08	-0.000218381	3.31737e-05
2021-08-26 12:00:00	0.00733242	0.00810922	6.0343e-07	0.000776808	5.45893e-05
2021-08-26 12:30:00	0.00713499	0.00841861	1.6477e-06	0.00128363	5.62563e-05
2021-08-26 13:00:00	0.00807622	0.00879544	5.1728e-07	0.000719222	7.77655e-05
2021-08-26 13:30:00	0.00823691	0.00885508	3.82134e-07	0.00061817	8.17003e-05
2021-08-26 14:00:00	0.0085124	0.00903184	2.69825e-07	0.000519447	9.00803e-05
2021-08-26 14:30:00	0.00745179	0.00850824	1.11609e-06	0.00105645	6.25184e-05
2021-08-26 15:00:00	0.00767218	0.00813998	2.18838e-07	0.000467801	6.02017e-05
2021-08-26 15:30:00	0.00713499	0.00761808	2.33383e-07	0.000483097	4.48886e-05
2021-08-26 16:00:00	0.00707989	0.0072983	4.77015e-08	0.000218407	4.00057e-05
2021-08-26 16:30:00	0.00713499	0.00713111	1.50278e-11	-3.87657e-06	3.86003e-05
2021-08-26 17:00:00	0.00706612	0.00682113	6.00177e-08	-0.000244985	3.40364e-05
2021-08-26 17:30:00	0.0068595	0.0071421	7.98594e-08	0.000282594	3.53838e-05
2021-08-26 18:00:00	0.00437098	0.0050041	4.00834e-07	0.000633114	1.74742e-06
2021-08-26 18:30:00	0.00271809	0.00375976	1.08508e-06	0.00104167	2.48165e-06
2021-08-26 19:00:00	0.00247475	0.00320554	5.34058e-07	0.000730793	5.63061e-06
2021-08-26 19:30:00	0.00236455	0.0024692	1.09506e-08	0.000104645	1.03647e-05
2021-08-26 20:00:00	0.00227732	0.00202871	6.18084e-08	-0.000248613	1.40412e-05
2021-08-27 06:30:00	0.00182736	0.00146104	1.34196e-07	-0.000366328	2.27031e-05
2021-08-27 07:00:00	0.00306703	0.00313789	5.02126e-09	7.08609e-05	3.41603e-06
2021-08-27 07:30:00	0.00389348	0.00421702	1.04678e-07	0.000323539	1.04678e-07
2021-08-27 08:00:00	0.00474747	0.00436063	1.49652e-07	-0.000386849	1.11286e-06
2021-08-27 08:30:00	0.00410927	0.00428829	3.20461e-08	0.000179014	1.18601e-07
2021-08-27 09:00:00	0.00491276	0.00435963	3.05957e-07	-0.000553133	1.48649e-06
2021-08-27 09:30:00	0.0051607	0.00541326	6.37881e-08	0.000252563	6.35434e-06
2021-08-27 10:00:00	0.00681359	0.00657626	5.63239e-08	-0.000237327	2.84801e-05
2021-08-27 10:30:00	0.00761249	0.00707439	2.89554e-07	-0.000538103	4.40059e-05
2021-08-27 11:00:00	0.00835629	0.00801184	1.18643e-07	-0.000344445	6.91385e-05
2021-08-27 11:30:00	0.00822314	0.00777495	2.00871e-07	-0.000448186	6.31217e-05
2021-08-27 12:00:00	0.00762167	0.00742007	4.0644e-08	-0.000201604	4.884e-05
2021-08-27 12:30:00	0.00859504	0.0083758	4.8066e-08	-0.00021924	7.95248e-05
2021-08-27 13:00:00	0.0101331	0.00881014	1.75035e-06	-0.00132301	0.000118595
2021-08-27 13:30:00	0.00844812	0.00864272	3.78717e-08	0.000194607	8.16794e-05
2021-08-27 14:00:00	0.00906336	0.00883002	5.44497e-08	-0.000233345	9.68295e-05
2021-08-27 14:30:00	0.00923324	0.00857026	4.3955e-07	-0.000662985	9.50687e-05
2021-08-27 15:00:00	0.00943526	0.0082017	1.52166e-06	-0.00123356	9.1849e-05
2021-08-27 15:30:00	0.00843893	0.00777223	4.44491e-07	-0.000666701	6.65528e-05
2021-08-27 16:00:00	0.00763545	0.00756377	5.13756e-09	-7.16768e-05	5.10658e-05
2021-08-27 16:30:00	0.00702479	0.00743595	1.69052e-07	0.00041116	4.10569e-05
2021-08-27 17:00:00	0.00719927	0.00667969	2.69957e-07	-0.000519574	3.39397e-05
2021-08-27 17:30:00	0.00671258	0.00623847	2.24778e-07	-0.000474108	2.39892e-05
2021-08-27 18:00:00	0.00471534	0.00513379	1.75104e-07	0.000418454	3.22542e-06
2021-08-27 18:30:00	0.00374656	0.00375744	1.18512e-10	1.08863e-05	3.01597e-07
2021-08-27 19:00:00	0.00274564	0.00264881	9.37503e-09	-9.68248e-05	7.06883e-06
2021-08-27 19:30:00	0.00195592	0.00199156	1.27026e-09	3.56407e-05	1.68567e-05
2021-08-27 20:00:00	0.00204775	0.0016687	1.4368e-07	-0.000379052	1.88072e-05
2021-09-08 06:30:00	0.000766758	1.46725e-05	5.65633e-07	-0.000752086	5.28783e-05
2021-09-08 07:00:00	0.000367309	3.8289e-06	1.32118e-07	-0.000363481	5.90137e-05
2021-09-08 07:30:00	0.000477502	3.8289e-06	2.24366e-07	-0.000473673	5.73329e-05
2021-09-08 08:00:00	0.000266299	0.000121867	2.08607e-08	-0.000144432	5.87524e-05
2021-09-08 08:30:00	0.000651974	0.000520025	1.74107e-08	-0.00013195	4.73506e-05
2021-09-08 09:00:00	0.00130395	0.00171907	1.72326e-07	0.000415122	2.53025e-05
2021-09-08 09:30:00	0.00271809	0.0026839	1.1689e-09	-3.41891e-05	7.02879e-06
2021-09-08 10:00:00	0.00358586	0.00317615	1.67862e-07	-0.00040971	1.66712e-06
2021-09-08 10:30:00	0.00431129	0.00396258	1.21603e-07	-0.000348716	1.21603e-07
2021-09-08 11:00:00	0.00579431	0.00530949	2.35044e-07	-0.000484813	9.3063e-06
2021-09-08 11:30:00	0.00612489	0.00547129	4.27187e-07	-0.000653596	1.25528e-05
2021-09-08 12:00:00	0.00614325	0.00539828	5.54975e-07	-0.000744967	1.21686e-05
2021-09-08 12:30:00	0.00605601	0.00542001	4.04497e-07	-0.000636001	1.17159e-05
2021-09-08 13:00:00	0.00644628	0.00618097	7.03925e-08	-0.000265316	2.09221e-05
2021-09-08 13:30:00	0.00764463	0.00669143	9.08582e-07	-0.000953196	3.94746e-05
2021-09-08 14:00:00	0.00725436	0.00646275	6.26651e-07	-0.000791613	3.20801e-05
2021-09-08 14:30:00	0.00761249	0.00642722	1.40486e-06	-0.00118527	3.58386e-05
2021-09-08 15:00:00	0.00661157	0.00621826	1.54694e-07	-0.000393312	2.28164e-05
2021-09-08 15:30:00	0.00703857	0.00610612	8.69453e-07	-0.000932444	2.59235e-05
2021-09-08 16:00:00	0.00578512	0.00583556	2.54425e-09	5.04405e-05	1.27271e-05
2021-09-08 16:30:00	0.00559688	0.00546597	1.7136e-08	-0.000130904	9.05813e-06
2021-09-08 17:00:00	0.00604224	0.00537484	4.45419e-07	-0.000667397	1.13159e-05
2021-09-08 17:30:00	0.00513315	0.00503184	1.0264e-08	-0.000101312	4.45974e-06
2021-09-08 18:00:00	0.00355372	0.00350234	2.6393e-09	-5.13741e-05	9.94237e-07
2021-09-08 18:30:00	0.00241047	0.00257062	2.56495e-08	0.000160155	9.43772e-06
2021-09-08 19:00:00	0.00206612	0.00207717	1.22267e-10	1.10575e-05	1.52872e-05
2021-09-08 19:30:00	0.00184114	0.00185247	1.28306e-10	1.13272e-05	1.90059e-05
2021-09-08 20:00:00	0.00169881	0.00169129	5.64394e-11	-7.51262e-06	2.17443e-05
2021-09-09 06:30:00	0.000247934	0.000327021	6.2547e-09	7.90867e-05	5.59238e-05
2021-09-09 07:00:00	0.000413223	0.000329537	7.00342e-09	-8.36865e-05	5.34422e-05
2021-09-09 07:30:00	0.000344353	0.000539804	3.82014e-08	0.000195452	5.13949e-05
2021-09-09 08:00:00	0.00123967	0.00115577	7.03874e-09	-8.38972e-05	3.201e-05
2021-09-09 08:30:00	0.00247934	0.00227699	4.09447e-08	-0.000202348	1.08692e-05
2021-09-09 09:00:00	0.00336547	0.00300813	1.27697e-07	-0.000357347	2.82099e-06
2021-09-09 09:30:00	0.00403581	0.00342976	3.67294e-07	-0.000606048	3.67294e-07
2021-09-09 10:00:00	0.00535354	0.00462843	5.25771e-07	-0.000725101	3.72024e-06
2021-09-09 10:30:00	0.00504591	0.00431737	5.30782e-07	-0.000728548	1.71637e-06
2021-09-09 11:00:00	0.00605601	0.00501827	1.07692e-06	-0.00103775	9.12708e-06
2021-09-09 11:30:00	0.00544536	0.00463984	6.48873e-07	-0.000805527	4.12911e-06
2021-09-09 12:00:00	0.00618457	0.00598023	4.1757e-08	-0.000204345	1.69054e-05
2021-09-09 12:30:00	0.00643251	0.0060961	1.1317e-07	-0.000336408	2.00295e-05
2021-09-09 13:00:00	0.00685491	0.00653413	1.02898e-07	-0.000320778	2.84715e-05
2021-09-09 13:30:00	0.00761249	0.00679549	6.67488e-07	-0.000816999	4.03835e-05
2021-09-09 14:00:00	0.00619835	0.00625441	3.14262e-09	5.60591e-05	1.93563e-05
2021-09-09 14:30:00	0.00661157	0.00608859	2.73512e-07	-0.000522984	2.15944e-05
2021-09-09 15:00:00	0.00619835	0.00589812	9.01374e-08	-0.000300229	1.63482e-05
2021-09-09 15:30:00	0.00633609	0.00573574	3.60415e-07	-0.000600345	1.61496e-05
2021-09-09 16:00:00	0.0053719	0.00462518	5.57593e-07	-0.000746721	3.77876e-06
2021-09-09 16:30:00	0.0047337	0.00486078	1.61479e-08	0.000127075	2.3756e-06
2021-09-09 17:00:00	0.00494949	0.00476012	3.58647e-08	-0.00018938	2.74377e-06
2021-09-09 17:30:00	0.00380624	0.00378754	3.49956e-10	-1.87071e-05	2.11045e-07
2021-09-09 18:00:00	0.00267677	0.0026152	3.79105e-09	-6.15715e-05	7.6243e-06
2021-09-09 18:30:00	0.00168503	0.00189645	4.46972e-08	0.000211417	1.99961e-05
2021-09-09 19:00:00	0.00152433	0.00160358	6.28058e-09	7.92501e-05	2.42582e-05
2021-09-09 19:30:00	0.00168962	0.00141318	7.64203e-08	-0.000276442	2.45062e-05
2021-09-09 20:00:00	0.0012259	0.00137537	2.23442e-08	0.00014948	2.97233e-05
2021-09-10 06:30:00	0.000247934	0.000271955	5.76992e-10	2.40207e-05	5.67505e-05
2021-09-10 07:00:00	0.000238751	0.000271955	1.10247e-09	3.32034e-05	5.68889e-05
2021-09-10 07:30:00	0.000312213	0.00035215	1.59496e-09	3.99369e-05	5.45946e-05
2021-09-10 08:00:00	0.000725436	0.000810317	7.20483e-09	8.48813e-05	4.24768e-05
2021-09-10 08:30:00	0.00246556	0.00255179	7.43504e-09	8.62266e-05	9.21621e-06
2021-09-10 09:00:00	0.00378788	0.00328474	2.53147e-07	-0.000503137	9.61493e-07
2021-09-10 09:30:00	0.00382461	0.00377915	2.06648e-09	-4.54586e-05	2.01976e-07
2021-09-10 10:00:00	0.00361341	0.00410995	2.46556e-07	0.000496544	2.46556e-07
2021-09-10 10:30:00	0.00533517	0.00490368	1.86184e-07	-0.00043149	4.77716e-06
2021-09-10 11:00:00	0.00534894	0.00522666	1.49536e-08	-0.000122285	6.36263e-06
2021-09-10 11:30:00	0.00509183	0.00586189	5.92998e-07	0.000770064	8.41314e-06
2021-09-10 12:00:00	0.00685491	0.00584474	1.02045e-06	-0.00101017	2.15897e-05
2021-09-10 12:30:00	0.00722222	0.00635906	7.45047e-07	-0.000863161	3.056e-05
2021-09-10 13:00:00	0.00722222	0.00692939	8.57529e-08	-0.000292836	3.71909e-05
2021-09-10 13:30:00	0.00752525	0.00715845	1.34547e-07	-0.000366807	4.39638e-05
2021-09-10 14:00:00	0.00762167	0.00677288	7.20453e-07	-0.000848795	4.0213e-05
2021-09-10 14:30:00	0.00722222	0.00695905	6.92613e-08	-0.000263175	3.75535e-05
2021-09-10 15:00:00	0.0072314	0.00660269	3.95282e-07	-0.000628714	3.3419e-05
2021-09-10 15:30:00	0.00634527	0.00624298	1.04637e-08	-0.000102292	2.05669e-05
2021-09-10 16:00:00	0.00633609	0.00576	3.31873e-07	-0.000576084	1.63452e-05
2021-09-10 16:30:00	0.00559688	0.00519325	1.62912e-07	-0.000403624	7.49092e-06
2021-09-10 17:00:00	0.00531221	0.00479153	2.71114e-07	-0.000520686	4.20481e-06
2021-09-10 17:30:00	0.00432507	0.00402782	8.83544e-08	-0.000297245	8.98292e-08
2021-09-10 18:00:00	0.00362259	0.0035804	1.77957e-09	-4.21849e-05	7.22813e-07
2021-09-10 18:30:00	0.00282369	0.00269841	1.56954e-08	-0.000125281	6.40635e-06
2021-09-10 19:00:00	0.0019146	0.00217545	6.80413e-08	0.000260847	1.57064e-05
2021-09-10 19:30:00	0.00189624	0.0019152	3.59501e-10	1.89605e-05	1.79924e-05
2021-09-10 20:00:00	0.00183655	0.00182433	1.49275e-10	-1.22178e-05	1.92923e-05
2021-09-11 06:30:00	0.000431589	0.000559769	1.64303e-08	0.000128181	4.98693e-05
2021-09-11 07:00:00	0.000491276	0.000494617	1.11606e-11	3.34076e-06	4.99465e-05
2021-09-11 07:30:00	0.000812672	0.000602636	4.41152e-08	-0.000210036	4.40613e-05
2021-09-11 08:00:00	0.000927456	0.00104596	1.40433e-08	0.000118505	3.69635e-05
2021-09-11 08:30:00	0.0022314	0.00206366	2.81399e-08	-0.000167749	1.41234e-05
2021-09-11 09:00:00	0.00383379	0.00353195	9.11109e-08	-0.000301846	4.72572e-07
2021-09-11 09:30:00	0.00370523	0.00407925	1.39891e-07	0.00037402	1.39891e-07
2021-09-11 10:00:00	0.00411387	0.00412226	7.04488e-11	8.39338e-06	3.34697e-08
2021-09-11 10:30:00	0.00459596	0.00455008	2.10452e-09	-4.5875e-05	1.19436e-06
2021-09-11 11:00:00	0.00508724	0.00482914	6.66153e-08	-0.000258099	3.47149e-06
2021-09-11 11:30:00	0.00532599	0.00510395	4.92992e-08	-0.000222034	5.649e-06
2021-09-11 12:00:00	0.0057989	0.00535379	1.98119e-07	-0.000445105	9.60698e-06
2021-09-11 12:30:00	0.00642332	0.00584413	3.35467e-07	-0.000579195	1.77601e-05
2021-09-11 13:00:00	0.00669421	0.00618412	2.60196e-07	-0.000510094	2.32821e-05
2021-09-11 13:30:00	0.00701561	0.00630342	5.07212e-07	-0.000712188	2.77292e-05
2021-09-11 14:00:00	0.00703398	0.0061734	7.406e-07	-0.000860581	2.65657e-05
2021-09-11 14:30:00	0.00726354	0.00652893	5.39661e-07	-0.000734616	3.29395e-05
2021-09-11 15:00:00	0.00578512	0.00614191	1.27296e-07	0.000356785	1.50068e-05
2021-09-11 15:30:00	0.00619835	0.00624361	2.04902e-09	4.52661e-05	1.92614e-05
2021-09-11 16:00:00	0.00573462	0.00581357	6.23373e-09	7.8954e-05	1.22151e-05
2021-09-11 16:30:00	0.0043067	0.00503184	5.2582e-07	0.000725135	1.65216e-06
2021-09-11 17:00:00	0.00414601	0.00474747	3.61758e-07	0.000601464	7.06098e-07
2021-09-11 17:30:00	0.00386593	0.00443139	3.19746e-07	0.000565461	3.19746e-07
2021-09-11 18:00:00	0.00365473	0.00346621	3.554e-08	-0.00018852	8.69072e-07
2021-09-11 18:30:00	0.00183655	0.00278136	8.92678e-07	0.000944817	1.18011e-05
2021-09-11 19:00:00	0.00316345	0.00237416	6.22976e-07	-0.000789289	6.32805e-06
2021-09-11 19:30:00	0.00174013	0.00215268	1.702e-07	0.000412553	1.73087e-05
2021-09-11 20:00:00	0.00112489	0.00202559	8.11275e-07	0.000900708	2.40365e-05
2021-09-12 06:30:00	0.000826446	0.00105277	5.1221e-08	0.00022632	3.81178e-05
2021-09-12 07:00:00	0.000826446	0.00108981	6.93579e-08	0.000263359	3.76619e-05
2021-09-12 07:30:00	0.000114784	0.00123848	1.26269e-06	0.0011237	4.48888e-05
2021-09-12 08:00:00	0.00123967	0.0015997	1.29621e-07	0.00036003	2.71838e-05
2021-09-12 08:30:00	0.00123967	0.00212142	7.77492e-07	0.000881755	2.20157e-05
2021-09-12 09:00:00	0.00165289	0.00255848	8.2009e-07	0.000905588	1.47595e-05
2021-09-12 09:30:00	0.00206612	0.00285789	6.26909e-07	0.000791776	9.79171e-06
2021-09-12 10:00:00	0.00266299	0.00312561	2.14015e-07	0.000462618	5.12829e-06
2021-09-12 10:30:00	0.00271809	0.00350616	6.21052e-07	0.000788068	3.34498e-06
2021-09-12 11:00:00	0.00354454	0.0042489	4.96134e-07	0.000704368	4.96134e-07
2021-09-12 11:30:00	0.00313131	0.00458675	2.11829e-06	0.00145543	2.11829e-06
2021-09-12 12:00:00	0.00310376	0.00487635	3.14208e-06	0.00177259	3.14208e-06
2021-09-12 12:30:00	0.00472452	0.00548075	5.71883e-07	0.000756229	4.63148e-06
2021-09-12 13:00:00	0.00533976	0.00578128	1.94937e-07	0.000441517	9.41177e-06
2021-09-12 13:30:00	0.00438476	0.00585638	2.16566e-06	0.00147162	4.78714e-06
2021-09-12 14:00:00	0.00513774	0.00584597	5.01581e-07	0.000708224	8.58799e-06
2021-09-12 14:30:00	0.00469697	0.00562065	8.53187e-07	0.000923681	5.1277e-06
2021-09-12 15:00:00	0.00461892	0.00558953	9.42095e-07	0.000970616	4.64519e-06
2021-09-12 15:30:00	0.00454086	0.00546597	8.55829e-07	0.00092511	3.81678e-06
2021-09-12 16:00:00	0.00373737	0.00531822	2.49908e-06	0.00158085	2.49908e-06
2021-09-12 16:30:00	0.00428375	0.00492884	4.16148e-07	0.000645095	1.34423e-06
2021-09-12 17:00:00	0.00370983	0.00466649	9.15214e-07	0.000956668	9.15214e-07
2021-09-12 17:30:00	0.00335629	0.00401818	4.38103e-07	0.000661893	4.6064e-07
2021-09-12 18:00:00	0.00205693	0.00292996	7.6218e-07	0.000873029	9.40209e-06
2021-09-12 18:30:00	0.00128558	0.00215778	7.60721e-07	0.000872193	2.12504e-05
2021-09-12 19:00:00	0.00124426	0.00181584	3.26708e-07	0.000571583	2.49308e-05
2021-09-12 19:30:00	0.000886134	0.00159723	5.05655e-07	0.000711094	3.10228e-05
2021-09-12 20:00:00	0.000835629	0.00158313	5.58764e-07	0.000747505	3.17466e-05
2021-09-13 06:30:00	0.000238751	0.000323825	7.23751e-09	8.50735e-05	5.61091e-05
2021-09-13 07:00:00	0.000211203	0.000261487	2.52851e-09	5.02843e-05	5.74638e-05
2021-09-13 07:30:00	0.000114784	0.000248535	1.78894e-08	0.000133751	5.91339e-05
2021-09-13 08:00:00	0.000128558	0.000253052	1.54986e-08	0.000124493	5.8853e-05
2021-09-13 08:30:00	0.000211203	0.000304805	8.76125e-09	9.36016e-05	5.68089e-05
2021-09-13 09:00:00	0.000224977	0.000559249	1.11737e-07	0.000334272	5.28377e-05
2021-09-13 09:30:00	0.000224977	0.0010873	7.43606e-07	0.000862326	4.54397e-05
2021-09-13 10:00:00	0.00123967	0.00200914	5.92087e-07	0.000769472	2.30819e-05
2021-09-13 10:30:00	0.00165289	0.00236117	5.01661e-07	0.00070828	1.63144e-05
2021-09-13 11:00:00	0.00143251	0.00272023	1.65824e-06	0.00128773	1.52134e-05
2021-09-13 11:30:00	0.00193756	0.00292466	9.74379e-07	0.000987106	1.01822e-05
2021-09-13 12:00:00	0.00330579	0.00319719	1.17922e-08	-0.000108592	2.40312e-06
2021-09-13 12:30:00	0.00318641	0.00362093	1.88808e-07	0.00043452	1.55211e-06
2021-09-13 13:00:00	0.00390725	0.00403189	1.55332e-08	0.000124632	1.55332e-08
2021-09-13 13:30:00	0.00432507	0.00408334	5.84326e-08	-0.000241728	1.26189e-07
2021-09-13 14:00:00	0.00431129	0.00456624	6.49976e-08	0.000254946	6.79566e-07
2021-09-13 14:30:00	0.00471074	0.0048081	9.47853e-09	9.73577e-05	2.14818e-06
2021-09-13 15:00:00	0.00399908	0.00496249	9.2816e-07	0.00096341	9.2816e-07
2021-09-13 15:30:00	0.00459596	0.00484633	6.26857e-08	0.000250371	1.92963e-06
2021-09-13 16:00:00	0.0037236	0.00472716	1.00713e-06	0.00100356	1.00713e-06
2021-09-13 16:30:00	0.00383379	0.00460892	6.00824e-07	0.000775128	6.00824e-07
2021-09-13 17:00:00	0.00376492	0.00418406	1.75679e-07	0.000419141	1.75679e-07
2021-09-13 17:30:00	0.00284206	0.00357127	5.31746e-07	0.000729209	2.68912e-06
2021-09-13 18:00:00	0.00182736	0.00282387	9.93027e-07	0.000996507	1.15732e-05
2021-09-13 18:30:00	0.00124426	0.00215425	8.28078e-07	0.000909988	2.16659e-05
2021-09-13 19:00:00	0.000913682	0.00176559	7.2574e-07	0.000851904	2.88789e-05
2021-09-13 19:30:00	0.000858586	0.00153936	4.6345e-07	0.000680772	3.19817e-05
2021-09-13 20:00:00	0.000895317	0.00138783	2.42568e-07	0.000492511	3.32933e-05
2021-09-14 06:30:00	0.000238751	0.00041671	3.16693e-08	0.000177959	5.47262e-05
2021-09-14 07:00:00	0.000826446	0.000368046	2.10131e-07	-0.000458401	4.70416e-05
2021-09-14 07:30:00	0.000445363	0.000444034	1.7661e-12	-1.32895e-06	5.13198e-05
2021-09-14 08:00:00	0.000886134	0.000725391	2.58382e-08	-0.000160743	4.14949e-05
2021-09-14 08:30:00	0.000831038	0.00171004	7.72637e-07	0.000878998	3.03833e-05
2021-09-14 09:00:00	0.00206612	0.00265413	3.45757e-07	0.000588011	1.11085e-05
2021-09-14 09:30:00	0.00335629	0.00337518	3.56826e-10	1.88898e-05	1.74691e-06
2021-09-14 10:00:00	0.00285583	0.00357559	5.18058e-07	0.000719763	2.63008e-06
2021-09-14 10:30:00	0.00274564	0.00403087	1.65182e-06	0.00128523	1.65182e-06
2021-09-14 11:00:00	0.00354454	0.00481751	1.62045e-06	0.00127297	1.62045e-06
2021-09-14 11:30:00	0.00419651	0.0047965	3.59983e-07	0.000599986	8.83279e-07
2021-09-14 12:00:00	0.00455923	0.00517258	3.76194e-07	0.000613347	2.81779e-06
2021-09-14 12:30:00	0.00475666	0.00527639	2.70127e-07	0.000519737	3.9199e-06
2021-09-14 13:00:00	0.00418733	0.00526133	1.15349e-06	0.001074	1.94737e-06
2021-09-14 13:30:00	0.0045225	0.00541825	8.02373e-07	0.000895753	3.56292e-06
2021-09-14 14:00:00	0.00465565	0.00551985	7.46848e-07	0.000864203	4.50424e-06
2021-09-14 14:30:00	0.00434803	0.00520649	7.36957e-07	0.000858462	2.25401e-06
2021-09-14 15:00:00	0.00478421	0.00524803	2.1513e-07	0.000463821	3.91666e-06
2021-09-14 15:30:00	0.00483471	0.00501262	3.16519e-08	0.00017791	3.21899e-06
2021-09-14 16:00:00	0.00415519	0.00494902	6.30166e-07	0.00079383	1.10466e-06
2021-09-14 16:30:00	0.00373737	0.00470033	9.27288e-07	0.000962958	9.27288e-07
2021-09-14 17:00:00	0.00343434	0.00410431	4.48861e-07	0.000669971	4.48861e-07
2021-09-14 17:30:00	0.00264463	0.0031497	2.55097e-07	0.000505071	5.10241e-06
2021-09-14 18:00:00	0.00182277	0.0025118	4.74756e-07	0.000689025	1.3828e-05
2021-09-14 18:30:00	0.00182736	0.00208414	6.59324e-08	0.000256773	1.71535e-05
2021-09-14 19:00:00	0.00129477	0.00187367	3.35126e-07	0.000578901	2.38607e-05
2021-09-14 19:30:00	0.00125344	0.00178241	2.79802e-07	0.000528963	2.51736e-05
2021-09-14 20:00:00	0.000413223	0.00159264	1.39103e-06	0.00117942	3.657e-05
			0.000153407	0.000310468	0.00998746

## Sheet: S. babylonica calibration
特定校正速率Ei	Oi	Ei	（Ei-Oi)2	（Ei-Oi)	Absolute values	Sum of absolute values	D	RMSE	MAE	MBE	Sum（Ei-Oi)	Sum（Ei-Oi)2	Average Oi
0.00121412	0.00111541	9.74422e-09	9.87128e-05	5.78269e-08	0.00145622	0.974874	0.000213328	-1.09197e-05	-1.09197e-05	-0.00877946	3.6589e-05	0.0012849
0.00124774	0.00113606	1.2472e-08	0.000111678	3.46688e-08
0.00110051	0.00118357	6.89987e-09	-8.30655e-05	8.17519e-08
0.000918971	0.00119183	7.4454e-08	-0.000272863	2.10861e-07
0.000969555	0.00101213	1.81254e-09	-4.25739e-05	3.46116e-07
0.0010913	0.00111541	5.81326e-10	-2.41107e-05	1.31984e-07
0.000682806	0.000801441	1.40743e-08	-0.000118635	1.17886e-06
0.000736344	0.000987342	6.30003e-08	-0.000250999	7.16248e-07
0.000944417	0.00108649	2.01847e-08	-0.000142073	2.90622e-07
0.000950455	0.0010018	2.63645e-09	-5.13464e-05	3.81608e-07
0.00121635	0.00127239	3.14094e-09	-5.60441e-05	6.6036e-09
0.00157508	0.00157396	1.25286e-12	1.11931e-06	3.35296e-07
0.0018664	0.00168757	3.19804e-08	0.000178831	9.68199e-07
0.00206546	0.00197262	8.61977e-09	9.28427e-05	2.15526e-06
0.00220428	0.00215852	2.09409e-09	4.57612e-05	3.21414e-06
0.00195578	0.00188793	4.60323e-09	6.78471e-05	1.62233e-06
0.00225149	0.00207383	3.15613e-08	0.000177655	3.08114e-06
0.00234014	0.00215852	3.29853e-08	0.000181619	3.71972e-06
0.00247035	0.00217298	8.84285e-08	0.000297369	4.29869e-06
0.00247608	0.00227213	4.15958e-08	0.000203951	4.74457e-06
0.00252045	0.00235888	2.61052e-08	0.000161571	5.33301e-06
0.00250773	0.00247249	1.2421e-09	3.52434e-05	5.80914e-06
0.00246313	0.00235888	1.08674e-08	0.000104247	5.07154e-06
0.00241213	0.00248488	5.29242e-09	-7.2749e-05	5.41498e-06
0.00232328	0.00234649	5.3849e-10	-2.32054e-05	4.40903e-06
0.00212631	0.00192924	3.88355e-08	0.000197067	2.20686e-06
0.00193956	0.00181564	1.53582e-08	0.000123928	1.4047e-06
0.00175063	0.00152852	4.93319e-08	0.000222108	5.02895e-07
0.000189097	0.000576294	1.49922e-07	-0.000387197	3.25661e-06
0.00023404	0.000243737	9.40426e-11	-9.69755e-06	4.3774e-06
0.000439595	0.000444097	2.02737e-11	-4.50264e-06	2.84363e-06
0.000730674	0.00101419	8.0384e-08	-0.000283521	6.80842e-07
0.000876004	0.00101626	1.96719e-08	-0.000140257	4.59326e-07
0.000989378	0.00120216	4.52769e-08	-0.000212784	1.43233e-07
0.00111717	0.00127239	2.40938e-08	-0.000155222	3.25587e-08
0.00120373	0.00130131	9.52206e-09	-9.75811e-05	9.52206e-09
0.00126305	0.00148721	5.02462e-08	-0.000224157	5.02462e-08
0.00127811	0.00148308	4.20121e-08	-0.000204969	4.20121e-08
0.00138921	0.00147275	6.97965e-09	-8.35443e-05	8.52393e-08
0.0016001	0.00185901	6.70374e-08	-0.000258916	7.90515e-07
0.00166433	0.00167311	7.70595e-11	-8.77835e-06	5.8897e-07
0.00189855	0.00204491	2.1421e-08	-0.000146359	1.88642e-06
0.0020662	0.00185901	4.29267e-08	0.000207188	1.8366e-06
0.00206054	0.00185901	4.06126e-08	0.000201526	1.82129e-06
0.00218354	0.00204491	1.92171e-08	0.000138626	2.75047e-06
0.00220255	0.00205937	2.05004e-08	0.00014318	2.86261e-06
0.00214949	0.00185901	8.43758e-08	0.000290475	2.06928e-06
0.00222874	0.00195816	7.32144e-08	0.000270582	2.61437e-06
0.00218626	0.00204491	1.99774e-08	0.000141341	2.75948e-06
0.00218033	0.00190032	7.84037e-08	0.000280007	2.28208e-06
0.00218675	0.00200154	3.43035e-08	0.000185212	2.61885e-06
0.00208762	0.00198708	1.01094e-08	0.000100546	2.26413e-06
0.00190248	0.00174334	2.53262e-08	0.000159142	1.1574e-06
0.00173518	0.00152852	4.2709e-08	0.000206662	4.81226e-07
0.00152136	0.00134262	3.19479e-08	0.00017874	8.64242e-08
0.00132989	0.00155331	4.99176e-08	-0.000223422	9.80904e-08
0.0001108	0.000171442	3.67747e-09	-6.06421e-05	5.23383e-06
6.18616e-05	0.000171442	1.20079e-08	-0.000109581	5.46015e-06
1.0188e-05	0.000117737	1.15669e-08	-0.000107549	5.96373e-06
0.000104661	0.000171442	4.45974e-09	-6.67812e-05	5.26196e-06
0.000470447	0.000629999	2.54566e-08	-0.000159551	2.15959e-06
0.000691111	0.000743605	2.75563e-09	-5.24941e-05	1.28887e-06
0.000880309	0.0010018	1.47605e-08	-0.000121493	4.73193e-07
0.00101393	0.00128685	7.44878e-08	-0.000272925	7.44878e-08
0.00113406	0.00128685	2.33433e-08	-0.000152785	2.33433e-08
0.00134195	0.00133642	3.05943e-11	5.53121e-06	1.17458e-08
0.0015032	0.00177226	7.23928e-08	-0.000269059	4.97671e-07
0.00164791	0.00169377	2.1031e-09	-4.58596e-05	5.95481e-07
0.00178717	0.00148721	8.99731e-08	0.000299955	4.96144e-07
0.00182518	0.0018177	5.59585e-11	7.48054e-06	1.15108e-06
0.00172954	0.00185901	1.67621e-08	-0.000129468	1.03746e-06
0.00226534	0.00205937	4.24221e-08	0.000205966	3.07901e-06
0.00204651	0.00203045	2.57738e-10	1.60542e-05	2.27094e-06
0.00209994	0.00221636	1.35527e-08	-0.000116416	3.04955e-06
0.00215195	0.00195403	3.91745e-08	0.000197926	2.35924e-06
0.00223517	0.00241672	3.29597e-08	-0.000181548	4.33424e-06
0.00227573	0.00223081	2.0175e-09	4.49166e-05	3.75021e-06
0.00227128	0.00188793	1.46955e-07	0.000383347	2.52558e-06
0.00228588	0.00207177	4.58447e-08	0.000214114	3.19568e-06
0.00218255	0.00198295	3.98424e-08	0.000199606	2.54562e-06
0.00199731	0.00211514	1.38837e-08	-0.000117829	2.37917e-06
0.00182911	0.00190239	5.37038e-09	-7.32829e-05	1.34907e-06
0.00157533	0.00137154	4.15305e-08	0.00020379	1.42028e-07
0.00135205	0.00152646	3.04174e-08	-0.000174406	9.51758e-08
0.000551615	0.000537048	2.12196e-10	1.4567e-05	2.19436e-06
0.000500398	0.000456491	1.92787e-09	4.39075e-05	2.60213e-06
0.000607668	0.00052672	6.55253e-09	8.09477e-05	2.06098e-06
0.000617206	0.00052672	8.18768e-09	9.04858e-05	2.03369e-06
0.000693435	0.000737408	1.93369e-09	-4.39738e-05	1.29768e-06
0.000836352	0.000917113	6.52227e-09	-8.07606e-05	6.66729e-07
0.00100279	0.000927441	5.67799e-09	7.53524e-05	4.09301e-07
0.00104325	0.0010018	1.71768e-09	4.14449e-05	2.75575e-07
0.000776293	0.000801441	6.32401e-10	-2.51476e-05	9.84591e-07
0.00115328	0.000929506	5.00747e-08	0.000223774	2.37377e-07
0.00134294	0.00130131	1.73314e-09	4.1631e-05	5.51283e-09
0.00153637	0.00148721	2.41718e-09	4.91648e-05	2.05739e-07
0.00169647	0.00185901	2.64203e-08	-0.000162543	9.71174e-07
0.00187799	0.00181564	3.88825e-09	6.23558e-05	1.26254e-06
0.00198707	0.00198708	1.56202e-16	-1.24981e-08	1.97162e-06
0.00205699	0.00190032	2.45457e-08	0.000156671	1.92465e-06
0.00213282	0.00207383	3.48001e-09	5.89916e-05	2.67864e-06
0.00217635	0.00208829	7.7548e-09	8.80613e-05	2.87181e-06
0.00214467	0.00197262	2.9601e-08	0.000172049	2.3941e-06
0.00215821	0.00198708	2.9286e-08	0.000171132	2.48153e-06
0.0021795	0.00205937	1.443e-08	0.000120125	2.78513e-06
0.0021466	0.00200154	2.1044e-08	0.000145066	2.49052e-06
0.00201334	0.00190032	1.27723e-08	0.000113015	1.80543e-06
0.00183806	0.00191478	5.88646e-09	-7.67233e-05	1.39912e-06
0.00164191	0.00143557	4.25777e-08	0.000206344	2.57541e-07
0.00148754	0.00155744	4.88641e-09	-6.99028e-05	2.25602e-07
0.00134366	0.00152852	3.41723e-08	-0.000184857	9.1316e-08
0.00123193	0.00137154	1.94894e-08	-0.000139604	1.94894e-08
0.000862746	0.000751867	1.22941e-08	0.000110879	9.12763e-07
0.000770011	0.000685769	7.09677e-09	8.42423e-05	1.24149e-06
0.000693435	0.000572163	1.47068e-08	0.000121272	1.70147e-06
0.000680458	0.000532917	2.17685e-08	0.000147541	1.84043e-06
0.000728922	0.00067131	3.3191e-09	5.76117e-05	1.36836e-06
0.00087666	0.000751867	1.55733e-08	0.000124793	8.86371e-07
0.00109067	0.00111541	6.12105e-10	-2.47408e-05	1.32442e-07
0.00127431	0.00130131	7.29081e-10	-2.70015e-05	7.29081e-10
0.00136321	0.000929506	1.88101e-07	0.000433706	1.88101e-07
0.00188449	0.00185901	6.48998e-10	2.54754e-05	1.3771e-06
0.00175463	0.00162973	1.55994e-08	0.000124897	6.63192e-07
0.00178684	0.00204285	6.55385e-08	-0.000256005	1.58682e-06
0.00192011	0.00185901	3.73267e-09	6.10956e-05	1.46197e-06
0.00210673	0.00203045	5.81757e-09	7.6273e-05	2.45606e-06
0.00170344	0.00203252	1.08295e-07	-0.000329082	1.35946e-06
0.00235438	0.00203872	9.96453e-08	0.000315666	3.3237e-06
0.00232351	0.00242911	1.11506e-08	-0.000105597	4.76384e-06
0.00235609	0.00225767	9.68619e-09	9.84184e-05	4.17693e-06
0.00246841	0.00242291	2.07013e-09	4.54987e-05	5.38855e-06
0.0024816	0.00199327	2.38459e-07	0.000488323	3.62854e-06
0.00248697	0.00213373	1.24777e-07	0.000353238	4.20539e-06
0.00242962	0.00233822	8.35348e-09	9.13974e-05	4.83053e-06
0.00231307	0.00230311	9.91541e-11	9.95761e-06	4.18684e-06
0.00216571	0.00207383	8.44114e-09	9.18757e-05	2.78736e-06
0.00192035	0.00173714	3.35641e-08	0.000183205	1.18264e-06
0.00161091	0.00152852	6.78768e-09	8.23874e-05	3.24251e-07
0.00136997	0.00152852	2.51394e-08	-0.000158554	1.07905e-07
0.00120769	0.00133023	1.50158e-08	-0.000122539	1.50158e-08
0.000485302	0.000332557	2.33312e-08	0.000152746	3.07e-06
0.000495902	0.000528786	1.08132e-09	-3.28835e-05	2.38799e-06
0.000573752	0.00047095	1.05682e-08	0.000102802	2.32654e-06
0.000715763	0.000739474	5.6221e-10	-2.3711e-05	1.2427e-06
0.000863243	0.000714687	2.2069e-08	0.000148556	9.84202e-07
0.00091037	0.000842752	4.5722e-09	6.76181e-05	6.67288e-07
0.000976986	0.000873736	1.06607e-08	0.000103251	5.1736e-07
0.00111432	0.0011278	1.81603e-10	-1.3476e-05	1.07501e-07
0.00131879	0.00148721	2.83652e-08	-0.00016842	5.56962e-08
0.00151617	0.00148308	1.09499e-09	3.30906e-05	1.84254e-07
0.0016609	0.00183009	2.86265e-08	-0.000169194	8.48232e-07
0.00185057	0.00185282	5.05899e-12	-2.24922e-06	1.28456e-06
0.00201237	0.00183836	3.0282e-08	0.000174017	1.64027e-06
0.00206496	0.00202839	1.33728e-09	3.65688e-05	2.32059e-06
0.00211881	0.00183836	7.86524e-08	0.00028045	1.92422e-06
0.00220128	0.00229485	8.75463e-09	-9.35662e-05	3.70997e-06
0.00223665	0.00192718	9.57718e-08	0.00030947	2.54027e-06
0.00225822	0.00213786	1.44858e-08	0.000120357	3.33459e-06
0.00224198	0.00223288	8.27699e-11	9.0978e-06	3.62849e-06
0.00224537	0.00208829	2.46745e-08	0.000157081	3.11051e-06
0.00230894	0.00221842	8.19337e-09	9.05173e-05	3.83126e-06
0.00232035	0.00213993	3.25531e-08	0.000180425	3.57318e-06
0.00222768	0.00213993	7.70023e-09	8.77509e-05	3.2314e-06
0.00201768	0.00211308	9.10102e-09	-9.53993e-05	2.43596e-06
0.00178516	0.00192924	2.07595e-08	-0.000144081	1.30966e-06
0.00150895	0.00173714	5.20715e-08	-0.000228192	4.57106e-07
0.001261	0.00133849	6.00497e-09	-7.74917e-05	6.00497e-09
0.00109628	0.0010741	4.92099e-10	2.21833e-05	1.597e-07
0.000765988	0.000683703	6.77077e-09	8.22847e-05	1.25509e-06
0.00100058	0.000952228	2.33826e-09	4.83556e-05	3.80923e-07
0.00120672	0.00123934	1.06433e-09	-3.26241e-05	1.53613e-08
0.00136538	0.00112367	5.84256e-08	0.000241714	5.84256e-08
0.00154359	0.00154711	1.24021e-11	-3.52166e-06	2.7113e-07
0.00157245	0.0014397	1.76208e-08	0.000132743	1.95494e-07
0.00168734	0.00158636	1.01969e-08	0.000100979	4.95185e-07
0.00190374	0.00182803	5.73217e-09	7.57111e-05	1.34971e-06
0.00197863	0.00192305	3.08985e-09	5.55864e-05	1.77336e-06
0.00211784	0.00203872	6.26054e-09	7.91236e-05	2.51717e-06
0.00219862	0.00233822	1.94899e-08	-0.000139606	3.86847e-06
0.00228539	0.00224321	1.77935e-09	4.21823e-05	3.83611e-06
0.00242231	0.00242911	4.62493e-11	-6.80068e-06	5.20487e-06
0.00245718	0.00243944	3.14941e-10	1.77466e-05	5.41317e-06
0.00294131	0.00293931	4.0075e-12	2.00187e-06	1.09602e-05
0.00270997	0.00253858	2.93741e-08	0.000171389	7.17468e-06
0.00242426	0.00249314	4.74492e-09	-6.88834e-05	5.51029e-06
0.00220782	0.00239193	3.38966e-08	-0.00018411	4.11988e-06
0.00177627	0.00184455	4.66322e-09	-6.82878e-05	1.10422e-06
0.00155345	0.00165246	9.80218e-09	-9.9006e-05	4.04375e-07
0.00136418	0.0013736	8.88562e-11	-9.42635e-06	2.81505e-08
0.00119871	0.00118357	2.29194e-10	1.51391e-05	3.52382e-08
0.00106502	0.00115259	7.66829e-09	-8.75688e-05	1.24181e-07
0.000993705	0.00087167	1.48925e-08	0.000122035	4.96496e-07
0.000939285	0.000952228	1.67506e-10	-1.29424e-05	4.60345e-07
0.000432412	0.000384196	2.32479e-09	4.82161e-05	3.07438e-06
0.000402337	0.000328426	5.46283e-09	7.3911e-05	3.3828e-06
0.000412486	0.000429638	2.94194e-10	-1.71521e-05	2.98555e-06
0.000590839	0.000522589	4.65805e-09	6.82499e-05	2.1216e-06
0.000797514	0.00101213	4.60596e-08	-0.000214615	5.78143e-07
0.000978344	0.00101833	1.59856e-09	-3.9982e-05	3.28708e-07
0.00111452	0.00118357	4.7682e-09	-6.90521e-05	7.39348e-08
0.001198	0.00108442	1.28985e-08	0.000113572	8.27025e-08
0.00118427	0.00113813	2.12905e-09	4.61416e-05	6.13062e-08
0.00117765	0.00107203	1.11554e-08	0.000105619	1.02605e-07
0.00122909	0.00127446	2.05797e-09	-4.53649e-05	4.41589e-09
0.00136894	0.00127859	8.16447e-09	9.03575e-05	8.16447e-09
0.00147185	0.00134469	1.617e-08	0.000127161	6.07784e-08
0.00151825	0.00163593	1.3849e-08	-0.000117682	3.41267e-07
0.00151752	0.00153885	4.54908e-10	-2.13286e-05	2.36556e-07
0.00150902	0.00162767	1.40776e-08	-0.000118649	3.21136e-07
0.00157482	0.00148308	8.41644e-09	9.17412e-05	2.38045e-07
0.00136042	0.0014397	6.28565e-09	-7.92821e-05	5.2956e-08
0.00119653	0.00128685	8.15847e-09	-9.03242e-05	8.15847e-09
0.00133118	0.00130337	7.7291e-10	2.78013e-05	4.16669e-09
0.00135214	0.00147275	1.45479e-08	-0.000120615	6.49676e-08
0.00117299	0.00111334	3.55783e-09	5.96475e-05	8.04679e-08
0.000894344	0.0010018	1.1547e-08	-0.000107457	4.5408e-07
0.000693353	0.000514327	3.20505e-08	0.000179026	1.85592e-06
0.000572508	0.000741539	2.85715e-08	-0.000169031	1.57742e-06
0.000507491	0.000722949	4.64223e-08	-0.000215458	1.79442e-06
0.000464631	0.0008159	1.2339e-07	-0.000351269	1.66273e-06
0.000447071	0.000324294	1.50741e-08	0.000122777	3.23509e-06
8.55873e-06	0.000324294	9.9689e-08	-0.000315736	5.00483e-06
9.34625e-05	0.000528786	1.89506e-07	-0.000435323	3.79374e-06
0.000266768	0.000524655	6.65056e-08	-0.000257887	3.16334e-06
0.000431324	0.000584556	2.34802e-08	-0.000153233	2.41529e-06
0.000568571	0.000929506	1.30274e-07	-0.000360935	1.14902e-06
0.000757707	0.000929506	2.95148e-08	-0.000171799	7.79312e-07
0.000891091	0.000929506	1.47574e-09	-3.84154e-05	5.61605e-07
0.00103559	0.00092331	1.26066e-08	0.000112279	3.73445e-07
0.00119138	0.00118357	6.09637e-11	7.80793e-06	3.80443e-08
0.00137309	0.00167311	9.00157e-08	-0.000300026	2.26763e-07
0.00140181	0.00162973	5.19492e-08	-0.000227924	2.13024e-07
0.00149785	0.00142937	4.68838e-09	6.84717e-05	1.27606e-07
0.00156074	0.00192924	1.35793e-07	-0.000368501	8.46368e-07
0.00165102	0.00182803	3.13322e-08	-0.000177009	8.2637e-07
0.00162845	0.00209242	2.15266e-07	-0.000463968	1.32452e-06
0.00152214	0.00162767	1.11374e-08	-0.000105534	3.36172e-07
0.00148254	0.00148308	2.91007e-13	-5.39451e-07	1.56514e-07
0.00151363	0.00150373	9.8012e-11	9.9001e-06	2.00139e-07
0.00142906	0.00162767	3.9446e-08	-0.00019861	2.36903e-07
0.00128628	0.00162354	1.1374e-07	-0.000337253	1.15479e-07
0.00119996	0.00123934	1.55125e-09	-3.9386e-05	1.70832e-08
0.0012029	0.00111541	7.65414e-09	8.7488e-05	6.33514e-08
0.0011027	0.000722949	1.44214e-07	0.000379755	5.54052e-07
0.000924577	0.00127859	1.25323e-07	-0.00035401	1.34568e-07
0.000782325	0.000937769	2.41626e-08	-0.000155443	7.2234e-07
0.000617168	0.000722949	1.11896e-08	-0.000105781	1.51261e-06
0.000500026	0.00032636	3.01597e-08	0.000173666	3.04019e-06
0.000512815	0.000623802	1.23182e-08	-0.000110987	2.05459e-06
0.000432116	0.000437901	3.34612e-11	-5.78456e-06	2.88994e-06
0.000431846	0.000722949	8.4741e-08	-0.000291103	2.0028e-06
0.000492574	0.000722949	5.30729e-08	-0.000230376	1.83461e-06
0.000648364	0.000524655	1.5304e-08	0.000123709	1.95156e-06
0.000863644	0.0011278	6.97788e-08	-0.000264157	3.34726e-07
0.00109678	0.00113813	1.71003e-09	-4.13526e-05	1.12289e-07
0.00129299	0.00130337	1.07806e-10	-1.0383e-05	6.95147e-10
0.00145341	0.0011278	1.06024e-07	0.000325613	1.06024e-07
0.00163793	0.00167311	1.23802e-09	-3.51855e-05	5.49136e-07
0.00177753	0.00142731	1.22658e-07	0.000350226	4.03025e-07
0.00191894	0.00182803	8.26542e-09	9.09144e-05	1.38526e-06
0.00206063	0.00202839	1.03915e-09	3.22358e-05	2.3074e-06
0.0021298	0.00204078	7.92346e-09	8.90138e-05	2.56185e-06
0.00216951	0.00260262	1.87581e-07	-0.000433107	4.84937e-06
0.00221606	0.00202839	3.52188e-08	0.000187667	2.80377e-06
0.0022663	0.00223288	1.11705e-09	3.34223e-05	3.72175e-06
0.00229109	0.0026274	1.13108e-07	-0.000336316	5.51542e-06
0.00229133	0.00262327	1.10185e-07	-0.000331941	5.49717e-06
0.00226315	0.0026274	1.32685e-07	-0.000364259	5.38495e-06
0.00222964	0.00242911	3.97871e-08	-0.000199467	4.36289e-06
0.00216515	0.0026274	2.13679e-07	-0.000462254	4.93975e-06
0.00202849	0.00242911	1.60494e-07	-0.000400618	3.56304e-06
0.00177778	0.00202426	6.07538e-08	-0.000246483	1.51791e-06
0.00174167	0.00142731	9.88202e-08	0.000314357	3.5877e-07
0.00148789	0.00148101	4.72809e-11	6.87611e-06	1.59123e-07
0.00119328	0.00111334	6.39034e-09	7.99396e-05	6.93672e-08
0.000971639	0.000912982	3.44064e-09	5.86569e-05	4.69745e-07
0.000830218	0.000716753	1.28745e-08	0.000113466	1.04659e-06
0.000302791	0.000427573	1.55705e-08	-0.000124782	3.38426e-06
0.000298526	0.000371802	5.36939e-09	-7.32761e-05	3.60875e-06
0.000339676	0.00018177	2.49344e-08	0.000157906	4.19657e-06
0.000524802	0.000722949	3.92625e-08	-0.000198148	1.74834e-06
0.000750108	0.000524655	5.08293e-08	0.000225453	1.67764e-06
0.00106302	0.000929506	1.78262e-08	0.000133515	3.33475e-07
0.00139623	0.00130337	8.6217e-09	9.28531e-05	1.67966e-08
0.00166849	0.00130337	1.33312e-07	0.00036512	1.61498e-07
0.0018505	0.00202426	3.0191e-08	-0.000173756	1.7024e-06
0.00198672	0.00202426	1.40879e-09	-3.75338e-05	2.07643e-06
0.00211261	0.00222875	1.34873e-08	-0.000116135	3.13773e-06
0.00217339	0.00222875	3.06495e-09	-5.5362e-05	3.35673e-06
0.00219908	0.00242911	5.29137e-08	-0.00023003	4.23614e-06
0.00225149	0.00202839	4.97733e-08	0.000223099	2.92368e-06
0.0023103	0.00262947	1.01871e-07	-0.000319172	5.6158e-06
0.00233487	0.00242085	7.39162e-09	-8.59745e-05	4.77737e-06
0.00235922	0.00223081	1.64886e-08	0.000128408	4.08055e-06
0.00233171	0.00230311	8.1789e-10	2.85988e-05	4.26348e-06
0.00227213	0.00228452	1.53427e-10	-1.23866e-05	3.94679e-06
0.00228574	0.00242911	2.05545e-08	-0.000143368	4.60039e-06
0.00220199	0.00238986	3.52968e-08	-0.000187874	4.08789e-06
0.00191557	0.00204491	1.67303e-08	-0.000129346	1.93344e-06
0.00163119	0.00167311	1.75773e-09	-4.19253e-05	5.39192e-07
0.00133703	0.00111541	4.91169e-08	0.000221623	4.91169e-08
0.0011063	0.000939834	2.77119e-08	0.000166469	2.74432e-07
0.000942021	0.000539114	1.62335e-07	0.000402908	1.18563e-06
0.000880064	0.000537048	1.1766e-07	0.000343016	1.32915e-06
0.000864391	0.000739474	1.56043e-08	0.000124917	9.33417e-07
9.99868e-05	0.000183836	7.03063e-09	-8.38488e-05	5.22661e-06
6.05304e-05	0.000737408	4.58164e-07	-0.000676878	3.1402e-06
6.2155e-16	0.00018177	3.30404e-08	-0.00018177	5.70364e-06
6.78372e-05	0.000371802	9.23949e-08	-0.000303965	4.53844e-06
0.000215195	0.000371802	2.45258e-08	-0.000156607	3.9323e-06
0.000416421	0.000371802	1.99079e-09	4.46183e-05	3.17473e-06
0.000782853	0.000737408	2.06519e-09	4.54444e-05	1.10195e-06
0.00156378	0.00130751	6.56741e-08	0.00025627	9.07699e-08
0.00140299	0.00148308	6.41467e-09	-8.00917e-05	9.98977e-08
0.00184376	0.00185282	8.20489e-11	-9.05808e-06	1.26917e-06
0.00169738	0.00176813	5.00566e-09	-7.07507e-05	8.01928e-07
0.00194354	0.00222668	8.0171e-08	-0.000283145	2.56071e-06
0.00220635	0.00242911	4.96199e-08	-0.000222755	4.26614e-06
0.00212012	0.00222875	1.18013e-08	-0.000108634	3.16436e-06
0.0021235	0.00252413	1.60498e-07	-0.000400622	4.31654e-06
0.00210705	0.00223908	1.74312e-08	-0.000132027	3.15463e-06
0.00211286	0.00212134	7.19661e-11	-8.48328e-06	2.76955e-06
0.00212713	0.00260262	2.26085e-07	-0.000475484	4.66453e-06
0.00212786	0.00260262	2.25395e-07	-0.000474757	4.66766e-06
0.00212592	0.00228865	2.64801e-08	-0.000162727	3.40246e-06
0.00221824	0.00241465	3.85775e-08	-0.000196411	4.25551e-06
0.00204878	0.00243531	1.49399e-07	-0.000386522	3.66374e-06
0.00209762	0.00204491	2.77755e-09	5.27025e-05	2.47285e-06
0.00169425	0.00183423	1.95938e-08	-0.000139978	9.18671e-07
0.00135661	0.00132196	1.20047e-09	3.46477e-05	1.17889e-08
0.00110679	0.00130337	3.86448e-08	-0.000196583	3.86448e-08
0.000928421	0.00114019	4.48478e-08	-0.000211773	2.51386e-07
0.000793402	0.000739474	2.90825e-09	5.39282e-05	1.07563e-06
0.000550246	0.000524655	6.54916e-10	2.55913e-05	2.23532e-06
0.00065426	0.000338753	9.95442e-08	0.000315506	2.48689e-06
0.000853928	0.000739474	1.30998e-08	0.000114455	9.53743e-07
0.00103263	0.00103898	4.03756e-11	-6.35418e-06	2.48394e-07
0.00112583	0.00092331	4.10141e-08	0.000202519	2.71297e-07
0.00120859	0.000912982	8.73855e-08	0.00029561	2.01086e-07
0.00149632	0.00112367	1.38872e-07	0.000372655	1.38872e-07
0.00164081	0.00142937	4.47069e-08	0.00021144	2.50188e-07
0.00116506	0.00112367	1.71333e-09	4.13923e-05	7.91118e-08
0.00197297	0.00204491	5.17602e-09	-7.19445e-05	2.09637e-06
0.00169136	0.00213993	2.01215e-07	-0.00044857	1.59085e-06
0.00255009	0.00272862	3.18724e-08	-0.000178528	7.33709e-06
0.00222964	0.00222875	7.97593e-13	8.93081e-07	3.56602e-06
0.00214505	0.00217918	1.1647e-09	-3.41277e-05	3.0773e-06
0.00216636	0.0026274	2.12561e-07	-0.000461043	4.94513e-06
0.00214965	0.0026274	2.2825e-07	-0.000477756	4.87108e-06
0.0021465	0.0021296	2.85568e-10	1.68988e-05	2.91079e-06
0.00212859	0.0021296	1.03205e-12	-1.0159e-06	2.84998e-06
0.00209157	0.00262327	2.82708e-07	-0.000531703	4.60035e-06
0.00213948	0.0026274	2.38071e-07	-0.000487925	4.8263e-06
0.00220369	0.00228245	6.20429e-09	-7.87673e-05	3.6716e-06
0.00200966	0.00242911	1.75941e-07	-0.000419453	3.49229e-06
0.00200893	0.00222875	4.83197e-08	-0.000219817	2.78116e-06
0.00171158	0.00167311	1.47965e-09	3.84662e-05	6.63718e-07
0.00132663	0.00111541	4.46155e-08	0.000211224	4.46155e-08
0.00108822	0.000929506	2.51906e-08	0.000158716	3.05004e-07
0.000930153	0.000743605	3.48002e-08	0.000186548	8.03249e-07
0.000812456	0.000371802	1.94176e-07	0.000440654	1.92028e-06
0.000486202	0.000557704	5.11248e-09	-7.15016e-05	2.32896e-06
0.000866383	0.000958424	8.47163e-09	-9.20414e-05	5.55313e-07
0.00105028	0.00092331	1.61222e-08	0.000126973	3.55702e-07
0.00107012	0.000722949	1.20528e-07	0.000347171	6.0362e-07
0.00117382	0.000722949	2.03288e-07	0.000450875	4.53234e-07
0.00134719	0.000929506	1.74456e-07	0.000417679	1.74456e-07
0.00172241	0.00111541	3.68451e-07	0.000607001	3.68451e-07
0.001877	0.00167311	4.15726e-08	0.000203894	9.60627e-07
0.00239554	0.00204491	1.22939e-07	0.000350626	3.4986e-06
0.00208988	0.00260262	2.62903e-07	-0.00051274	4.50498e-06
0.00207489	0.0023279	6.40144e-08	-0.000253011	3.35909e-06
0.00228404	0.00248901	4.20132e-08	-0.000204971	4.85343e-06
0.0023753	0.00203872	1.13291e-07	0.000336587	3.40042e-06
0.0024363	0.00262947	3.73159e-08	-0.000193173	6.22885e-06
0.00261073	0.00278852	3.16088e-08	-0.000177789	8.00465e-06
0.00247858	0.0025737	9.04816e-09	-9.51218e-05	6.1617e-06
0.00247442	0.00220396	7.31473e-08	0.000270458	4.44528e-06
0.00243312	0.00202839	1.63809e-07	0.000404733	3.57781e-06
0.00242482	0.00219363	5.34468e-08	0.000231186	4.19617e-06
0.00235849	0.00228865	4.87781e-09	6.98413e-05	4.31452e-06
0.00230641	0.00241672	1.21682e-08	-0.00011031	4.63594e-06
0.0021027	0.00229898	3.8527e-08	-0.000196283	3.35503e-06
0.0021482	0.00192924	4.79409e-08	0.000218954	2.27237e-06
0.00183412	0.0018239	1.04554e-10	1.02252e-05	1.18379e-06
0.00137208	0.00187347	2.51397e-07	-0.000501395	4.56365e-07
0.00110655	0.000929506	3.13435e-08	0.000177041	2.85099e-07
0.000929906	0.000743605	3.4708e-08	0.000186301	8.03693e-07
0.000810954	0.000524655	8.19672e-08	0.000286299	1.52372e-06
0.000260579	0.00018177	6.21092e-09	7.88094e-05	4.5269e-06
0.000498405	0.00018177	1.00258e-07	0.000316635	3.57144e-06
0.000841208	0.000743605	9.52627e-09	9.76026e-05	9.70594e-07
0.00109458	0.000793179	9.08409e-08	0.000301398	4.65457e-07
0.00124112	0.000822097	1.75584e-07	0.000419027	2.56826e-07
0.00131792	0.000931572	1.49267e-07	0.00038635	1.49267e-07
0.00147921	0.000993539	2.35878e-07	0.000485673	2.35878e-07
0.00170508	0.00130337	1.61366e-07	0.000401704	1.92241e-07
0.00183533	0.00201806	3.33917e-08	-0.000182734	1.64709e-06
0.0018228	0.00204285	4.84198e-08	-0.000220045	1.67871e-06
0.00271961	0.0026336	7.39822e-09	8.60129e-05	7.74629e-06
0.00227505	0.00262947	1.25614e-07	-0.000354421	5.44998e-06
0.00233901	0.00241878	6.36337e-09	-7.97707e-05	4.78644e-06
0.00249644	0.00260262	1.12741e-08	-0.00010618	6.39612e-06
0.00256481	0.00292691	1.3112e-07	-0.000362105	8.53644e-06
0.00256039	0.00293724	1.42016e-07	-0.000376849	8.57102e-06
0.00253391	0.00293724	1.62676e-07	-0.000403331	8.41666e-06
0.00253538	0.00237747	2.49352e-08	0.000157909	5.48894e-06
0.00248005	0.00242911	2.59443e-09	5.09356e-05	5.47165e-06
0.00235922	0.00227832	6.5448e-09	8.08999e-05	4.27475e-06
0.00227335	0.00223288	1.63761e-09	4.04675e-05	3.74898e-06
0.00199348	0.00202839	1.2185e-09	-3.4907e-05	2.10793e-06
0.00180691	0.00167311	1.79019e-08	0.000133798	8.28137e-07
0.0015645	0.00111747	1.99831e-07	0.000447024	1.99831e-07
0.00127725	0.000958424	1.01648e-07	0.000318823	1.11775e-07
0.00102944	0.000725015	9.26729e-08	0.000304422	6.65119e-07
0.000883295	0.000559769	1.04669e-07	0.000323526	1.26998e-06
0.000793653	0.000324294	2.20298e-07	0.000469359	2.10846e-06
0.000503943	0.000179705	1.0513e-07	0.000324238	3.55833e-06
0.000458563	0.000367671	8.26125e-09	9.08914e-05	3.04072e-06
0.000444728	0.000547376	1.05366e-08	-0.000102648	2.48976e-06
0.000446593	0.00072708	7.86729e-08	-0.000280487	1.94973e-06
0.00050997	0.000338753	2.93151e-08	0.000171216	2.96279e-06
0.000547244	0.000733277	3.46085e-08	-0.000186034	1.66276e-06
0.000680623	0.000398655	7.95063e-08	0.000281969	2.22225e-06
0.00103363	0.000929506	1.08422e-08	0.000104126	3.68281e-07
0.00102317	0.00111541	8.50826e-09	-9.22402e-05	1.86128e-07
0.00111709	0.00167311	3.09157e-07	-0.000556019	3.09157e-07
0.00152926	0.00130131	5.1964e-08	0.000227956	6.78986e-08
0.00187328	0.00139013	2.3344e-07	0.000483157	4.80822e-07
0.00168467	0.00183009	2.11471e-08	-0.00014542	8.92588e-07
0.00163432	0.00182803	3.75247e-08	-0.000193713	7.9628e-07
0.00170281	0.00149754	4.21376e-08	0.000205274	3.97341e-07
0.00175628	0.00167311	6.91631e-09	8.31643e-05	7.38546e-07
0.00180569	0.00183836	1.06693e-09	-3.2664e-05	1.15358e-06
0.00188547	0.00167311	4.50965e-08	0.000212359	9.77294e-07
0.00197633	0.00185282	1.52557e-08	0.000123514	1.58545e-06
0.00198925	0.001638	1.2338e-07	0.000351255	1.11777e-06
0.00195815	0.001638	1.02497e-07	0.000320152	1.05297e-06
0.00190698	0.00193957	1.06212e-09	-3.25902e-05	1.62958e-06
0.00182503	0.00153885	8.19021e-08	0.000286185	6.30252e-07
0.00159183	0.00173714	2.11169e-08	-0.000145316	5.76037e-07
0.00141284	0.0014397	7.21532e-10	-2.68613e-05	7.98302e-08
0.00122256	0.000939834	7.99335e-08	0.000282725	1.66143e-07
0.00109021	0.000873736	4.68608e-08	0.000216474	3.67302e-07
0.00103169	0.00070849	1.04455e-07	0.000323196	6.88608e-07
0.00035174	0.000743605	1.53558e-07	-0.000391865	2.17461e-06
0.000299087	0.000223081	5.7768e-09	7.60052e-05	4.19361e-06
0.00021314	0.000336688	1.52641e-08	-0.000123548	4.0811e-06
0.000119079	0.000136328	2.97524e-10	-1.72489e-05	5.35734e-06
2.52239e-05	0.000739474	5.10153e-07	-0.00071425	3.25912e-06
3.50197e-05	0.000388327	1.24826e-07	-0.000353307	4.60812e-06
0.000148197	0.000138393	9.61185e-11	9.804e-06	5.21396e-06
0.000308387	0.000309835	2.09892e-12	-1.44877e-06	3.80944e-06
0.000526465	0.000487474	1.5203e-09	3.8991e-05	2.42132e-06
0.00100064	0.00105344	2.78738e-09	-5.27957e-05	2.66168e-07
0.0012862	0.00103898	6.11152e-08	0.000247215	6.11152e-08
0.0012852	0.00162973	1.18701e-07	-0.00034453	1.18983e-07
0.00121494	0.00153885	1.04917e-07	-0.000323909	1.04917e-07
0.00121569	0.00173095	2.65494e-07	-0.000515261	2.65494e-07
0.00130132	0.00183836	2.88411e-07	-0.000537039	3.24529e-07
0.00139561	0.00153885	2.05186e-08	-0.000143243	1.32828e-07
0.00141389	0.00183836	1.8017e-07	-0.000424464	4.65465e-07
0.00149684	0.00183836	1.16632e-07	-0.000341514	5.85531e-07
0.00151633	0.00203872	2.72888e-07	-0.000522386	9.70319e-07
0.00139165	0.00153885	2.16673e-08	-0.000147198	1.2996e-07
0.00113373	0.0014397	9.36181e-08	-0.000305971	9.36181e-08
0.000901036	0.00103692	1.84633e-08	-0.00013588	3.99484e-07
0.000800969	0.00103898	5.66499e-08	-0.000238012	5.32972e-07
0.000628429	0.000939834	9.69733e-08	-0.000311405	1.00348e-06
0.000505411	0.000743605	5.67366e-08	-0.000238194	1.745e-06
0.000434634	0.000939834	2.55227e-07	-0.0005052	1.4293e-06
0.000408849	0.000588687	3.23419e-08	-0.000179839	2.47264e-06
0.000423293	0.000338753	7.14694e-09	8.45396e-05	3.2687e-06
0.000352593	0.000138393	4.58817e-08	0.0002142	4.3223e-06
0.000322835	0.000138393	3.4019e-08	0.000184442	4.44692e-06
0.000265292	0.000377999	1.2703e-08	-0.000112708	3.71221e-06
0.000237476	0.000377999	1.97467e-08	-0.000140523	3.82017e-06
0.000303161	0.000384196	6.56671e-09	-8.10352e-05	3.54435e-06
0.000416913	0.000539114	1.49331e-08	-0.000122201	2.60491e-06
0.000557316	0.000737408	3.24333e-08	-0.000180092	1.62633e-06
0.000722008	0.00102659	9.27692e-08	-0.00030458	6.74705e-07
0.00123929	0.00147895	5.74339e-08	-0.000239654	5.74339e-08
0.0015262	0.00182803	9.11032e-08	-0.000301833	6.15009e-07
0.00148204	0.00154298	3.71383e-09	-6.09412e-05	2.07043e-07
0.00145612	0.00148308	7.26574e-10	-2.6955e-05	1.36311e-07
0.0014539	0.00183836	1.47806e-07	-0.000384455	5.21658e-07
0.00142822	0.001638	4.40059e-08	-0.000209776	2.46232e-07
0.00143859	0.00183836	1.59811e-07	-0.000399763	4.99779e-07
0.00142822	0.00153885	1.22387e-08	-0.000110628	1.57665e-07
0.00141414	0.00145416	1.60168e-09	-4.0021e-05	8.89834e-08
0.00140475	0.0016318	5.15515e-08	-0.000227049	2.17669e-07
0.00138374	0.00148308	9.86817e-09	-9.93387e-05	8.81015e-08
0.00104238	0.00113813	9.16867e-09	-9.57532e-05	1.51707e-07
0.000931972	0.00137773	1.98704e-07	-0.000445763	1.98704e-07
0.0010268	0.00130131	7.53528e-08	-0.000274505	7.53528e-08
0.000903068	0.000929506	6.99e-10	-2.64386e-05	5.43797e-07
0.000662317	0.000743605	6.60774e-09	-8.1288e-05	1.35508e-06
0.000488866	0.00038213	1.13924e-08	0.000106735	2.88661e-06
0.000390693	0.000371802	3.56854e-10	1.88906e-05	3.26707e-06
0.00038789	0.000406917	3.62052e-10	-1.90277e-05	3.15131e-06
0.000380587	0.000303639	5.92101e-09	7.69481e-05	3.55615e-06
0.000324563	0.000282983	1.72888e-09	4.15799e-05	3.85123e-06
0.000249498	0.000183836	4.31156e-09	6.56625e-05	4.56534e-06
0.000430766	0.000373868	3.23738e-09	5.68979e-05	3.11652e-06
0.000638433	0.000138393	2.50039e-07	0.000500039	3.21547e-06
0.000821994	0.000939834	1.38863e-08	-0.00011784	6.53142e-07
0.000989058	0.000737408	6.33275e-08	0.00025165	7.11549e-07
0.00107923	0.00130337	5.02407e-08	-0.000224144	5.02407e-08
0.00112649	0.00103692	8.02367e-09	8.9575e-05	1.65318e-07
0.00158438	0.00185488	7.3171e-08	-0.000270501	7.55615e-07
0.00154124	0.00148308	3.3825e-09	5.81592e-05	2.06404e-07
0.0015585	0.00162767	4.78475e-09	-6.91719e-05	3.7966e-07
0.00157822	0.001638	3.5735e-09	-5.97787e-05	4.17593e-07
0.00164771	0.001638	9.44448e-11	9.71827e-06	5.12243e-07
0.00167309	0.00203872	1.3368e-07	-0.000365623	1.30373e-06
0.00169355	0.00173921	2.08523e-09	-4.56643e-05	7.44346e-07
0.00170266	0.00203872	1.12933e-07	-0.000336055	1.37213e-06
0.00165782	0.001638	3.92867e-10	1.98209e-05	5.26806e-07
0.00153803	0.00153885	6.66924e-13	-8.16654e-07	2.56929e-07
0.00141241	0.00145829	2.10512e-09	-4.58816e-05	9.0422e-08
0.00124327	0.00124967	4.09818e-11	-6.4017e-06	5.93866e-09
0.00101247	0.0011278	1.33005e-08	-0.000115328	1.84665e-07
0.000879428	0.00103898	2.54572e-08	-0.000159553	4.2457e-07
0.000710582	0.000714687	1.68539e-11	-4.10535e-06	1.31041e-06
0.000643691	0.000537048	1.13726e-08	0.000106642	1.93005e-06
0.000619198	0.000138393	2.31174e-07	0.000480805	3.28482e-06
0.000573594	0.00052672	2.19713e-09	4.68736e-05	2.15998e-06
0.0006576	0.000338753	1.01663e-07	0.000318847	2.47636e-06
0.000676444	0.000681638	2.69767e-11	-5.19391e-06	1.46875e-06
0.000595387	0.000539114	3.16675e-09	5.62739e-05	2.06066e-06
0.000515412	0.000485409	9.00178e-10	3.0003e-05	2.46232e-06
0.000521886	0.000373868	2.19092e-08	0.000148018	2.8031e-06
0.000733155	0.000572163	2.59186e-08	0.000160993	1.59942e-06
0.00100568	0.00123728	5.36371e-08	-0.000231597	1.06958e-07
0.00118957	0.000972883	4.69511e-08	0.000216682	1.66098e-07
0.00136	0.00102246	1.13934e-07	0.000337541	1.13934e-07
0.00187842	0.00170409	3.03891e-08	0.000174325	1.02519e-06
0.00167309	0.00160082	5.2241e-09	7.22779e-05	4.9549e-07
0.00159473	0.00168964	9.00675e-09	-9.49039e-05	5.10321e-07
0.00159424	0.00160288	7.46999e-11	-8.64291e-06	3.93281e-07
0.00168837	0.00162767	3.68475e-09	6.07021e-05	5.56575e-07
0.0016758	0.00203872	1.31705e-07	-0.000362912	1.30993e-06
0.00167802	0.00173921	3.74388e-09	-6.11873e-05	7.17801e-07
0.00174702	0.00203872	8.50895e-08	-0.000291701	1.47801e-06
0.00164747	0.00171649	4.76373e-09	-6.90198e-05	6.30367e-07
0.00161667	0.00203252	1.72935e-07	-0.000415854	1.16464e-06
0.00161075	0.00166691	3.1543e-09	-5.61632e-05	5.00791e-07
0.00137608	0.001638	6.86029e-08	-0.000261922	1.972e-07
0.00119952	0.00113813	3.76884e-09	6.13909e-05	5.39873e-08
0.00112774	0.00132816	4.01689e-08	-0.000200422	4.01689e-08
0.000968124	0.00103692	4.73228e-09	-6.87916e-05	3.1918e-07
0.000821226	0.000743605	6.02496e-09	7.76206e-05	1.01037e-06
0.000762883	0.00072708	1.28182e-09	3.58025e-05	1.16648e-06
0.000739369	0.000537048	4.0934e-08	0.000202321	1.67336e-06
0.000705902	0.000638261	4.57528e-09	6.76408e-05	1.50268e-06
0.000491855	0.000483343	7.24419e-11	8.51128e-06	2.54339e-06
0.00047934	0.000473015	3.99993e-11	6.3245e-06	2.61677e-06
0.000442907	0.000537048	8.86258e-09	-9.41413e-05	2.52824e-06
0.000426063	0.000386261	1.58415e-09	3.98014e-05	3.08942e-06
0.000438497	0.000384196	2.94863e-09	5.43013e-05	3.05308e-06
0.000488866	0.000373868	1.32245e-08	0.000114998	2.91476e-06
0.000593531	0.000539114	2.96123e-09	5.44172e-05	2.06599e-06
0.000742733	0.000371802	1.3759e-07	0.000370931	2.11838e-06
0.00100039	0.000537048	2.14689e-07	0.000463345	1.06618e-06
0.00139388	0.000937769	2.08034e-07	0.000456107	2.08034e-07
0.00151436	0.00178672	7.418e-08	-0.00027236	5.34471e-07
0.00146674	0.00130131	2.73669e-08	0.000165429	3.92226e-08
0.00142032	0.00134055	6.36192e-09	7.97617e-05	3.64317e-08
0.0014502	0.00148721	1.36984e-09	-3.70113e-05	1.34989e-07
0.00153088	0.00150787	5.29723e-10	2.30157e-05	2.19724e-07
0.00161938	0.00167311	2.8874e-09	-5.37346e-05	5.21989e-07
0.00165289	0.00173921	7.45116e-09	-8.63201e-05	6.75846e-07
0.00166299	0.00184455	3.29646e-08	-0.000181562	8.78991e-07
0.00162973	0.00185488	5.06947e-08	-0.000225155	8.36508e-07
0.00162086	0.00173508	1.30469e-08	-0.000114223	6.17692e-07
0.00152028	0.00164419	1.53553e-08	-0.000123916	3.53395e-07
0.0013506	0.00133436	2.6368e-10	1.62382e-05	1.32144e-08
0.00116067	0.00114433	2.67167e-10	1.63452e-05	7.0227e-08
0.000950189	0.00111541	2.72973e-08	-0.000165219	2.54423e-07
0.000802766	0.000830359	7.61369e-10	-2.75929e-05	8.77735e-07
0.000723045	0.000656851	4.38168e-09	6.61943e-05	1.41635e-06
0.000691581	0.000324294	1.349e-07	0.000367287	2.4153e-06
0.000661269	0.000334622	1.06698e-07	0.000326647	2.47782e-06
0.00108924	0.00137154	7.96903e-08	-0.000282295	7.96903e-08
0.000982756	0.000935703	2.21401e-09	4.70533e-05	4.24505e-07
0.000792493	0.000685769	1.139e-08	0.000106724	1.19189e-06
0.000688192	0.000539114	2.22242e-08	0.000149078	1.80283e-06
0.000559721	0.000530851	8.3347e-10	2.88699e-05	2.18871e-06
0.000494027	0.000427573	4.41611e-09	6.64538e-05	2.71722e-06
0.000503786	0.000134262	1.36548e-07	0.000369524	3.73244e-06
0.000661269	0.000185901	2.25975e-07	0.000475368	2.96814e-06
0.000785551	0.000534982	6.27846e-08	0.000250569	1.56117e-06
0.00095676	0.000857211	9.90989e-09	9.95484e-05	5.7158e-07
0.0012045	0.00155744	1.2457e-07	-0.000352944	1.2457e-07
0.00132287	0.00111334	4.39022e-08	0.000209528	4.39022e-08
0.00149166	0.00132403	2.81005e-08	0.000167632	6.03647e-08
0.00159818	0.00134469	6.42606e-08	0.000253497	1.39031e-07
0.00158561	0.00139839	3.5052e-08	0.000187222	1.71398e-07
0.00158857	0.00160495	2.68216e-10	-1.63773e-05	3.88774e-07
0.00160656	0.001638	9.88144e-10	-3.14348e-05	4.55029e-07
0.00156047	0.00184249	7.95346e-08	-0.000282019	6.93817e-07
0.00140574	0.00144383	1.45117e-09	-3.80942e-05	7.81604e-08
0.00127404	0.00143764	2.67624e-08	-0.000163592	2.67624e-08
0.00117064	0.001134	1.34258e-09	3.66413e-05	7.04178e-08
0.00101926	0.00133436	9.92846e-08	-0.000315095	9.92846e-08
0.000879937	0.00092331	1.88115e-09	-4.33723e-05	5.8791e-07
0.000755398	0.00083449	6.25558e-09	-7.90922e-05	9.6062e-07
0.000693406	0.000537048	2.44477e-08	0.000156357	1.79438e-06
0.00066703	0.000534982	1.74365e-08	0.000132047	1.87139e-06
0.000637117	0.000334622	9.15033e-08	0.000302495	2.55444e-06
0.000626584	0.00054531	6.60539e-09	8.12736e-05	1.9547e-06
0.000615766	0.000855146	5.73028e-08	-0.00023938	1.208e-06
0.000578918	0.000373868	4.20456e-08	0.00020505	2.61538e-06
0.000489409	0.000493671	1.81627e-11	-4.26177e-06	2.51831e-06
0.00046076	0.000342885	1.38947e-08	0.000117876	3.12001e-06
0.000546074	0.000373868	2.96549e-08	0.000172206	2.72269e-06
0.000743509	0.000371802	1.38166e-07	0.000371707	2.11612e-06
0.00104489	0.00118564	1.98109e-08	-0.000140751	1.15245e-07
0.00128818	0.00104724	5.80502e-08	0.000240936	5.80502e-08
0.00156417	0.00142524	1.92999e-08	0.000138924	1.75905e-07
0.00203722	0.00214406	1.14155e-08	-0.000106843	2.59622e-06
0.00193839	0.0018838	2.97977e-09	5.45872e-05	1.56797e-06
0.00188779	0.00165452	5.44163e-08	0.000233273	9.45397e-07
0.0017761	0.00148514	8.46531e-08	0.000290952	4.77814e-07
0.00170858	0.00184662	1.9056e-08	-0.000138044	9.70608e-07
0.00165141	0.00167311	4.70903e-10	-2.17003e-05	5.69304e-07
0.00171917	0.00177432	3.04188e-09	-5.51532e-05	8.52843e-07
0.00164155	0.00146449	3.13523e-08	0.000177066	2.87342e-07
0.00161667	0.00203045	1.71221e-07	-0.000413789	1.16019e-06
0.00148599	0.00167518	3.57927e-08	-0.00018919	3.49475e-07
0.00144279	0.00154711	1.08827e-08	-0.00010432	1.76318e-07
0.00133104	0.00139839	4.53584e-09	-6.73486e-05	2.54187e-08
0.00118135	0.00118357	4.93735e-12	-2.22201e-06	4.20576e-08
0.000996868	0.000925375	5.11117e-09	7.14924e-05	4.1959e-07
0.000857008	0.00092331	4.39595e-09	-6.6302e-05	6.23599e-07
0.000773968	0.000654786	1.42044e-08	0.000119182	1.30244e-06
0.000722267	0.000373868	1.21382e-07	0.000348399	2.17228e-06
0.000688713	0.000324294	1.32801e-07	0.000364419	2.42423e-06
0.000672785	0.000239606	1.87644e-07	0.000433179	2.74767e-06
0.000117701	0.000113606	1.67661e-11	4.09464e-06	5.46948e-06
0.000114634	0.000198295	6.99903e-09	-8.36602e-05	5.09437e-06
3.14235e-05	0.000342885	9.7008e-08	-0.000311461	4.82106e-06
1.13115e-05	0.000466819	2.07487e-07	-0.000455507	4.37592e-06
7.65872e-05	0.000534982	2.10126e-07	-0.000458395	3.83545e-06
0.000246665	0.000582491	1.12779e-07	-0.000335825	3.03054e-06
0.000453138	0.000735343	7.96398e-08	-0.000282205	1.9086e-06
0.000664488	0.000623802	1.65535e-09	4.0686e-05	1.64278e-06
0.000842128	0.00104518	4.12294e-08	-0.00020305	4.66071e-07
0.000994495	0.00100387	8.78234e-11	-9.37141e-06	3.2677e-07
0.00110284	0.00128892	3.46233e-08	-0.000186073	3.46233e-08
0.00125501	0.00123521	3.92018e-10	1.97994e-05	6.36477e-09
0.00133584	0.00142318	7.62734e-09	-8.73346e-05	3.57286e-08
0.00133983	0.00143557	9.16647e-09	-9.57417e-05	4.21891e-08
0.00129296	0.00132403	9.65413e-10	-3.10711e-05	2.20796e-09
0.0012075	0.00117944	7.87094e-10	2.80552e-05	3.35126e-08
0.00111643	0.00148721	1.3748e-07	-0.000370783	1.3748e-07
0.00105723	0.00111541	3.38516e-09	-5.81821e-05	1.57901e-07
0.000978767	0.00101213	1.11303e-09	-3.3362e-05	3.35361e-07
0.000848297	0.000929506	6.59487e-09	-8.12088e-05	6.27575e-07
0.000726109	0.00083449	1.17464e-08	-0.000108381	1.01889e-06
0.000588871	0.000528786	3.61027e-09	6.00855e-05	2.1093e-06
0.000514237	0.000636195	1.48738e-08	-0.000121958	2.01517e-06
0.00050335	0.000522589	3.70123e-10	-1.92386e-05	2.38412e-06
0.000474076	0.000338753	1.83121e-08	0.000135322	3.08765e-06
0.000461693	0.000371802	8.08036e-09	8.98908e-05	3.01545e-06
0.00044262	0.000324294	1.40009e-08	0.000118326	3.25112e-06
4.13028e-05	0.000528786	2.3764e-07	-0.000487483	3.99965e-06
1.17169e-15	0.000510196	2.603e-07	-0.000510196	4.24279e-06
6.51432e-05	0.000123934	3.45638e-09	-5.8791e-05	5.66879e-06
0.000425254	0.000735343	9.61553e-08	-0.000310089	1.98642e-06
0.000960182	0.000972883	1.61319e-10	-1.27012e-05	4.05686e-07
0.00115484	0.00114639	7.13883e-11	8.44916e-06	7.22366e-08
0.00160812	0.00133436	7.49473e-08	0.000273765	1.38742e-07
0.00186323	0.00167518	3.53651e-08	0.000188056	9.37818e-07
0.00197334	0.00185901	1.30706e-08	0.000114327	1.59353e-06
0.00198578	0.00206557	6.36602e-09	-7.97874e-05	2.1944e-06
0.00200051	0.00208623	7.34648e-09	-8.57116e-05	2.3005e-06
0.00131192	0.00155537	5.9272e-08	-0.000243458	8.83809e-08
0.00176339	0.00203252	7.24318e-08	-0.000269131	1.50285e-06
0.0019411	0.00203872	9.52875e-09	-9.76153e-05	1.98759e-06
0.00193476	0.00203872	1.08076e-08	-0.000103959	1.96974e-06
0.00197232	0.00204491	5.2693e-09	-7.25899e-05	2.0945e-06
0.00192309	0.00208829	2.72926e-08	-0.000165205	2.07757e-06
0.00177808	0.00184868	4.98471e-09	-7.06025e-05	1.11676e-06
0.00139051	0.00145003	3.54229e-09	-5.95171e-05	7.31932e-08
0.00105125	0.00105344	4.7937e-12	-2.18945e-06	2.16512e-07
0.000741252	0.00104931	9.4899e-08	-0.000308057	6.07524e-07
0.000522906	0.000501933	4.39872e-10	2.09731e-05	2.38752e-06
0.000377617	0.000745671	1.35464e-07	-0.000368054	2.09298e-06
0.000257614	0.00034495	7.62759e-09	-8.73361e-05	3.8708e-06
0.00016824	0.000243737	5.69979e-09	-7.5497e-05	4.65706e-06
0.000128102	0.000347016	4.79231e-08	-0.000218913	4.38853e-06
7.72325e-05	0.00054531	2.19097e-07	-0.000468078	3.79259e-06
6.20631e-05	0.000355278	8.5975e-08	-0.000293215	4.63394e-06
7.7977e-05	0.000423442	1.19346e-07	-0.000345465	4.27903e-06
7.64868e-05	0.000167311	8.24907e-09	-9.08244e-05	5.41122e-06
0.000379642	0.000357344	4.9722e-10	2.22984e-05	3.35994e-06
0.000677118	0.000685769	7.48388e-11	-8.65094e-06	1.45712e-06
0.000778128	0.000966686	3.55543e-08	-0.000188558	6.80931e-07
0.000997772	0.000958424	1.54827e-09	3.93481e-05	3.76755e-07
0.00129358	0.00102865	7.01835e-08	0.000264922	7.01835e-08
0.00145247	0.00123521	4.7202e-08	0.00021726	4.7202e-08
0.00165372	0.00139839	6.51913e-08	0.000255326	2.32427e-07
0.00190507	0.00164626	6.69856e-08	0.000258816	9.63015e-07
0.00191421	0.00186521	2.40073e-09	4.89973e-05	1.46269e-06
0.00186602	0.00204698	3.27456e-08	-0.000180958	1.80365e-06
0.00177175	0.00185488	6.91104e-09	-8.31327e-05	1.11647e-06
0.00177428	0.0018239	2.46172e-09	-4.96158e-05	1.05715e-06
0.00169069	0.00151406	3.11989e-08	0.000176632	4.02916e-07
0.00143775	0.00165659	4.78895e-08	-0.000218837	2.74929e-07
0.00112534	0.0010741	2.62625e-09	5.1247e-05	1.37315e-07
0.000890644	0.000946031	3.0677e-09	-5.53868e-05	5.37766e-07
0.000780245	0.000347016	1.87688e-07	0.000433229	2.0815e-06
0.000713003	0.000543245	2.88179e-08	0.000169758	1.72594e-06
0.000698031	0.000534982	2.65848e-08	0.000163049	1.78753e-06
0.000615831	0.000483343	1.75529e-08	0.000132487	2.16333e-06
0.000608223	0.000429638	3.18925e-08	0.000178585	2.34745e-06
0.000618274	0.000547376	5.02648e-09	7.08977e-05	1.9722e-06
0.000609311	0.00054531	4.09605e-09	6.40004e-05	2.0033e-06
0.000598426	0.000584556	1.92364e-10	1.38695e-05	1.92382e-06
0.000577405	0.000483343	8.84755e-09	9.40614e-05	2.27784e-06
0.000674969	0.000185901	2.39187e-07	0.000489068	2.92112e-06
6.03426e-05	0.000347016	8.21814e-08	-0.000286673	4.67702e-06
3.81725e-05	0.000249934	4.48429e-08	-0.000211761	5.20704e-06
3.47183e-05	0.00034495	9.62438e-08	-0.000310232	4.79755e-06
0.000130953	0.000336688	4.23267e-08	-0.000205735	4.41991e-06
0.000221278	0.000243737	5.04436e-10	-2.24597e-05	4.43096e-06
0.000429017	0.000373868	3.04144e-09	5.51493e-05	3.12269e-06
0.000638551	0.000735343	9.36867e-09	-9.67919e-05	1.43067e-06
0.000838338	0.000745671	8.58734e-09	9.26679e-05	9.72178e-07
0.00107573	0.000906785	2.85425e-08	0.000168945	3.45138e-07
0.00123934	0.00145623	4.70419e-08	-0.000216891	4.70419e-08
0.0013399	0.001386	2.12456e-09	-4.6093e-05	2.43052e-08
0.00140212	0.00124554	2.45176e-08	0.000156581	2.45176e-08
0.00141921	0.00146862	2.44111e-09	-4.94076e-05	1.01017e-07
0.00140367	0.00140665	8.87591e-12	-2.97925e-06	5.77567e-08
0.00137569	0.00140459	8.35054e-10	-2.88973e-05	4.42165e-08
0.00135858	0.00116705	3.66847e-08	0.000191533	3.66847e-08
0.00131291	0.00128478	7.91117e-10	2.81268e-05	7.91117e-10
0.00124194	0.00154711	9.31306e-08	-0.000305173	9.31306e-08
0.0010176	0.0012476	5.29019e-08	-0.000230004	9.29007e-08
0.000843427	0.00107823	5.5131e-08	-0.0002348	4.20352e-07
0.000735084	0.000743605	7.26128e-11	-8.52132e-06	1.19096e-06
0.000502717	0.000435835	4.47314e-09	6.68816e-05	2.66162e-06
0.000347268	0.000454425	1.14827e-08	-0.000107157	3.12691e-06
0.000259476	0.000557704	8.894e-08	-0.000298228	3.07238e-06
0.000229567	0.000371802	2.02311e-08	-0.000142236	3.87551e-06
0.000226703	0.000322229	9.12526e-09	-9.55262e-05	4.08472e-06
0.000203255	0.000134262	4.75998e-09	6.89926e-05	4.98398e-06
0.000219038	0.000309835	8.24423e-09	-9.07978e-05	4.1662e-06
0.000215511	0.000194164	4.55695e-10	2.1347e-05	4.66701e-06
0.000161034	0.000386261	5.07273e-08	-0.000225227	4.09133e-06
0.000100767	0.000123934	5.36706e-10	-2.31669e-05	5.50043e-06
0.000136846	0.000134262	6.67525e-12	2.58365e-06	5.28491e-06
0.000315994	0.000243737	5.22109e-09	7.22571e-05	4.04118e-06
0.00051094	0.000534982	5.78023e-10	-2.40421e-05	2.32281e-06
0.000630274	0.000334622	8.74101e-08	0.000295652	2.57636e-06
0.000835391	0.000987342	2.30892e-08	-0.000151951	5.58408e-07
0.00114097	0.00102865	1.26155e-08	0.000112319	1.603e-07
0.00141144	0.00125793	2.35659e-08	0.000153512	2.35659e-08
0.00156792	0.00149547	5.24837e-09	7.24457e-05	2.43434e-07
0.00165859	0.0014459	4.52355e-08	0.000212687	2.85673e-07
0.00174691	0.00185901	1.25663e-08	-0.0001121	1.07314e-06
0.00184509	0.00167518	2.88716e-08	0.000169916	9.03013e-07
0.00182726	0.00204491	4.7373e-08	-0.000217653	1.69566e-06
0.00181176	0.00203459	4.96533e-08	-0.00022283	1.62905e-06
0.00181847	0.00205731	5.70412e-08	-0.000238833	1.70506e-06
0.00165755	0.00148721	2.90164e-08	0.000170342	3.30351e-07
0.00133601	0.00185695	2.71373e-07	-0.000520935	3.88078e-07
0.00102629	0.00140459	1.43105e-07	-0.000378292	1.43105e-07
0.000799404	0.000729146	4.9362e-09	7.02581e-05	1.08462e-06
0.000576992	0.000613474	1.33096e-09	-3.64823e-05	1.90311e-06
0.000418563	0.00059695	3.18219e-08	-0.000178387	2.41643e-06
0.000310233	0.000534982	5.05125e-08	-0.00022475	2.97488e-06
0.000253225	0.00030777	2.97512e-09	-5.45446e-05	4.0361e-06
0.000237809	0.000324294	7.4797e-09	-8.64853e-05	4.03165e-06
0.000261969	0.000185901	5.78637e-09	7.60682e-05	4.50343e-06
0.000232108	0.000524655	8.55838e-08	-0.000292547	3.28783e-06
0.000315086	0.000365606	2.55228e-09	-5.05201e-05	3.56949e-06
0.000369272	0.00021895	2.25965e-08	0.000150321	3.92744e-06
0.000411864	0.000185901	5.10593e-08	0.000225963	3.88971e-06
0.00045788	0.000547376	8.00946e-09	-8.94956e-05	2.44842e-06
0.000533822	0.000386261	2.1774e-08	0.00014756	2.72223e-06
0.000579502	0.000766326	3.49032e-08	-0.000186824	1.4986e-06
0.000589252	0.00050813	6.58084e-09	8.11224e-05	2.1686e-06
0.000637172	0.000371802	7.04211e-08	0.00026537	2.4368e-06
0.000967162	0.00054531	1.77959e-07	0.000421852	1.11836e-06
0.00140652	0.00154711	1.97652e-08	-0.000140589	1.47175e-07
0.00175957	0.00190652	2.15946e-08	-0.000146951	1.20141e-06
0.0019325	0.00164626	8.19335e-08	0.00028624	1.01759e-06
0.00197624	0.00204491	4.71593e-09	-6.86726e-05	2.10585e-06
0.00197029	0.00167518	8.70896e-08	0.000295109	1.15662e-06
0.00196356	0.00185901	1.09292e-08	0.000104543	1.56893e-06
0.00191853	0.0022019	8.02978e-08	-0.000283369	2.40382e-06
0.00182468	0.00145623	1.35755e-07	0.00036845	5.05382e-07
0.00173193	0.00116705	3.19096e-07	0.000564886	3.19096e-07
0.00155396	0.00145623	9.55272e-09	9.7738e-05	1.93768e-07
0.00126666	0.00134675	6.41519e-09	-8.00949e-05	6.41519e-09
0.00104051	0.00092331	1.37363e-08	0.000117202	3.67453e-07
0.000847978	0.00105551	4.30678e-08	-0.000207528	4.44243e-07
0.000726664	0.000347016	1.44133e-07	0.000379648	2.23897e-06
0.000635242	0.00034495	8.42692e-08	0.000290292	2.52749e-06
0.000562181	0.000146655	1.72662e-07	0.000415526	3.46393e-06
0.000509807	0.000375934	1.79221e-08	0.000133873	2.83673e-06

## Sheet: S. babylonica combination
K	Ei	Oi	（Ei-Oi)2	（Ei-Oi)	Absolute values	Sum of absolute values	D	RMSE	MAE	MBE	Sum（Ei-Oi)	Sum（Ei-Oi)2	Average Oi
0.054424	0.00101326	0.00111541	1.04336e-08	-0.000102145	1.94772e-07	0.00155997	0.963589	0.000265794	-0.000153239	-0.000153239	-0.123204	5.67998e-05	0.0012849
0.0561971	0.00104896	0.00113606	7.58684e-09	-8.71025e-05	1.48207e-07
0.0484964	0.00089461	0.00118357	8.34984e-08	-0.000288961	2.41885e-07
0.0392481	0.000711856	0.00119183	2.30378e-07	-0.000479977	4.43969e-07
0.0417957	0.000761887	0.00101213	6.26212e-08	-0.000250242	6.33591e-07
0.0480204	0.000885132	0.00111541	5.3027e-08	-0.000230276	3.24286e-07
0.0276952	0.000488501	0.000801441	9.79315e-08	-0.00031294	1.63855e-06
0.030261	0.000537554	0.000987342	2.0231e-07	-0.000449789	1.09224e-06
0.0405267	0.000736934	0.00108649	1.22189e-07	-0.000349556	5.57377e-07
0.040831	0.000742911	0.0010018	6.70239e-08	-0.00025889	6.81099e-07
0.0545412	0.00101562	0.00127239	6.59322e-08	-0.000256773	7.9519e-08
0.0738701	0.00140934	0.00157396	2.71026e-08	-0.000164629	1.70816e-07
0.0901515	0.00174759	0.00168757	3.60191e-09	6.00159e-05	7.48495e-07
0.101538	0.00198714	0.00197262	2.10897e-10	1.45223e-05	1.93143e-06
0.109594	0.00215794	0.00215852	3.41798e-13	-5.84635e-07	3.05011e-06
0.0952393	0.00185434	0.00188793	1.1283e-09	-3.35902e-05	1.37422e-06
0.112354	0.00221668	0.00207383	2.04063e-08	0.000142851	2.96017e-06
0.117564	0.0023279	0.00215852	2.86889e-08	0.000169378	3.67266e-06
0.125278	0.0024933	0.00217298	1.02603e-07	0.000320316	4.39437e-06
0.125619	0.00250063	0.00227213	5.22124e-08	0.0002285	4.85212e-06
0.128266	0.00255757	0.00235888	3.94774e-08	0.000198689	5.50583e-06
0.127506	0.00254122	0.00247249	4.72391e-09	6.87307e-05	5.97169e-06
0.124849	0.00248406	0.00235888	1.567e-08	0.00012518	5.16626e-06
0.12182	0.00241905	0.00248488	4.33366e-09	-6.58305e-05	5.44723e-06
0.116571	0.00230666	0.00234649	1.58601e-09	-3.98248e-05	4.33951e-06
0.105058	0.00206164	0.00192924	1.75286e-08	0.000132396	2.0189e-06
0.0943133	0.00183488	0.00181564	3.70163e-10	1.92396e-05	1.1675e-06
0.083624	0.00161133	0.00152852	6.85791e-09	8.28125e-05	3.24735e-07
0.00613663	9.59472e-05	0.000576294	2.30733e-07	-0.000480347	3.60149e-06
0.00788173	0.000125724	0.000243737	1.39271e-08	-0.000118013	4.84237e-06
0.0165173	0.000279539	0.000444097	2.70794e-08	-0.000164558	3.40906e-06
0.0299877	0.000532312	0.00101419	2.32211e-07	-0.000481882	1.04754e-06
0.0371031	0.000669933	0.00101626	1.19943e-07	-0.000346327	7.81115e-07
0.0428005	0.000781686	0.00120216	1.768e-07	-0.000420476	3.43575e-07
0.0493594	0.000911815	0.00127239	1.30015e-07	-0.000360575	1.48837e-07
0.0538777	0.00100228	0.00130131	8.94179e-08	-0.000299028	8.94179e-08
0.0570074	0.00106531	0.00148721	1.78004e-07	-0.000421905	1.78004e-07
0.0578059	0.00108143	0.00148308	1.61323e-07	-0.00040165	1.61323e-07
0.0637469	0.00120194	0.00147275	7.33378e-08	-0.00027081	7.33378e-08
0.0752489	0.00143777	0.00185901	1.77449e-07	-0.000421247	5.28207e-07
0.0788068	0.00151132	0.00167311	2.61763e-08	-0.000161791	3.77526e-07
0.0919771	0.00178584	0.00204491	6.71206e-08	-0.000259076	1.58949e-06
0.101581	0.00198804	0.00185901	1.66486e-08	0.000129029	1.63087e-06
0.101254	0.00198114	0.00185901	1.49148e-08	0.000122126	1.61328e-06
0.108385	0.00213223	0.00204491	7.62385e-09	8.73147e-05	2.58291e-06
0.109493	0.00215579	0.00205937	9.29632e-09	9.64174e-05	2.70656e-06
0.106404	0.00209017	0.00185901	5.34322e-08	0.000231154	1.90213e-06
0.111023	0.00218833	0.00195816	5.29803e-08	0.000230175	2.48533e-06
0.108543	0.00213559	0.00204491	8.22224e-09	9.06766e-05	2.59372e-06
0.108198	0.00212826	0.00190032	5.19535e-08	0.000227933	2.12746e-06
0.108572	0.0021362	0.00200154	1.81346e-08	0.000134665	2.4578e-06
0.102818	0.00201421	0.00198708	7.3599e-10	2.71291e-05	2.04858e-06
0.0922005	0.00179052	0.00174334	2.22611e-09	4.71817e-05	9.29032e-07
0.0827587	0.00159333	0.00152852	4.2006e-09	6.4812e-05	3.04544e-07
0.0709217	0.00134868	0.00134262	3.67423e-11	6.06154e-06	1.47141e-08
0.0605639	0.00113726	0.00155331	1.73098e-07	-0.00041605	1.73098e-07
0.00327688	4.87265e-05	0.000171442	1.50592e-08	-0.000122716	5.52171e-06
0.00165338	2.32761e-05	0.000171442	2.19532e-08	-0.000148166	5.64196e-06
0.000199054	2.36568e-06	0.000117737	1.33106e-08	-0.000115372	6.00199e-06
0.00306482	4.53299e-05	0.000171442	1.59043e-08	-0.000126112	5.53768e-06
0.0178861	0.000304638	0.000629999	1.05859e-07	-0.000325361	2.67441e-06
0.028091	0.000496045	0.000743605	6.1286e-08	-0.00024756	1.76983e-06
0.0373172	0.000674109	0.0010018	1.07382e-07	-0.000327692	7.99397e-07
0.0440495	0.000806351	0.00128685	2.30879e-07	-0.000480498	2.30879e-07
0.0502367	0.000929331	0.00128685	1.2782e-07	-0.000357519	1.2782e-07
0.0612095	0.00115036	0.00133642	3.46209e-08	-0.000186067	3.46209e-08
0.0699291	0.00132831	0.00177226	1.97093e-07	-0.000443952	2.815e-07
0.0778947	0.00149244	0.00169377	4.05331e-08	-0.000201328	3.79709e-07
0.0856762	0.00165408	0.00148721	2.78458e-08	0.00016687	3.26373e-07
0.0878192	0.00169881	0.0018177	1.41356e-08	-0.000118893	8.9588e-07
0.0824431	0.00158677	0.00185901	7.41145e-08	-0.00027224	7.67e-07
0.113166	0.00223398	0.00205937	3.04891e-08	0.000174611	2.96996e-06
0.100446	0.00196406	0.00203045	4.40877e-09	-6.63986e-05	2.02923e-06
0.103531	0.00202928	0.00221636	3.49965e-08	-0.000187074	2.80776e-06
0.106547	0.00209321	0.00195403	1.93707e-08	0.000139179	2.18223e-06
0.111399	0.00219634	0.00241672	4.85674e-08	-0.00022038	4.17406e-06
0.113775	0.00224698	0.00223081	2.61419e-10	1.61684e-05	3.63969e-06
0.113514	0.00224141	0.00188793	1.24948e-07	0.000353479	2.43154e-06
0.114371	0.00225969	0.00207177	3.53163e-08	0.000187926	3.10274e-06
0.108327	0.00213101	0.00198295	2.19216e-08	0.00014806	2.38379e-06
0.0976177	0.0019044	0.00211514	4.44116e-08	-0.000210741	2.10118e-06
0.0880409	0.00170344	0.00190239	3.95808e-08	-0.000198949	1.07294e-06
0.0738836	0.00140961	0.00137154	1.44972e-09	3.80752e-05	4.45849e-08
0.0617503	0.00116134	0.00152646	1.33312e-07	-0.000365119	1.33312e-07
0.02156	0.000372741	0.000537048	2.69967e-08	-0.000164307	2.7563e-06
0.0192299	0.000329429	0.000456491	1.61446e-08	-0.000127061	3.18294e-06
0.0241535	0.000421391	0.00052672	1.10942e-08	-0.000105329	2.63052e-06
0.024599	0.000429793	0.00052672	9.39489e-09	-9.69272e-05	2.60334e-06
0.0282019	0.00049816	0.000737408	5.72397e-08	-0.000239248	1.78071e-06
0.0351398	0.00063173	0.000917113	8.14434e-08	-0.000285383	1.04276e-06
0.0434824	0.000795146	0.000927441	1.7502e-08	-0.000132295	7.1811e-07
0.0455484	0.000836023	0.0010018	2.74823e-08	-0.000165778	5.36081e-07
0.0321969	0.000574788	0.000801441	5.13717e-08	-0.000226653	1.42509e-06
0.0512372	0.000949336	0.000929506	3.93228e-10	1.983e-05	4.77699e-07
0.0612623	0.00115143	0.00130131	2.24645e-08	-0.000149882	2.24645e-08
0.071744	0.00136558	0.00148721	1.47947e-08	-0.000121633	7.99683e-08
0.0805958	0.00154841	0.00185901	9.6476e-08	-0.000310606	7.01271e-07
0.0908089	0.00176135	0.00181564	2.94643e-09	-5.4281e-05	1.01403e-06
0.0970301	0.00189202	0.00198708	9.03524e-09	-9.50539e-05	1.71375e-06
0.10105	0.00197682	0.00190032	5.85179e-09	7.6497e-05	1.70863e-06
0.105436	0.00206965	0.00207383	1.75106e-11	-4.18457e-06	2.47584e-06
0.107966	0.00212334	0.00208829	1.22813e-09	3.50447e-05	2.69494e-06
0.106124	0.00208423	0.00197262	1.24566e-08	0.000111609	2.21071e-06
0.106911	0.00210092	0.00198708	1.29608e-08	0.000113845	2.30433e-06
0.108149	0.00212723	0.00205937	4.60412e-09	6.78536e-05	2.61339e-06
0.106236	0.00208661	0.00200154	7.2376e-09	8.50741e-05	2.30477e-06
0.0985376	0.00192379	0.00190032	5.50699e-10	2.3467e-05	1.5728e-06
0.0885469	0.00171402	0.00191478	4.03072e-08	-0.000200767	1.12106e-06
0.0775623	0.00148556	0.00143557	2.49912e-09	4.99912e-05	1.23294e-07
0.0690747	0.00131079	0.00155744	6.08373e-08	-0.000246652	8.89391e-08
0.061301	0.00115221	0.00152852	1.41607e-07	-0.000376307	1.41607e-07
0.0553624	0.00103214	0.00137154	1.15188e-07	-0.000339394	1.15188e-07
0.036445	0.000657107	0.000751867	8.97947e-09	-9.47601e-05	1.34798e-06
0.0318913	0.000568898	0.000685769	1.36589e-08	-0.000116871	1.7301e-06
0.0282019	0.00049816	0.000572163	5.47641e-09	-7.40027e-05	2.24903e-06
0.0275835	0.000486373	0.000532917	2.16632e-09	-4.65438e-05	2.4047e-06
0.0299033	0.000530695	0.00067131	1.97727e-08	-0.000140615	1.87141e-06
0.0371358	0.00067057	0.000751867	6.60931e-09	-8.12977e-05	1.3169e-06
0.0479879	0.000884484	0.00111541	5.33257e-08	-0.000230924	3.25024e-07
0.0576041	0.00107735	0.00130131	5.01569e-08	-0.000223957	5.01569e-08
0.0623491	0.0011735	0.000929506	5.9535e-08	0.000243998	2.18079e-07
0.0911778	0.00176908	0.00185901	8.08755e-09	-8.99308e-05	1.11956e-06
0.0838485	0.00161601	0.00162973	1.88486e-10	-1.3729e-05	4.56624e-07
0.085658	0.0016537	0.00204285	1.51434e-07	-0.000389145	1.26912e-06
0.0932039	0.00181158	0.00185901	2.25026e-09	-4.74369e-05	1.21129e-06
0.103924	0.0020376	0.00203045	5.10653e-11	7.146e-06	2.24417e-06
0.0809845	0.00155647	0.00203252	2.2662e-07	-0.000476046	1.03835e-06
0.118404	0.00234587	0.00203872	9.4346e-08	0.000307158	3.29274e-06
0.116584	0.00230695	0.00242911	1.49221e-08	-0.000122156	4.69183e-06
0.118505	0.00234803	0.00225767	8.16456e-09	9.0358e-05	4.14405e-06
0.125163	0.00249082	0.00242291	4.61109e-09	6.7905e-05	5.49307e-06
0.125948	0.0025077	0.00199327	2.6463e-07	0.000514422	3.72865e-06
0.126268	0.00251458	0.00213373	1.45046e-07	0.000380849	4.31939e-06
0.122858	0.00244131	0.00233822	1.06258e-08	0.000103082	4.88203e-06
0.115969	0.00229382	0.00230311	8.63947e-11	-9.29488e-06	4.10842e-06
0.107347	0.00211018	0.00207383	1.32116e-09	3.63478e-05	2.60503e-06
0.0932176	0.00181186	0.00173714	5.58302e-09	7.47196e-05	9.58456e-07
0.0758461	0.00145009	0.00152852	6.15118e-09	-7.84295e-05	1.66965e-07
0.0627119	0.00118088	0.00152852	1.20854e-07	-0.000347641	1.20854e-07
0.0540858	0.00100646	0.00133023	1.04823e-07	-0.000323764	1.04823e-07
0.0185508	0.000316883	0.000332557	2.45667e-10	-1.56738e-05	3.68855e-06
0.0190272	0.000325682	0.000528786	4.12512e-08	-0.000203104	2.94305e-06
0.022579	0.000391804	0.00047095	6.26411e-09	-7.91461e-05	2.91469e-06
0.0292707	0.00051858	0.000739474	4.87941e-08	-0.000220894	1.7212e-06
0.0364696	0.000657587	0.000714687	3.26037e-09	-5.70997e-05	1.43455e-06
0.0388174	0.000703422	0.000842752	1.9413e-08	-0.00013933	1.04822e-06
0.042172	0.000769297	0.000873736	1.09075e-08	-0.000104439	8.59269e-07
0.0492119	0.000908874	0.0011278	4.7929e-08	-0.000218927	2.84436e-07
0.0599713	0.00112524	0.00148721	1.31019e-07	-0.000361966	1.31019e-07
0.0706378	0.00134285	0.00148308	1.96636e-08	-0.000140227	6.55005e-08
0.0786161	0.00150737	0.00183009	1.0415e-07	-0.000322724	5.89003e-07
0.0892545	0.00172881	0.00185282	1.53765e-08	-0.000124002	1.02339e-06
0.0984822	0.00192262	0.00183836	7.10077e-09	8.42661e-05	1.41843e-06
0.101509	0.00198653	0.00202839	1.75244e-09	-4.18622e-05	2.08778e-06
0.104623	0.00205242	0.00183836	4.58237e-08	0.000214065	1.74446e-06
0.109419	0.00215421	0.00229485	1.9778e-08	-0.000140634	3.53087e-06
0.111485	0.00219818	0.00192718	7.34418e-08	0.000271001	2.41913e-06
0.112749	0.00222509	0.00213786	7.60839e-09	8.72261e-05	3.21469e-06
0.111797	0.00220482	0.00223288	7.87265e-10	-2.80582e-05	3.48831e-06
0.111996	0.00220905	0.00208829	1.45836e-08	0.000120763	2.98372e-06
0.115726	0.00228863	0.00221842	4.9287e-09	7.02047e-05	3.75215e-06
0.116398	0.00230298	0.00213993	2.65851e-08	0.000163049	3.50779e-06
0.110961	0.00218701	0.00213993	2.21694e-09	4.70844e-05	3.08685e-06
0.0987869	0.00192905	0.00211308	3.38665e-08	-0.000184029	2.16716e-06
0.0855634	0.00165173	0.00192924	7.70135e-08	-0.000277513	1.02206e-06
0.0702433	0.00133475	0.00173714	1.61918e-07	-0.00040239	2.51902e-07
0.0568985	0.00106311	0.00133849	7.58351e-08	-0.000275382	7.58351e-08
0.0482779	0.000890258	0.0010741	3.37966e-08	-0.000183839	3.66808e-07
0.0316959	0.000565133	0.000683703	1.4059e-08	-0.000118571	1.74547e-06
0.04337	0.000792925	0.000952228	2.53773e-08	-0.000159302	6.80373e-07
0.0540348	0.00100544	0.00123934	5.47113e-08	-0.000233904	1.05769e-07
0.0624657	0.00117587	0.00112367	2.7253e-09	5.22044e-05	7.31465e-08
0.0721396	0.00137371	0.00154711	3.00678e-08	-0.000173401	1.23076e-07
0.0737249	0.00140634	0.0014397	1.11278e-09	-3.33583e-05	7.62011e-08
0.0800868	0.00153785	0.00158636	2.35313e-09	-4.8509e-05	3.07144e-07
0.092272	0.00179202	0.00182803	1.29646e-09	-3.60064e-05	1.10261e-06
0.0965469	0.00188185	0.00192305	1.69701e-09	-4.11948e-05	1.52497e-06
0.104567	0.00205123	0.00203872	1.56697e-10	1.25179e-05	2.31025e-06
0.109264	0.00215091	0.00233822	3.50866e-08	-0.000187314	3.68308e-06
0.114342	0.00225908	0.00224321	2.51896e-10	1.58712e-05	3.73374e-06
0.122424	0.002432	0.00242911	8.3281e-12	2.88584e-06	5.24916e-06
0.124495	0.00247647	0.00243944	1.37106e-09	3.70279e-05	5.50326e-06
0.153752	0.00311054	0.00293931	2.9321e-08	0.000171234	1.21093e-05
0.139658	0.00280376	0.00253858	7.03157e-08	0.000265171	7.68587e-06
0.122539	0.00243448	0.00249314	3.44157e-09	-5.86649e-05	5.55837e-06
0.109801	0.00216233	0.00239193	5.27175e-08	-0.000229603	3.93727e-06
0.0850632	0.0016413	0.00184455	4.13106e-08	-0.00020325	8.38794e-07
0.0726807	0.00138484	0.00165246	7.16164e-08	-0.000267612	2.18368e-07
0.0624009	0.00117456	0.0013736	3.96194e-08	-0.000199046	3.96194e-08
0.0536142	0.000996988	0.00118357	3.48133e-08	-0.000186583	1.51664e-07
0.0466661	0.000858202	0.00115259	8.66629e-08	-0.000294386	3.12716e-07
0.0430203	0.000786022	0.00087167	7.33556e-09	-8.56479e-05	8.32305e-07
0.0402684	0.000731862	0.000952228	4.8561e-08	-0.000220366	7.84838e-07
0.016201	0.000273762	0.000384196	1.21956e-08	-0.000110434	3.6559e-06
0.0148866	0.000249854	0.000328426	6.17346e-09	-7.85714e-05	3.96695e-06
0.0153283	0.000257871	0.000429638	2.95041e-08	-0.000171768	3.54377e-06
0.0233702	0.000406653	0.000522589	1.34411e-08	-0.000115936	2.69209e-06
0.0332324	0.000594777	0.00101213	1.74183e-07	-0.000417352	9.2755e-07
0.0422408	0.000770652	0.00101833	6.13424e-08	-0.000247674	6.09996e-07
0.049222	0.000909075	0.00118357	7.53483e-08	-0.000274496	2.27867e-07
0.0535767	0.000996234	0.00108442	7.77739e-09	-8.81895e-05	2.39455e-07
0.0528569	0.000981789	0.00113813	2.44422e-08	-0.00015634	2.02574e-07
0.0525103	0.000974836	0.00107203	9.44672e-09	-9.71942e-05	2.73668e-07
0.0552125	0.00102913	0.00127446	6.01868e-08	-0.00024533	7.09782e-08
0.062657	0.00117976	0.00127859	9.76622e-09	-9.88242e-05	1.24655e-08
0.0682204	0.00129329	0.00134469	2.64181e-09	-5.13986e-05	4.62031e-09
0.0707516	0.00134519	0.00163593	8.45319e-08	-0.000290744	1.69018e-07
0.0707117	0.00134437	0.00153885	3.78226e-08	-0.00019448	9.81057e-08
0.070247	0.00133483	0.00162767	8.57545e-08	-0.000292839	1.54055e-07
0.0738556	0.00140904	0.00148308	5.48226e-09	-7.40423e-05	1.03758e-07
0.0621992	0.00117046	0.0014397	7.24923e-08	-0.000269244	7.24923e-08
0.0534995	0.000994685	0.00128685	8.53603e-08	-0.000292165	8.53603e-08
0.0606329	0.00113866	0.00130337	2.7132e-08	-0.000164718	2.7132e-08
0.061755	0.00116143	0.00147275	9.69199e-08	-0.00031132	9.69199e-08
0.0522665	0.000969949	0.00111334	2.05616e-08	-0.000143393	2.36886e-07
0.0380165	0.000687762	0.0010018	9.86204e-08	-0.000314039	7.75168e-07
0.028198	0.000498086	0.000514327	2.63764e-10	-1.62408e-05	2.42608e-06
0.0225216	0.000390728	0.000741539	1.23069e-07	-0.000350812	2.06708e-06
0.0195502	0.000335359	0.000722949	1.50226e-07	-0.00038759	2.28521e-06
0.0176268	0.000299872	0.0008159	2.66285e-07	-0.000516028	2.11478e-06
0.0168475	0.000285579	0.000324294	1.49887e-09	-3.87152e-05	3.8421e-06
0.000162234	1.8968e-06	0.000324294	1.0394e-07	-0.000322398	5.03468e-06
0.00268361	3.92722e-05	0.000528786	2.39624e-07	-0.000489514	4.00777e-06
0.00919051	0.000148414	0.000524655	1.41557e-07	-0.000376241	3.59835e-06
0.0161531	0.000272889	0.000584556	9.71366e-08	-0.000311667	2.93284e-06
0.0223399	0.000387325	0.000929506	2.93961e-07	-0.000542182	1.57043e-06
0.0312941	0.0005574	0.000929506	1.38463e-07	-0.000372107	1.17309e-06
0.0378543	0.000684592	0.000929506	5.99828e-08	-0.000244914	9.13747e-07
0.0451562	0.000828253	0.00092331	9.03584e-09	-9.5057e-05	6.69841e-07
0.0532295	0.000989265	0.00118357	3.77549e-08	-0.000194306	1.57739e-07
0.0628795	0.00118429	0.00167311	2.38948e-07	-0.000488823	2.38948e-07
0.0644262	0.00121578	0.00162973	1.71357e-07	-0.000413953	1.71357e-07
0.0696369	0.00132231	0.00142937	1.1462e-08	-0.000107061	3.30102e-08
0.0730813	0.00139309	0.00192924	2.87461e-07	-0.000536154	5.66e-07
0.0780674	0.00149601	0.00182803	1.10235e-07	-0.000332016	5.68579e-07
0.0768165	0.00147014	0.00209242	3.87233e-07	-0.000622281	9.85181e-07
0.0709641	0.00134955	0.00162767	7.73484e-08	-0.000278116	1.65829e-07
0.0688024	0.00130521	0.00148308	3.1638e-08	-0.000177871	4.76491e-08
0.0704992	0.00134001	0.00150373	2.68068e-08	-0.000163728	7.49342e-08
0.0658985	0.00124581	0.00162767	1.45812e-07	-0.000381854	1.45812e-07
0.05824	0.0010902	0.00162354	2.84446e-07	-0.000533335	2.84446e-07
0.0536796	0.000998301	0.00123934	5.81006e-08	-0.000241041	1.10461e-07
0.0538339	0.0010014	0.00111541	1.29972e-08	-0.000114005	2.05381e-07
0.0486101	0.000896876	0.000722949	3.02506e-08	0.000173927	9.02832e-07
0.0395293	0.000717366	0.00127859	3.1497e-07	-0.000561222	3.2953e-07
0.0324908	0.000580455	0.000937769	1.27673e-07	-0.000357314	1.10623e-06
0.0245973	0.00042976	0.000722949	8.59602e-08	-0.00029319	2.00871e-06
0.0192131	0.000329118	0.00032636	7.60835e-12	2.75832e-06	3.66539e-06
0.0197911	0.000339825	0.000623802	8.06429e-08	-0.000283977	2.58043e-06
0.016188	0.000273525	0.000437901	2.70195e-08	-0.000164376	3.4543e-06
0.0161761	0.000273308	0.000722949	2.02177e-07	-0.000449641	2.47667e-06
0.0188774	0.000322913	0.000722949	1.60029e-07	-0.000400036	2.32299e-06
0.0260629	0.00045748	0.000524655	4.5125e-09	-6.71751e-05	2.52132e-06
0.0364895	0.000657974	0.0011278	2.20737e-07	-0.000469827	6.15008e-07
0.0483035	0.000890769	0.00113813	6.11869e-08	-0.00024736	2.92792e-07
0.0585966	0.00109741	0.00130337	4.24197e-08	-0.00020596	4.24197e-08
0.0672186	0.00127279	0.0011278	2.10219e-08	0.000144989	2.86994e-08
0.0773412	0.00148099	0.00167311	3.6911e-08	-0.000192122	3.41173e-07
0.0851345	0.00164279	0.00142731	4.64321e-08	0.000215481	2.50098e-07
0.0931375	0.00181018	0.00182803	3.18489e-10	-1.78462e-05	1.14108e-06
0.101259	0.00198124	0.00202839	2.22261e-09	-4.71445e-05	2.07255e-06
0.10526	0.00206592	0.00204078	6.32116e-10	2.51419e-05	2.36147e-06
0.107568	0.00211488	0.00260262	2.3789e-07	-0.000487739	4.61174e-06
0.110282	0.00217256	0.00202839	2.07846e-08	0.000144169	2.65999e-06
0.113222	0.00223519	0.00223288	5.32964e-12	2.3086e-06	3.60267e-06
0.114677	0.00226622	0.0026274	1.30453e-07	-0.000361183	5.39924e-06
0.114691	0.00226653	0.00262327	1.27268e-07	-0.000356747	5.38147e-06
0.113037	0.00223124	0.0026274	1.56944e-07	-0.000396162	5.2379e-06
0.111076	0.00218946	0.00242911	5.7434e-08	-0.000239654	4.19662e-06
0.107314	0.00210949	0.0026274	2.68234e-07	-0.000517913	4.69544e-06
0.0994086	0.00194216	0.00242911	2.37116e-07	-0.000486946	3.24459e-06
0.085148	0.00164307	0.00202426	1.45303e-07	-0.000381186	1.20413e-06
0.0831217	0.00160088	0.00142731	3.01279e-08	0.000173574	2.09939e-07
0.0690939	0.00131118	0.00148101	2.88429e-08	-0.000169832	4.93705e-08
0.0533293	0.000991268	0.00111334	1.49021e-08	-0.000122074	2.16588e-07
0.0419012	0.000763963	0.000912982	2.22066e-08	-0.000149019	7.97548e-07
0.0348375	0.000625863	0.000716753	8.261e-09	-9.089e-05	1.50647e-06
0.0106636	0.000174263	0.000427573	6.41659e-08	-0.00025331	3.87367e-06
0.0104876	0.000171158	0.000371802	4.02584e-08	-0.000200645	4.10889e-06
0.0122039	0.000201598	0.00018177	3.93161e-10	1.98283e-05	4.78136e-06
0.0203352	0.000349925	0.000722949	1.39147e-07	-0.000373024	2.24138e-06
0.030926	0.000550323	0.000524655	6.58858e-10	2.56682e-05	2.23509e-06
0.0465634	0.000856162	0.000929506	5.37939e-09	-7.33443e-05	6.15176e-07
0.0641251	0.00120965	0.00130337	8.7849e-09	-9.37278e-05	8.7849e-09
0.0790381	0.00151611	0.00130337	4.52573e-08	0.000212738	6.22434e-08
0.0892508	0.00172874	0.00202426	8.73322e-08	-0.00029552	1.39948e-06
0.0970105	0.00189161	0.00202426	1.75949e-08	-0.000132646	1.81137e-06
0.104265	0.00204482	0.00222875	3.38298e-08	-0.000183929	2.90215e-06
0.107794	0.00211967	0.00222875	1.18984e-08	-0.00010908	3.16277e-06
0.109291	0.00215148	0.00242911	7.70767e-08	-0.000277627	4.04248e-06
0.112354	0.00221668	0.00202839	3.54551e-08	0.000188295	2.80587e-06
0.115806	0.00229033	0.00262947	1.15013e-07	-0.000339136	5.52158e-06
0.117254	0.00232126	0.00242085	9.91764e-09	-9.95874e-05	4.71805e-06
0.11869	0.00235199	0.00223081	1.46832e-08	0.000121174	4.05138e-06
0.117067	0.00231727	0.00230311	2.00599e-10	1.41633e-05	4.20407e-06
0.113564	0.00224248	0.00228452	1.76728e-09	-4.2039e-05	3.82985e-06
0.114363	0.00225952	0.00242911	2.87611e-08	-0.000169591	4.48859e-06
0.10946	0.00215509	0.00238986	5.51179e-08	-0.000234772	3.90045e-06
0.0929453	0.00180615	0.00204491	5.70092e-08	-0.000238766	1.64112e-06
0.0769678	0.00147327	0.00167311	3.99372e-08	-0.000199843	3.32213e-07
0.060946	0.00114501	0.00111541	8.76236e-10	2.96013e-05	9.58421e-08
0.0487964	0.000900588	0.000939834	1.54023e-09	-3.92457e-05	5.32283e-07
0.0404061	0.000734565	0.000539114	3.82014e-08	0.000195452	1.68045e-06
0.0373051	0.000673872	0.000537048	1.87207e-08	0.000136824	1.8471e-06
0.0365265	0.000658696	0.000739474	6.5251e-09	-8.07781e-05	1.37319e-06
0.0029048	4.27793e-05	0.000183836	1.98969e-08	-0.000141056	5.49145e-06
0.0016117	2.2643e-05	0.000737408	5.10889e-07	-0.000714765	3.27591e-06
2.04167e-16	2.66595e-19	0.00018177	3.30404e-08	-0.00018177	5.70364e-06
0.00184236	2.61621e-05	0.000371802	1.19467e-07	-0.00034564	4.71774e-06
0.0071422	0.000113033	0.000371802	6.69615e-08	-0.000258769	4.34791e-06
0.0155001	0.000260993	0.000371802	1.22788e-08	-0.00011081	3.75276e-06
0.0325165	0.000580951	0.000737408	2.44789e-08	-0.000156457	1.5666e-06
0.0732481	0.00139652	0.00130751	7.92387e-09	8.90161e-05	1.79632e-08
0.0644897	0.00121708	0.00148308	7.0758e-08	-0.000266004	7.0758e-08
0.0888691	0.00172075	0.00185282	1.74402e-08	-0.000132061	1.00715e-06
0.0806464	0.00154946	0.00176813	4.78169e-08	-0.000218671	5.58882e-07
0.0945402	0.00183964	0.00222668	1.498e-07	-0.00038704	2.239e-06
0.109715	0.00216051	0.00242911	7.21466e-08	-0.000268601	4.07886e-06
0.104699	0.00205403	0.00222875	3.05274e-08	-0.000174721	2.93361e-06
0.104896	0.00205819	0.00252413	2.17096e-07	-0.000465936	4.04942e-06
0.103942	0.002038	0.00223908	4.04337e-08	-0.000201081	2.9141e-06
0.104279	0.00204512	0.00212134	5.80982e-09	-7.62222e-05	2.54868e-06
0.105106	0.00206265	0.00260262	2.91563e-07	-0.000539966	4.39015e-06
0.105148	0.00206354	0.00260262	2.906e-07	-0.000539074	4.39389e-06
0.105036	0.00206116	0.00228865	5.17503e-08	-0.000227487	3.16774e-06
0.110409	0.00217527	0.00241465	5.73025e-08	-0.000239379	4.08008e-06
0.100577	0.00196682	0.00243531	2.19475e-07	-0.000468482	3.3567e-06
0.103396	0.00202644	0.00204491	3.41414e-10	-1.84774e-05	2.25405e-06
0.0804719	0.00154584	0.00183423	8.31681e-08	-0.000288389	6.56201e-07
0.061995	0.00116631	0.00132196	2.42293e-08	-0.000155658	2.42293e-08
0.0488217	0.000901092	0.00130337	1.61831e-07	-0.000402282	1.61831e-07
0.0397223	0.000721149	0.00114019	1.75599e-07	-0.000419046	5.02195e-07
0.0330314	0.000590892	0.000739474	2.20765e-08	-0.000148581	1.53669e-06
0.0214972	0.000371569	0.000524655	2.34352e-08	-0.000153085	2.80153e-06
0.0263412	0.000462759	0.000338753	1.53774e-08	0.000124006	3.12755e-06
0.0360081	0.000648606	0.000739474	8.25705e-09	-9.08683e-05	1.39694e-06
0.0450047	0.000825251	0.00103898	4.56806e-08	-0.00021373	4.98107e-07
0.0498088	0.000920784	0.00092331	6.37601e-12	-2.52508e-06	5.2694e-07
0.0541333	0.00100742	0.000912982	8.91813e-09	9.44358e-05	4.21981e-07
0.0695539	0.00132061	0.00112367	3.87859e-08	0.000196941	3.87859e-08
0.0775013	0.0014843	0.00142937	3.01689e-09	5.49262e-05	1.18112e-07
0.0518521	0.000961647	0.00112367	2.62514e-08	-0.000162023	2.34918e-07
0.0962227	0.00187503	0.00204491	2.88617e-08	-0.000169887	1.82234e-06
0.0803109	0.0015425	0.00213993	3.56926e-07	-0.000597433	1.23749e-06
0.130038	0.00259575	0.00272862	1.76534e-08	-0.000132866	7.58654e-06
0.111076	0.00218946	0.00222875	1.54399e-09	-3.92936e-05	3.41586e-06
0.106146	0.0020847	0.00217918	8.92648e-09	-9.448e-05	2.8692e-06
0.107385	0.00211099	0.0026274	2.66687e-07	-0.000516417	4.70192e-06
0.106413	0.00209037	0.0026274	2.88411e-07	-0.000537039	4.61291e-06
0.10623	0.00208649	0.0021296	1.85902e-09	-4.31164e-05	2.7096e-06
0.10519	0.00206444	0.0021296	4.24654e-09	-6.51655e-05	2.6375e-06
0.103047	0.00201903	0.00262327	3.65104e-07	-0.000604238	4.29446e-06
0.105822	0.00207784	0.0026274	3.02023e-07	-0.000549567	4.55926e-06
0.10956	0.0021572	0.00228245	1.56892e-08	-0.000125256	3.4956e-06
0.0983261	0.00191933	0.00242911	2.59873e-07	-0.000509777	3.16286e-06
0.0982845	0.00191846	0.00222875	9.62824e-08	-0.000310294	2.48758e-06
0.0814389	0.00156591	0.00167311	1.14927e-08	-0.000107204	4.47586e-07
0.06039	0.00113373	0.00111541	3.35762e-10	1.83238e-05	1.02952e-07
0.0478616	0.000881971	0.000929506	2.25957e-09	-4.75349e-05	5.75356e-07
0.0398093	0.000722854	0.000743605	4.30597e-10	-2.07508e-05	1.2178e-06
0.0339644	0.000608938	0.000371802	5.62334e-08	0.000237136	2.52574e-06
0.0185911	0.000317628	0.000557704	5.76364e-08	-0.000240076	2.8719e-06
0.0366253	0.00066062	0.000958424	8.86872e-08	-0.000297804	9.04317e-07
0.0459092	0.000843178	0.00092331	6.42107e-09	-8.01316e-05	6.45632e-07
0.0469286	0.000863416	0.000722949	1.9731e-08	0.000140467	9.67536e-07
0.0523101	0.000970824	0.000722949	6.14417e-08	0.000247874	7.67774e-07
0.0614897	0.00115604	0.000929506	5.13191e-08	0.000226537	2.34692e-07
0.0820441	0.00157848	0.00111541	2.14435e-07	0.000463072	2.14435e-07
0.090753	0.00176018	0.00167311	7.58125e-09	8.70704e-05	7.45275e-07
0.120837	0.00239798	0.00204491	1.24654e-07	0.000353064	3.50772e-06
0.102949	0.00201696	0.00260262	3.4299e-07	-0.000585654	4.20078e-06
0.102082	0.00199864	0.0023279	1.08409e-07	-0.000329255	3.08543e-06
0.114263	0.00225739	0.00248901	5.36497e-08	-0.000231624	4.73671e-06
0.11964	0.00237233	0.00203872	1.11298e-07	0.000333613	3.38945e-06
0.123254	0.00244981	0.00262947	3.22774e-08	-0.000179659	6.29649e-06
0.133675	0.00267424	0.00278852	1.30586e-08	-0.000114274	8.36808e-06
0.125768	0.00250383	0.0025737	4.88194e-09	-6.98709e-05	6.2877e-06
0.125521	0.00249851	0.00220396	8.67558e-08	0.000294543	4.54742e-06
0.123065	0.00244577	0.00202839	1.74203e-07	0.000417376	3.6258e-06
0.122573	0.00243519	0.00219363	5.835e-08	0.000241558	4.23877e-06
0.118647	0.00235107	0.00228865	3.89561e-09	6.24148e-05	4.28373e-06
0.115577	0.00228544	0.00241672	1.72321e-08	-0.000131271	4.54611e-06
0.10369	0.00203266	0.00229898	7.09264e-08	-0.00026632	3.10337e-06
0.106329	0.00208857	0.00192924	2.53869e-08	0.000159333	2.09617e-06
0.0883243	0.00170936	0.0018239	1.31179e-08	-0.000114534	9.27874e-07
0.0628252	0.00118319	0.00187347	4.76495e-07	-0.000690286	4.76495e-07
0.048809	0.00090084	0.000929506	8.21733e-10	-2.86659e-05	5.47087e-07
0.0397968	0.00072261	0.000743605	4.4077e-10	-2.09945e-05	1.21834e-06
0.0338907	0.000607511	0.000524655	6.86518e-09	8.28564e-05	2.06737e-06
0.00894079	0.000144063	0.00018177	1.42179e-09	-3.77067e-05	5.03628e-06
0.01914	0.000327767	0.00018177	2.1315e-08	0.000145997	4.24551e-06
0.0353794	0.000636382	0.000743605	1.14967e-08	-0.000107223	1.41613e-06
0.0481899	0.000888505	0.000793179	9.08718e-09	9.53267e-05	7.89105e-07
0.0558475	0.00104191	0.000822097	4.83195e-08	0.000219817	4.98421e-07
0.059925	0.00112431	0.000931572	3.71461e-08	0.000192733	2.64322e-07
0.0686212	0.0013015	0.000993539	9.48374e-08	0.000307957	9.48374e-08
0.081076	0.00155837	0.00130337	6.50251e-08	0.000255	8.51173e-08
0.0883924	0.00171079	0.00201806	9.44174e-08	-0.000307274	1.34293e-06
0.0876849	0.001696	0.00204285	1.20302e-07	-0.000346846	1.36621e-06
0.140242	0.0028164	0.0026336	3.34172e-08	0.000182804	8.29443e-06
0.113735	0.00224613	0.00262947	1.4695e-07	-0.000383341	5.31579e-06
0.117497	0.00232648	0.00241878	8.52031e-09	-9.23055e-05	4.73175e-06
0.126833	0.00252672	0.00260262	5.76028e-09	-7.58965e-05	6.55021e-06
0.130919	0.00261476	0.00292691	9.74413e-08	-0.000312156	8.83081e-06
0.130655	0.00260905	0.00293724	1.07708e-07	-0.000328189	8.8583e-06
0.12907	0.00257489	0.00293724	1.31296e-07	-0.000362348	8.65614e-06
0.129158	0.00257679	0.00237747	3.97267e-08	0.000199316	5.68468e-06
0.125856	0.00250571	0.00242911	5.8673e-09	7.65983e-05	5.59236e-06
0.11869	0.00235199	0.00227832	5.4267e-09	7.36661e-05	4.24489e-06
0.113635	0.002244	0.00223288	1.23656e-10	1.11201e-05	3.6362e-06
0.0973979	0.00189977	0.00202839	1.65423e-08	-0.000128617	1.8446e-06
0.0867882	0.00167728	0.00167311	1.73667e-11	4.16733e-06	6.09008e-07
0.0732878	0.00139734	0.00111747	7.83252e-08	0.000279866	7.83252e-08
0.0577601	0.0010805	0.000958424	1.49033e-08	0.000122079	2.82038e-07
0.0448415	0.000822021	0.000725015	9.41016e-09	9.7006e-05	1.04646e-06
0.0374659	0.000677009	0.000559769	1.37452e-08	0.00011724	1.77748e-06
0.0330436	0.000591129	0.000324294	7.12009e-08	0.000266835	2.73762e-06
0.0193898	0.00033239	0.000179705	2.33129e-08	0.000152686	4.23497e-06
0.0173569	0.000294916	0.000367671	5.29333e-09	-7.27553e-05	3.63822e-06
0.0167439	0.000283683	0.000547376	6.95339e-08	-0.000263693	3.02392e-06
0.0168264	0.000285193	0.00072708	1.95265e-07	-0.000441888	2.42651e-06
0.0196623	0.000337437	0.000338753	1.73236e-12	-1.31619e-06	3.58651e-06
0.0213596	0.000369001	0.000733277	1.32697e-07	-0.000364276	2.15421e-06
0.0275914	0.000486523	0.000398655	7.72075e-09	8.78678e-05	2.83863e-06
0.0450561	0.000826269	0.000929506	1.06578e-08	-0.000103237	6.62961e-07
0.0445212	0.00081568	0.00111541	8.98368e-08	-0.000299728	4.0821e-07
0.0493554	0.000911736	0.00167311	5.79692e-07	-0.000761375	5.79692e-07
0.0713544	0.00135757	0.00130131	3.16544e-09	5.62622e-05	7.89961e-09
0.0905419	0.00175576	0.00139013	1.33687e-07	0.000365633	3.31648e-07
0.0799385	0.00153477	0.00183009	8.72149e-08	-0.000295322	6.31814e-07
0.0771412	0.00147685	0.00182803	1.23325e-07	-0.000351176	5.40051e-07
0.0809496	0.00155575	0.00149754	3.38854e-09	5.82112e-05	2.33566e-07
0.0839407	0.00161792	0.00167311	3.04557e-09	-5.51866e-05	5.19893e-07
0.0867196	0.00167585	0.00183836	2.64093e-08	-0.000162509	8.91522e-07
0.0912336	0.00177025	0.00167311	9.43617e-09	9.714e-05	7.62762e-07
0.096415	0.00187908	0.00185282	6.89583e-10	2.62599e-05	1.34999e-06
0.0971554	0.00189466	0.001638	6.58777e-08	0.000256666	9.26713e-07
0.0953748	0.00185719	0.001638	4.80457e-08	0.000219193	8.5597e-07
0.0924563	0.00179589	0.00193957	2.06442e-08	-0.000143681	1.35829e-06
0.0878109	0.00169863	0.00153885	2.55314e-08	0.000159785	4.45535e-07
0.0747927	0.00142835	0.00173714	9.53515e-08	-0.00030879	3.54617e-07
0.0650216	0.00122792	0.0014397	4.48515e-08	-0.000211782	4.48515e-08
0.0548683	0.0010222	0.000939834	6.78383e-09	8.2364e-05	3.69625e-07
0.0479643	0.000884014	0.000873736	1.05638e-10	1.0278e-05	6.5975e-07
0.0449565	0.000824298	0.00070849	1.34114e-08	0.000115807	1.07581e-06
0.0127142	0.000210717	0.000743605	2.8397e-07	-0.000532888	2.61042e-06
0.0105107	0.000171565	0.000223081	2.65395e-09	-5.15165e-05	4.73216e-06
0.0070622	0.000111666	0.000336688	5.06346e-08	-0.000225021	4.50138e-06
0.00356607	5.33867e-05	0.000136328	6.87919e-09	-8.29409e-05	5.66576e-06
0.000576878	7.46515e-06	0.000739474	5.35837e-07	-0.000732009	3.32355e-06
0.000847887	1.13155e-05	0.000388327	1.42138e-07	-0.000377012	4.71045e-06
0.00460998	7.04471e-05	0.000138393	4.61666e-09	-6.7946e-05	5.57508e-06
0.0108953	0.000178355	0.000309835	1.7287e-08	-0.00013148	4.33393e-06
0.0204109	0.000351332	0.000487474	1.85347e-08	-0.000136142	2.99703e-06
0.0433731	0.000792987	0.00105344	6.7836e-08	-0.000260453	5.23557e-07
0.0582354	0.00109011	0.00103898	2.61398e-09	5.11271e-05	1.94402e-07
0.0581827	0.00108904	0.00162973	2.92347e-07	-0.000540691	2.92347e-07
0.0544672	0.00101413	0.00153885	2.75331e-07	-0.000524719	2.75331e-07
0.0545064	0.00101492	0.00173095	5.12696e-07	-0.000716028	5.12696e-07
0.0590398	0.00110638	0.00183836	5.35791e-07	-0.000731978	5.35791e-07
0.0640916	0.00120896	0.00153885	1.08824e-07	-0.000329885	1.08824e-07
0.0650785	0.00122908	0.00183836	3.71219e-07	-0.000609277	3.71219e-07
0.0695822	0.00132119	0.00183836	2.6746e-07	-0.000517165	3.47567e-07
0.0706466	0.00134303	0.00203872	4.83977e-07	-0.000695684	6.58938e-07
0.0638785	0.00120462	0.00153885	1.11707e-07	-0.000334226	1.11707e-07
0.0502193	0.000928985	0.0014397	2.60832e-07	-0.000510717	2.60832e-07
0.0383506	0.000694292	0.00103692	1.17391e-07	-0.000342624	7.03572e-07
0.0334014	0.000598045	0.00103898	1.94425e-07	-0.000440936	8.70439e-07
0.0251248	0.000439723	0.000939834	2.50111e-07	-0.000500111	1.41715e-06
0.0194561	0.000333618	0.000743605	1.6809e-07	-0.000409987	2.22838e-06
0.0162988	0.000275546	0.000939834	4.41278e-07	-0.000664288	1.83499e-06
0.0151698	0.000254992	0.000588687	1.11353e-07	-0.000333696	2.98018e-06
0.0158007	0.000266464	0.000338753	5.22569e-09	-7.22889e-05	3.86037e-06
0.0127504	0.000211365	0.000138393	5.3249e-09	7.29719e-05	4.92947e-06
0.0114969	0.000189014	0.000138393	2.56243e-09	5.06205e-05	5.02922e-06
0.00913085	0.000147374	0.000377999	5.31881e-08	-0.000230626	4.1805e-06
0.00801774	0.000128069	0.000377999	6.24651e-08	-0.00024993	4.25981e-06
0.0106789	0.000174533	0.000384196	4.39587e-08	-0.000209663	4.04521e-06
0.0155216	0.000261384	0.000539114	7.7134e-08	-0.00027773	3.13114e-06
0.0218217	0.000377631	0.000737408	1.29439e-07	-0.000359777	2.11691e-06
0.0295707	0.000524322	0.00102659	2.52271e-07	-0.000502266	1.03854e-06
0.0557509	0.00103997	0.00147895	1.92704e-07	-0.000438981	1.92704e-07
0.0711864	0.00135412	0.00182803	2.24591e-07	-0.000473911	3.74724e-07
0.0687752	0.00130465	0.00154298	5.68015e-08	-0.000238331	7.70785e-08
0.0673658	0.0012758	0.00148308	4.29648e-08	-0.00020728	4.29648e-08
0.0672451	0.00127333	0.00183836	3.19253e-07	-0.000565025	3.19253e-07
0.0658532	0.00124489	0.001638	1.54533e-07	-0.000393107	1.54533e-07
0.0664149	0.00125636	0.00183836	3.38719e-07	-0.000581996	3.38719e-07
0.0658532	0.00124489	0.00153885	8.64125e-08	-0.00029396	8.64125e-08
0.0650918	0.00122935	0.00145416	5.05391e-08	-0.000224809	5.05391e-08
0.0645848	0.00121901	0.0016318	1.70392e-07	-0.000412786	1.70392e-07
0.0634525	0.00119595	0.00148308	8.24434e-08	-0.00028713	8.24434e-08
0.0455038	0.000835139	0.00113813	9.18027e-08	-0.00030299	3.56089e-07
0.0399006	0.000724646	0.00137773	4.26524e-07	-0.000653088	4.26524e-07
0.044707	0.000819357	0.00130131	2.32278e-07	-0.000481952	2.32278e-07
0.0384521	0.000696277	0.000929506	5.43959e-08	-0.000233229	8.91545e-07
0.0267224	0.000469995	0.000743605	7.48624e-08	-0.00027361	1.83982e-06
0.0187107	0.000319835	0.00038213	3.88069e-09	-6.22952e-05	3.48955e-06
0.0143822	0.000240724	0.000371802	1.71815e-08	-0.000131078	3.8317e-06
0.0142612	0.000238537	0.000406917	2.8352e-08	-0.00016838	3.70388e-06
0.0139466	0.000232858	0.000303639	5.00984e-09	-7.07802e-05	4.13513e-06
0.0115691	0.000190297	0.000282983	8.59078e-09	-9.26865e-05	4.39624e-06
0.0084962	0.000136342	0.000183836	2.25563e-09	-4.74934e-05	5.0617e-06
0.0161286	0.000272442	0.000373868	1.02873e-08	-0.000101426	3.70058e-06
0.0255949	0.000448615	0.000138393	9.62377e-08	0.000310222	3.93226e-06
0.0344328	0.000618014	0.000939834	1.03568e-07	-0.00032182	1.02445e-06
0.0427842	0.000781366	0.000737408	1.93224e-09	4.39572e-05	1.10508e-06
0.0473978	0.000872744	0.00130337	1.85443e-07	-0.000430631	1.85443e-07
0.0498431	0.000921471	0.00103692	1.33276e-08	-0.000115445	3.74071e-07
0.0743822	0.00141989	0.00185488	1.89219e-07	-0.000434993	4.967e-07
0.0720106	0.00137106	0.00148308	1.25486e-08	-0.00011202	8.0734e-08
0.072958	0.00139055	0.00162767	5.62257e-08	-0.00023712	2.00899e-07
0.0740427	0.00141289	0.001638	5.06723e-08	-0.000225105	2.31253e-07
0.077884	0.00149222	0.001638	2.12515e-08	-0.000145779	3.1384e-07
0.0792939	0.00152141	0.00203872	2.67604e-07	-0.000517305	9.80356e-07
0.0804327	0.00154502	0.00173921	3.77078e-08	-0.000194185	5.1013e-07
0.0809412	0.00155557	0.00203872	2.33426e-07	-0.000483142	1.04917e-06
0.0784448	0.00150382	0.001638	1.80021e-08	-0.000134172	3.2698e-07
0.0718348	0.00136744	0.00153885	2.93795e-08	-0.000171404	1.13094e-07
0.0649984	0.00122745	0.00145829	5.32897e-08	-0.000230846	5.32897e-08
0.0559607	0.0010442	0.00124967	4.22194e-08	-0.000205474	7.62503e-08
0.0439755	0.000804888	0.0011278	1.04273e-07	-0.000322913	4.06166e-07
0.0372734	0.000673255	0.00103898	1.33756e-07	-0.000365727	7.35759e-07
0.0290222	0.000513826	0.000714687	4.0345e-08	-0.000200861	1.79959e-06
0.0258425	0.000453304	0.000537048	7.01312e-09	-8.37443e-05	2.49529e-06
0.0246923	0.000431552	0.000138393	8.59423e-08	0.000293159	4.00022e-06
0.0225717	0.000391667	0.00052672	1.82394e-08	-0.000135053	2.72783e-06
0.0264992	0.000465757	0.000338753	1.61298e-08	0.000127003	3.11696e-06
0.0273926	0.000482739	0.000681638	3.95609e-08	-0.000198899	1.97578e-06
0.0235816	0.000410626	0.000539114	1.65092e-08	-0.000128488	2.62524e-06
0.0199088	0.000342008	0.000485409	2.05637e-08	-0.000143401	3.0366e-06
0.0202026	0.000347463	0.000373868	6.97238e-10	-2.64053e-05	3.41758e-06
0.0301073	0.000534605	0.000572163	1.41059e-09	-3.75579e-05	2.14105e-06
0.0436294	0.000798048	0.00123728	1.92921e-07	-0.000439228	2.85878e-07
0.0531344	0.000987356	0.000972883	2.09463e-10	1.44728e-05	3.71808e-07
0.0621766	0.00117	0.00102246	2.17684e-08	0.000147541	1.4254e-07
0.0908332	0.00176186	0.00170409	3.33724e-09	5.77689e-05	8.02741e-07
0.0792939	0.00152141	0.00160082	6.30498e-09	-7.94039e-05	3.04957e-07
0.0749529	0.00143166	0.00168964	6.65525e-08	-0.000257978	3.03925e-07
0.0749257	0.0014311	0.00160288	2.951e-08	-0.000171785	2.15276e-07
0.0801444	0.00153904	0.00162767	7.85451e-09	-8.86257e-05	3.56065e-07
0.0794447	0.00152454	0.00203872	2.64381e-07	-0.00051418	9.86554e-07
0.0795681	0.0015271	0.00173921	4.49925e-08	-0.000212114	4.8484e-07
0.0834215	0.00160712	0.00203872	1.86277e-07	-0.000431598	1.15742e-06
0.0778704	0.00149193	0.00171649	5.04243e-08	-0.000224553	4.07584e-07
0.0761643	0.00145666	0.00203252	3.3161e-07	-0.000575856	8.449e-07
0.0758374	0.00144991	0.00166691	4.709e-08	-0.000217002	2.9902e-07
0.0630402	0.00118756	0.001638	2.02895e-07	-0.000450439	2.02895e-07
0.0536567	0.000997841	0.00113813	1.96806e-08	-0.000140288	1.88382e-07
0.049908	0.000922765	0.00132816	1.64346e-07	-0.000405396	1.64346e-07
0.0417234	0.000760462	0.00103692	7.64268e-08	-0.000276454	5.96945e-07
0.034395	0.000617282	0.000743605	1.59576e-08	-0.000126323	1.46195e-06
0.0315451	0.00056223	0.00072708	2.71756e-08	-0.00016485	1.64017e-06
0.030407	0.000540355	0.000537048	1.09375e-11	3.30718e-06	2.22784e-06
0.028798	0.00050954	0.000638261	1.6569e-08	-0.000128721	2.02265e-06
0.0188451	0.000322316	0.000483343	2.59298e-08	-0.000161027	3.1129e-06
0.0182836	0.000311956	0.000473015	2.59402e-08	-0.000161059	3.18633e-06
0.0166635	0.000282212	0.000537048	6.49417e-08	-0.000254837	3.06509e-06
0.0159222	0.000268677	0.000386261	1.38262e-08	-0.000117585	3.66746e-06
0.0164689	0.000278655	0.000384196	1.11389e-08	-0.000105541	3.63722e-06
0.0187107	0.000319835	0.000373868	2.91955e-09	-5.40329e-05	3.52049e-06
0.0234953	0.000409003	0.000539114	1.69287e-08	-0.00013011	2.63051e-06
0.0305694	0.000543473	0.000371802	2.94709e-08	0.000171671	2.73811e-06
0.0433603	0.000792734	0.000537048	6.53753e-08	0.000255686	1.53814e-06
0.0639984	0.00120706	0.000937769	7.25203e-08	0.000269296	1.80767e-07
0.0705387	0.00134082	0.00178672	1.98827e-07	-0.0004459	3.10846e-07
0.0679425	0.0012876	0.00130131	1.87951e-10	-1.37095e-05	3.57511e-10
0.0654256	0.00123616	0.00134055	1.08978e-08	-0.000104393	1.08978e-08
0.0670442	0.00126922	0.00148721	4.75187e-08	-0.000217988	4.75187e-08
0.071443	0.00135939	0.00150787	2.20449e-08	-0.000148475	8.83612e-08
0.0763142	0.00145976	0.00167311	4.55183e-08	-0.00021335	3.16825e-07
0.0781712	0.00149816	0.00173921	5.81047e-08	-0.000241049	4.45382e-07
0.0787323	0.00150978	0.00184455	1.12075e-07	-0.000334776	6.15174e-07
0.076887	0.0014716	0.00185488	1.46906e-07	-0.000383284	5.72261e-07
0.076396	0.00146145	0.00173508	7.4872e-08	-0.000273627	3.92539e-07
0.0708625	0.00134746	0.00164419	8.80477e-08	-0.000296728	1.77796e-07
0.0616724	0.00115975	0.00133436	3.04863e-08	-0.000174603	3.04863e-08
0.0516228	0.000957055	0.00114433	3.50703e-08	-0.000187271	2.19605e-07
0.0408176	0.000742648	0.00111541	1.3895e-07	-0.00037276	5.06865e-07
0.0334894	0.000599746	0.000830359	5.31821e-08	-0.000230612	1.29936e-06
0.0296206	0.000525277	0.000656851	1.73116e-08	-0.000131574	1.92619e-06
0.0281135	0.000496473	0.000324294	2.96454e-08	0.000172178	3.05982e-06
0.0266728	0.000469053	0.000334622	1.80716e-08	0.000134431	3.1199e-06
0.0479144	0.000883021	0.00137154	2.38649e-07	-0.000488517	2.38649e-07
0.0424645	0.00077506	0.000935703	2.58061e-08	-0.000160643	7.38288e-07
0.0329869	0.000590034	0.000685769	9.16517e-09	-9.57349e-05	1.67495e-06
0.0279518	0.00049339	0.000539114	2.09062e-09	-4.57233e-05	2.36389e-06
0.0219323	0.000379698	0.000530851	2.28472e-08	-0.000151153	2.75377e-06
0.0189428	0.000324121	0.000427573	1.07022e-08	-0.000103452	3.30624e-06
0.0193828	0.000332259	0.000134262	3.92029e-08	0.000197997	4.42462e-06
0.0266728	0.000469053	0.000185901	8.01748e-08	0.000283152	3.6674e-06
0.0326481	0.00058349	0.000534982	2.35302e-09	4.85079e-05	2.10693e-06
0.0411491	0.000749164	0.000857211	1.16742e-08	-0.000108047	9.28573e-07
0.053918	0.00100309	0.00155744	3.07302e-07	-0.000554349	3.07302e-07
0.0601891	0.00112966	0.00111334	2.66236e-10	1.63167e-05	1.06929e-07
0.0692996	0.0013154	0.00132403	7.4525e-11	-8.63279e-06	4.82014e-09
0.0751433	0.00143559	0.00134469	8.26281e-09	9.09e-05	4.42141e-08
0.0744501	0.00142129	0.00139839	5.24303e-10	2.28977e-05	6.23394e-08
0.0746131	0.00142465	0.00160495	3.25073e-08	-0.000180298	2.1123e-07
0.0756059	0.00144513	0.001638	3.71961e-08	-0.000192863	2.63303e-07
0.0730663	0.00139278	0.00184249	2.02237e-07	-0.000449708	4.42582e-07
0.0646382	0.0012201	0.00144383	5.00558e-08	-0.000223731	5.00558e-08
0.0575901	0.00107707	0.00143764	1.30008e-07	-0.000360567	1.30008e-07
0.0521436	0.000967486	0.001134	2.77262e-08	-0.000166512	2.19508e-07
0.0443218	0.000811736	0.00133436	2.73133e-07	-0.000522621	2.73133e-07
0.0372988	0.000673749	0.00092331	6.22806e-08	-0.000249561	9.46616e-07
0.0311821	0.000555247	0.00083449	7.79768e-08	-0.000279243	1.39302e-06
0.0282005	0.000498134	0.000537048	1.51433e-09	-3.89145e-05	2.35567e-06
0.0269457	0.000474238	0.000534982	3.68985e-09	-6.07441e-05	2.43603e-06
0.025533	0.000447444	0.000334622	1.27287e-08	0.000112822	3.19671e-06
0.0250383	0.000438088	0.00054531	1.14967e-08	-0.000107223	2.51731e-06
0.0245317	0.000428522	0.000855146	1.82008e-07	-0.000426624	1.65465e-06
0.0228178	0.000396281	0.000373868	5.02357e-10	2.24133e-05	3.23946e-06
0.0187352	0.000320286	0.000493671	3.00624e-08	-0.000173385	3.08369e-06
0.0174546	0.000296709	0.000342885	2.13219e-09	-4.61757e-05	3.72647e-06
0.021306	0.000368002	0.000373868	3.44134e-11	-5.86629e-06	3.34206e-06
0.0306069	0.000544193	0.000371802	2.97186e-08	0.000172391	2.73573e-06
0.0456324	0.000837689	0.00118564	1.21068e-07	-0.000347948	2.98853e-07
0.0583408	0.00109224	0.00104724	2.02467e-09	4.49963e-05	1.85344e-07
0.0732696	0.00139697	0.00142524	7.99626e-10	-2.82777e-05	6.3609e-08
0.0999107	0.00195276	0.00214406	3.65962e-08	-0.000191301	2.33118e-06
0.0942461	0.00183346	0.0018838	2.53368e-09	-5.03357e-05	1.31621e-06
0.0913655	0.00177302	0.00165452	1.40413e-08	0.000118496	7.35371e-07
0.0850537	0.00164111	0.00148514	2.43238e-08	0.000155961	3.09414e-07
0.0812712	0.00156243	0.00184662	8.07653e-08	-0.000284192	7.03998e-07
0.0780891	0.00149646	0.00167311	3.1205e-08	-0.000176649	3.59488e-07
0.0818631	0.00157472	0.00177432	3.98423e-08	-0.000199605	6.06908e-07
0.0775424	0.00148515	0.00146449	4.26858e-10	2.06605e-05	1.44125e-07
0.0761643	0.00145666	0.00203045	3.29235e-07	-0.00057379	8.41107e-07
0.0689902	0.00130906	0.00167518	1.34044e-07	-0.00036612	1.7159e-07
0.0666424	0.00126101	0.00154711	8.1854e-08	-0.000286101	8.1854e-08
0.0606257	0.00113851	0.00139839	6.75372e-08	-0.000259879	6.75372e-08
0.0527039	0.00097872	0.00118357	4.19641e-08	-0.000204851	1.66227e-07
0.043181	0.000789195	0.000925375	1.85451e-08	-0.000136181	7.31761e-07
0.0361606	0.000651572	0.00092331	7.38415e-08	-0.000271738	9.90261e-07
0.0320837	0.000572606	0.000654786	6.75352e-09	-8.21798e-05	1.8026e-06
0.0295831	0.000524561	0.000373868	2.27083e-08	0.000150693	2.79415e-06
0.0279767	0.000493864	0.000324294	2.8754e-08	0.00016957	3.06895e-06
0.0272188	0.000479431	0.000239606	5.75159e-08	0.000239825	3.42606e-06
0.0035177	5.2605e-05	0.000113606	3.72116e-09	-6.10014e-05	5.7782e-06
0.00341037	5.08738e-05	0.000198295	2.17329e-08	-0.000147421	5.38626e-06
0.000746631	9.86331e-06	0.000342885	1.10903e-07	-0.000333021	4.91621e-06
0.000225057	2.70112e-06	0.000466819	2.15405e-07	-0.000464118	4.41202e-06
0.0021243	3.05113e-05	0.000534982	2.54491e-07	-0.000504471	4.01805e-06
0.00838309	0.000134383	0.000582491	2.008e-07	-0.000448108	3.43408e-06
0.0171162	0.0002905	0.000735343	1.97885e-07	-0.000444842	2.38442e-06
0.0268252	0.000471949	0.000623802	2.30594e-08	-0.000151853	2.17341e-06
0.0354248	0.000637265	0.00104518	1.66393e-07	-0.000407913	7.87757e-07
0.0430604	0.000786815	0.00100387	4.71116e-08	-0.000217052	6.07337e-07
0.0486172	0.000897018	0.00128892	1.53583e-07	-0.000391897	1.53583e-07
0.0565816	0.00105671	0.00123521	3.18615e-08	-0.000178498	7.73267e-08
0.0608825	0.00114372	0.00142318	7.80969e-08	-0.000279458	7.80969e-08
0.0610958	0.00114805	0.00143557	8.26698e-08	-0.000287524	8.26698e-08
0.0585949	0.00109738	0.00132403	5.13707e-08	-0.000226651	5.13707e-08
0.0540756	0.00100626	0.00117944	2.99918e-08	-0.000173181	1.47687e-07
0.0493209	0.000911048	0.00148721	3.31963e-07	-0.000576162	3.31963e-07
0.0462655	0.000850249	0.00111541	7.03089e-08	-0.000265158	3.65231e-07
0.0422622	0.000771074	0.00101213	5.81073e-08	-0.000241055	6.19049e-07
0.0357296	0.000643189	0.000929506	8.19777e-08	-0.000286317	9.94617e-07
0.0297679	0.0005281	0.00083449	9.38747e-08	-0.00030639	1.45784e-06
0.0232789	0.000404937	0.000528786	1.53384e-08	-0.000123848	2.6774e-06
0.0198556	0.00034102	0.000636195	8.71283e-08	-0.000295175	2.53696e-06
0.0193631	0.000331895	0.000522589	3.63643e-08	-0.000190694	2.943e-06
0.0180481	0.00030762	0.000338753	9.69314e-10	-3.11338e-05	3.70034e-06
0.0174961	0.000297471	0.000371802	5.52524e-09	-7.43319e-05	3.61276e-06
0.0166508	0.00028198	0.000324294	1.79052e-09	-4.23145e-05	3.85622e-06
0.00102909	1.39482e-05	0.000528786	2.65058e-07	-0.000514838	4.10981e-06
4.29684e-16	5.95483e-19	0.000510196	2.603e-07	-0.000510196	4.24279e-06
0.00175679	2.48522e-05	0.000123934	9.81724e-09	-9.9082e-05	5.86228e-06
0.0158867	0.00026803	0.000735343	2.18381e-07	-0.000467313	2.45432e-06
0.0413219	0.000752562	0.000972883	4.85412e-08	-0.000220321	7.13272e-07
0.0513186	0.000950965	0.00114639	3.81915e-08	-0.000195426	2.23393e-07
0.0756921	0.00144691	0.00133436	1.26688e-08	0.000112556	4.46357e-08
0.0899719	0.00174383	0.00167518	4.71286e-09	6.86503e-05	7.20808e-07
0.0962439	0.00187547	0.00185901	2.70931e-10	1.646e-05	1.35603e-06
0.0969565	0.00189048	0.00206557	3.0658e-08	-0.000175094	1.92112e-06
0.0978013	0.00190827	0.00208623	3.16679e-08	-0.000177955	2.02919e-06
0.0596045	0.00111781	0.00155537	1.91459e-07	-0.00043756	1.91459e-07
0.0843399	0.00162624	0.00203252	1.65067e-07	-0.000406285	1.18539e-06
0.0944011	0.00183672	0.00203872	4.08029e-08	-0.000201997	1.70416e-06
0.094039	0.00182911	0.00203872	4.39336e-08	-0.000209603	1.68436e-06
0.0961857	0.00187425	0.00204491	2.91264e-08	-0.000170665	1.82024e-06
0.0933735	0.00181514	0.00208829	7.46126e-08	-0.000273153	1.77803e-06
0.0851653	0.00164343	0.00184868	4.21289e-08	-0.000205253	8.50298e-07
0.0638172	0.00120337	0.00145003	6.08391e-08	-0.000246656	6.08391e-08
0.0459588	0.000844163	0.00105344	4.3797e-08	-0.000209277	4.52117e-07
0.0304979	0.0005421	0.00104931	2.57261e-07	-0.000507209	9.57639e-07
0.020249	0.000348324	0.000501933	2.35957e-08	-0.000153609	2.95751e-06
0.0138189	0.000230557	0.000745671	2.65342e-07	-0.000515113	2.54011e-06
0.00882148	0.000141988	0.00034495	4.11935e-08	-0.000202962	4.33915e-06
0.00535006	8.27362e-05	0.000243737	2.59213e-08	-0.000161001	5.03341e-06
0.00388529	5.85659e-05	0.000347016	8.32033e-08	-0.00028845	4.68471e-06
0.00214532	3.08376e-05	0.00054531	2.64682e-07	-0.000514473	3.97545e-06
0.0016597	2.33722e-05	0.000355278	1.10161e-07	-0.000331906	4.80201e-06
0.00216962	3.12149e-05	0.000423442	1.53842e-07	-0.000392227	4.47468e-06
0.00212103	3.04606e-05	0.000167311	1.87281e-08	-0.00013685	5.62747e-06
0.0139059	0.000232126	0.000357344	1.56795e-08	-0.000125218	3.9225e-06
0.0274247	0.000483349	0.000685769	4.0974e-08	-0.00020242	1.96247e-06
0.0322863	0.00057651	0.000966686	1.52238e-07	-0.000390176	1.05433e-06
0.043227	0.000790103	0.000958424	2.83322e-08	-0.000168322	6.74818e-07
0.0586277	0.00109804	0.00102865	4.81478e-09	6.93886e-05	1.96519e-07
0.0671675	0.00127174	0.00123521	1.33464e-09	3.65328e-05	3.97482e-09
0.0782171	0.00149911	0.00139839	1.01446e-08	0.00010072	1.07257e-07
0.0923479	0.00179362	0.00164626	2.17138e-08	0.000147356	7.56681e-07
0.0928677	0.00180452	0.00186521	3.68312e-09	-6.06887e-05	1.20941e-06
0.09013	0.00174714	0.00204698	8.99058e-08	-0.000299843	1.49846e-06
0.0848094	0.00163601	0.00185488	4.79027e-08	-0.000218867	8.48049e-07
0.0849517	0.00163898	0.0018239	3.41944e-08	-0.000184917	7.97232e-07
0.0802739	0.00154173	0.00151406	7.65411e-10	2.76661e-05	2.35993e-07
0.0663692	0.00125543	0.00165659	1.60929e-07	-0.000401159	1.60929e-07
0.0497835	0.000920281	0.0010741	2.36592e-08	-0.000153815	3.31342e-07
0.037832	0.000684157	0.000946031	6.85777e-08	-0.000261874	8.83246e-07
0.0323894	0.000578499	0.000347016	5.35845e-08	0.000231483	2.70433e-06
0.0291383	0.000516047	0.000543245	7.39723e-10	-2.71979e-05	2.28224e-06
0.0284215	0.000502349	0.000534982	1.06491e-09	-3.2633e-05	2.34907e-06
0.0245347	0.000428579	0.000483343	2.99909e-09	-5.47639e-05	2.74922e-06
0.0241794	0.000421879	0.000429638	6.02029e-11	-7.75905e-06	2.95318e-06
0.024649	0.000430736	0.000547376	1.3605e-08	-0.00011664	2.53411e-06
0.0242301	0.000422836	0.00054531	1.5e-08	-0.000122475	2.56594e-06
0.0237229	0.000413284	0.000584556	2.93343e-08	-0.000171273	2.47169e-06
0.0227478	0.000394968	0.000483343	7.81012e-09	-8.83749e-05	2.86181e-06
0.0273225	0.000481405	0.000185901	8.73225e-08	0.000295504	3.62024e-06
0.00160583	2.2554e-05	0.000347016	1.05275e-07	-0.000324462	4.84189e-06
0.000938167	1.26221e-05	0.000249934	5.63169e-08	-0.000237312	5.3243e-06
0.00083933	1.11922e-05	0.00034495	1.11394e-07	-0.000333758	4.90117e-06
0.00398697	6.02231e-05	0.000336688	7.64328e-08	-0.000276465	4.72232e-06
0.00737971	0.000117098	0.000243737	1.60374e-08	-0.000126639	4.88041e-06
0.0160518	0.000271041	0.000373868	1.05735e-08	-0.000102828	3.70598e-06
0.0256005	0.000448721	0.000735343	8.21523e-08	-0.000286622	1.92082e-06
0.0352378	0.000633632	0.000745671	1.25526e-08	-0.000112038	1.41776e-06
0.0472175	0.000869158	0.000906785	1.41581e-09	-3.76272e-05	6.30527e-07
0.055753	0.00104001	0.00145623	1.73236e-07	-0.000416216	1.73236e-07
0.0610998	0.00114813	0.001386	5.65813e-08	-0.000237868	5.65813e-08
0.0644429	0.00121612	0.00124554	8.65393e-10	-2.94176e-05	1.17377e-08
0.0653659	0.00123494	0.00146862	5.46043e-08	-0.000233676	5.46043e-08
0.0645267	0.00121783	0.00140665	3.56541e-08	-0.000188823	3.56541e-08
0.0630195	0.00118714	0.00140459	4.72848e-08	-0.000217451	4.72848e-08
0.0621005	0.00116845	0.00116705	1.97201e-12	1.40428e-06	5.49913e-08
0.0596576	0.00111889	0.00128478	2.75213e-08	-0.000165895	2.76647e-08
0.0558905	0.00104278	0.00154711	2.5435e-07	-0.000504331	2.5435e-07
0.044237	0.000810058	0.0012476	1.91447e-07	-0.000437546	2.62491e-07
0.035489	0.000638512	0.00107823	1.9335e-07	-0.000439716	7.28054e-07
0.0302002	0.000536388	0.000743605	4.29389e-08	-0.000207217	1.66412e-06
0.0193345	0.000331365	0.000435835	1.0914e-08	-0.00010447	3.25009e-06
0.0125247	0.000207327	0.000454425	6.10577e-08	-0.000247099	3.64141e-06
0.00889635	0.00014329	0.000557704	1.71738e-07	-0.000414413	3.49318e-06
0.00770521	0.000122686	0.000371802	6.2059e-08	-0.000249116	4.30775e-06
0.00759251	0.000120749	0.000322229	4.0594e-08	-0.00020148	4.52422e-06
0.00667933	0.000105143	0.000134262	8.47931e-10	-2.91192e-05	5.43167e-06
0.00729211	0.000115598	0.000309835	3.77283e-08	-0.000194238	4.59917e-06
0.00715448	0.000113243	0.000194164	6.5481e-09	-8.09203e-05	5.11933e-06
0.00508212	7.82702e-05	0.000386261	9.48586e-08	-0.000307991	4.433e-06
0.00293143	4.32029e-05	0.000123934	6.51753e-09	-8.07312e-05	5.77375e-06
0.00419835	6.36785e-05	0.000134262	4.98203e-09	-7.05835e-05	5.62667e-06
0.0112114	0.000183951	0.000243737	3.5744e-09	-5.97863e-05	4.5895e-06
0.0197062	0.000338251	0.000534982	3.87031e-08	-0.000196731	2.87902e-06
0.0252115	0.000441361	0.000334622	1.13931e-08	0.000106739	3.2185e-06
0.0350924	0.00063081	0.000987342	1.27116e-07	-0.000356533	9.06015e-07
0.050596	0.000936512	0.00102865	8.49004e-09	-9.21414e-05	3.65824e-07
0.0649462	0.00122638	0.00125793	9.95426e-10	-3.15504e-05	7.34223e-09
0.0734759	0.00140121	0.00149547	8.88479e-09	-9.42592e-05	1.06723e-07
0.0784874	0.00150471	0.0014459	3.45848e-09	5.88088e-05	1.44861e-07
0.0834157	0.001607	0.00185901	6.35107e-08	-0.000252013	8.02837e-07
0.0889447	0.00172233	0.00167518	2.22386e-09	4.71578e-05	6.84775e-07
0.0879366	0.00170126	0.00204491	1.18097e-07	-0.000343653	1.38339e-06
0.0870614	0.00168298	0.00203459	1.23624e-07	-0.000351603	1.31691e-06
0.0874405	0.0016909	0.00205731	1.34256e-07	-0.000366409	1.38817e-06
0.0784301	0.00150352	0.00148721	2.66e-10	1.63095e-05	1.77013e-07
0.0608915	0.0011439	0.00185695	5.08431e-07	-0.000713044	5.08431e-07
0.0446809	0.000818842	0.00140459	3.43098e-07	-0.000585746	3.43098e-07
0.0333248	0.000596564	0.000729146	1.75779e-08	-0.000132582	1.54826e-06
0.0227287	0.00039461	0.000613474	4.79013e-08	-0.000218864	2.43958e-06
0.0155937	0.000262695	0.00059695	1.11726e-07	-0.000334254	2.92531e-06
0.0109719	0.00017971	0.000534982	1.26219e-07	-0.000355273	3.44217e-06
0.00864535	0.000138929	0.00030777	2.85072e-08	-0.000168841	4.50841e-06
0.00803093	0.000128297	0.000324294	3.84152e-08	-0.000195998	4.48342e-06
0.00899679	0.000145038	0.000185901	1.66979e-09	-4.0863e-05	5.01339e-06
0.00780541	0.00012441	0.000524655	1.60196e-07	-0.000400245	3.68999e-06
0.0111736	0.000183281	0.000365606	3.32425e-08	-0.000182325	4.0849e-06
0.0134612	0.000224118	0.00021895	2.67045e-11	5.16764e-06	4.52384e-06
0.0153012	0.000257378	0.000185901	5.10893e-09	7.14768e-05	4.52294e-06
0.0173266	0.00029436	0.000547376	6.40171e-08	-0.000253016	2.9869e-06
0.020746	0.000357567	0.000386261	8.23395e-10	-2.86949e-05	3.3349e-06
0.0228448	0.000396788	0.000766326	1.36559e-07	-0.000369538	1.97933e-06
0.0232966	0.00040527	0.00050813	1.05803e-08	-0.000102861	2.74432e-06
0.0255356	0.000447493	0.000371802	5.72904e-09	7.56904e-05	3.06497e-06
0.0416747	0.000759504	0.00054531	4.5879e-08	0.000214194	1.60069e-06
0.0646805	0.00122096	0.00154711	1.06372e-07	-0.000326147	1.06372e-07
0.0841255	0.00162177	0.00190652	8.10817e-08	-0.000284748	9.18325e-07
0.0939102	0.00182641	0.00164626	3.24535e-08	0.000180149	8.14806e-07
0.09641	0.00187897	0.00204491	2.75377e-08	-0.000165945	1.833e-06
0.0960691	0.0018718	0.00167518	3.86587e-08	0.000196618	9.54474e-07
0.095684	0.00186369	0.00185901	2.19088e-11	4.68068e-06	1.32873e-06
0.0931139	0.00180969	0.0022019	1.53829e-07	-0.000392211	2.07816e-06
0.0877906	0.00169821	0.00145623	5.85568e-08	0.000241985	3.41568e-07
0.0825768	0.00158955	0.00116705	1.7851e-07	0.000422504	1.7851e-07
0.072709	0.00138543	0.00145623	5.01284e-09	-7.08014e-05	7.37945e-08
0.0571984	0.00106916	0.00134675	7.70577e-08	-0.000277593	7.70577e-08
0.0454082	0.000833246	0.00092331	8.11139e-09	-9.00632e-05	6.61691e-07
0.0357138	0.000642882	0.00105551	1.70259e-07	-0.000412624	7.59708e-07
0.0297946	0.000528612	0.000347016	3.29772e-08	0.000181596	2.8709e-06
0.0254448	0.000445775	0.00034495	1.01656e-08	0.000100825	3.16582e-06
0.0220455	0.000381815	0.000146655	5.53e-08	0.00023516	4.16784e-06
0.0196549	0.000337301	0.000375934	1.4925e-09	-3.86329e-05	3.44758e-06

## Sheet:  P. tomentosa combination
K	Ei	Oi	（Ei-Oi)2	（Ei-Oi)	Absolute values	Sum of absolute values	D	RMSE	MAE	MBE	Sum（Ei-Oi)	Sum（Ei-Oi)2	Average Oi
0.0199871	0.000343461	0.000307622	1.28445e-09	3.58392e-05	5.48032e-05	0.00933707	0.980812	0.000566637	0.000125624	0.000125624	0.0700985	0.000179161	0.00402659
0.032055	0.000572052	0.000454545	1.38079e-08	0.000117507	4.93844e-05
0.076832	0.00147046	0.000179063	1.66771e-06	0.0012914	4.10173e-05
0.119233	0.0023636	0.00234619	3.03257e-10	1.74143e-05	1.11837e-05
0.131102	0.0026187	0.00205234	3.20758e-07	0.000566355	1.14444e-05
0.14137	0.00284089	0.00274564	9.07236e-09	9.5249e-05	6.08843e-06
0.158005	0.00320356	0.0035629	1.29128e-07	-0.000359343	1.65776e-06
0.15796	0.00320258	0.003191	1.34071e-10	1.15789e-05	2.75699e-06
0.163378	0.00332136	0.00357668	6.51862e-08	-0.000255316	1.33625e-06
0.162401	0.00329993	0.00320018	9.94867e-09	9.9743e-05	2.41457e-06
0.1688	0.00344057	0.00356749	1.61083e-08	-0.000126919	1.09397e-06
0.1897	0.00390283	0.00323691	4.43443e-07	0.000665915	8.35863e-07
0.150899	0.00304823	0.0035629	2.64882e-07	-0.000514667	2.08185e-06
0.184799	0.00379405	0.00357668	4.72495e-08	0.000217369	4.6687e-07
0.170092	0.00346901	0.00323691	5.38679e-08	0.000232095	1.81731e-06
0.183241	0.00375953	0.0034573	9.13407e-08	0.000302226	7.00859e-07
0.173891	0.00355277	0.00375574	4.1197e-08	-0.00020297	5.55758e-07
0.175593	0.00359033	0.00402204	1.86372e-07	-0.000431708	1.95038e-07
0.179366	0.00367373	0.00346648	4.29504e-08	0.000207245	8.35011e-07
0.172744	0.00352747	0.00386593	1.14558e-07	-0.000338465	4.36393e-07
0.177191	0.00362565	0.00303489	3.48991e-07	0.000590755	1.94172e-06
0.160723	0.0032631	0.00332415	3.72671e-09	-6.10468e-05	2.15134e-06
0.161337	0.00327657	0.00294766	1.08181e-07	0.000328909	3.34807e-06
0.141833	0.00285094	0.00333333	2.32701e-07	-0.00048239	3.49587e-06
0.122358	0.00243059	0.00275023	1.02167e-07	-0.000319636	8.25515e-06
0.104783	0.0020558	0.00203398	4.76131e-10	2.18204e-05	1.57151e-05
0.0758668	0.00145052	0.00133609	1.30945e-08	0.000114431	2.77454e-05
0.0584729	0.00109491	0.000734619	1.2981e-07	0.000360291	3.8744e-05
0.0292937	0.00051902	0.000532599	1.8437e-10	-1.35783e-05	4.90333e-05
0.0322444	0.000575703	0.000826446	6.28724e-08	-0.000250744	4.42471e-05
0.0397556	0.000721802	0.000238751	2.33338e-07	0.000483051	5.0317e-05
0.0791297	0.00151801	0.00129477	4.98379e-08	0.000223244	2.74704e-05
0.123451	0.00245404	0.00242424	8.8795e-10	2.97985e-05	1.00852e-05
0.137103	0.00274838	0.00285583	1.15452e-08	-0.000107449	6.00145e-06
0.153953	0.00311491	0.00323232	1.3785e-08	-0.00011741	2.91304e-06
0.165456	0.00336702	0.0029247	1.95644e-07	0.000442317	3.10563e-06
0.165592	0.00337	0.00304867	1.03256e-07	0.000321335	2.6743e-06
0.169818	0.00346298	0.00313131	1.10004e-07	0.000331668	2.13074e-06
0.177669	0.0036362	0.00359045	2.09311e-09	4.57505e-05	6.84507e-07
0.184892	0.00379612	0.00373278	4.01166e-09	6.33377e-05	2.75727e-07
0.190392	0.00391821	0.00432507	1.65532e-07	-0.000406856	1.65532e-07
0.189165	0.00389096	0.00302571	7.48652e-07	0.000865247	1.29352e-06
0.193928	0.00399687	0.00362259	1.40088e-07	0.000374283	1.88823e-07
0.174044	0.00355615	0.00423324	4.58457e-07	-0.000677094	4.58457e-07
0.204617	0.0042353	0.00349862	5.42692e-07	0.000736676	5.42692e-07
0.216664	0.00450525	0.00482553	1.02581e-07	-0.000320283	1.63015e-06
0.212486	0.00441148	0.00543618	1.05002e-06	-0.0010247	3.2172e-06
0.21242	0.00441001	0.00562443	1.4748e-06	-0.00121441	3.92213e-06
0.211018	0.00437857	0.00542241	1.08959e-06	-0.00104384	3.05192e-06
0.20502	0.00424431	0.00539945	1.33434e-06	-0.00115514	2.52734e-06
0.20691	0.00428659	0.00512397	7.01203e-07	-0.000837379	1.84024e-06
0.199688	0.00412523	0.00502296	8.0591e-07	-0.000897725	1.19725e-06
0.170502	0.00347806	0.00375574	7.71067e-08	-0.000277681	6.72732e-07
0.141862	0.00285157	0.00283747	1.98983e-10	1.41061e-05	5.59305e-06
0.114908	0.00227115	0.00243343	2.63341e-08	-0.000162278	1.12187e-05
0.0884327	0.00171163	0.00129936	1.69968e-07	0.000412272	2.5432e-05
0.0487785	0.000900233	0.0012259	1.06056e-07	-0.000325662	3.51397e-05
0.0491512	0.000907663	0.000876951	9.4322e-10	3.07119e-05	3.93052e-05
0.0543115	0.001011	0.00123508	5.0211e-08	-0.000224078	3.3732e-05
0.065009	0.00122766	0.0018641	4.05047e-07	-0.000636433	2.46238e-05
0.0845696	0.00163102	0.000927456	4.95003e-07	0.000703564	3.02008e-05
0.111301	0.00219426	0.00203398	2.56912e-08	0.000160285	1.46365e-05
0.121116	0.00240394	0.00208448	1.02055e-07	0.000319461	1.27133e-05
0.125596	0.00250013	0.00278696	8.22692e-08	-0.000286826	7.65576e-06
0.108851	0.00214214	0.00215335	1.25792e-10	-1.12157e-05	1.41264e-05
0.148534	0.00299668	0.00295684	1.58745e-09	3.98428e-05	4.41199e-06
0.155757	0.00315435	0.00331038	2.43429e-08	-0.000156022	2.52578e-06
0.161005	0.0032693	0.00378788	2.68924e-07	-0.000518579	9.93653e-07
0.159578	0.00323802	0.00339761	2.5469e-08	-0.00015959	2.01176e-06
0.172412	0.00352014	0.00331497	4.20946e-08	0.00020517	1.4857e-06
0.178768	0.00366051	0.00406336	1.62289e-07	-0.000402851	1.62289e-07
0.183646	0.0037685	0.00434343	3.30549e-07	-0.000574934	3.30549e-07
0.183019	0.0037546	0.00275482	9.99561e-07	0.00099978	2.38572e-06
0.180258	0.00369346	0.00362718	4.39327e-09	6.62817e-05	5.37812e-07
0.18943	0.00389683	0.00419651	8.98057e-08	-0.000299676	8.98057e-08
0.191443	0.00394157	0.00395776	2.62044e-10	-1.61878e-05	2.39225e-08
0.179938	0.00368639	0.0034573	5.24832e-08	0.000229092	8.28659e-07
0.177101	0.00362365	0.00337006	6.43042e-08	0.000253583	1.12421e-06
0.176496	0.00361028	0.00370523	9.01722e-09	-9.49591e-05	5.45369e-07
0.170597	0.00348015	0.00333333	2.15545e-08	0.000146814	1.53889e-06
0.144785	0.00291507	0.00248393	1.85885e-07	0.000431143	7.04901e-06
0.120621	0.00239335	0.00205234	1.16288e-07	0.00034101	1.30199e-05
0.103756	0.00203406	0.00165289	1.45289e-07	0.000381168	1.90711e-05
0.0907997	0.00176116	0.00147842	7.99417e-08	0.00028274	2.31786e-05
0.0453409	0.000831911	0.000514233	1.00919e-07	0.000317678	4.49953e-05
0.0678045	0.00128478	0.00123508	2.46982e-09	4.96973e-05	3.06268e-05
0.10585	0.00207843	0.00182736	6.30314e-08	0.000251061	1.72076e-05
0.132224	0.00264292	0.00203398	3.70809e-07	0.000608941	1.14049e-05
0.134427	0.00269051	0.00205693	4.01418e-07	0.000633576	1.09333e-05
0.126774	0.00252547	0.00256657	1.68998e-09	-4.11094e-05	8.77321e-06
0.133009	0.00265986	0.00220845	2.03776e-07	0.000451416	1.01486e-05
0.148693	0.00300014	0.00282369	3.11337e-08	0.000176447	4.97366e-06
0.154299	0.00312249	0.00338384	6.83047e-08	-0.000261352	2.3953e-06
0.160667	0.00326187	0.00319559	4.39332e-09	6.62822e-05	2.54892e-06
0.167506	0.0034121	0.00366391	6.3409e-08	-0.000251811	9.5646e-07
0.191753	0.00394847	0.00395776	8.62734e-11	-9.28835e-06	2.18358e-08
0.199468	0.00412032	0.00479798	4.59224e-07	-0.000677661	7.47012e-07
0.200223	0.00413716	0.00435262	4.64199e-08	-0.000215453	1.89905e-07
0.201278	0.00416072	0.00461892	2.09943e-07	-0.000458195	5.2655e-07
0.205725	0.00426008	0.00492195	4.38064e-07	-0.000661864	1.27245e-06
0.207475	0.00429923	0.00439853	9.86138e-09	-9.93045e-05	4.14423e-07
0.205439	0.00425369	0.00443526	3.29681e-08	-0.000181571	4.03164e-07
0.206393	0.00427501	0.00412305	2.30928e-08	0.000151963	1.18378e-07
0.211743	0.00439482	0.00460973	4.61864e-08	-0.00021491	9.03559e-07
0.209261	0.00433923	0.00512397	6.15819e-07	-0.000784741	1.98582e-06
0.208798	0.00432885	0.00437557	2.18267e-09	-4.67191e-05	4.23058e-07
0.20563	0.00425795	0.00424702	1.19592e-10	1.09358e-05	2.03371e-07
0.19552	0.00403231	0.00388889	2.05698e-08	0.000143422	2.05698e-08
0.181141	0.00371301	0.00370523	6.05392e-11	7.7807e-06	4.04179e-07
0.150266	0.00303444	0.00247475	3.13257e-07	0.000559694	6.47606e-06
0.119224	0.00236341	0.00230487	3.42771e-09	5.85466e-05	1.14631e-05
0.103291	0.0020242	0.00153352	2.40773e-07	0.000490687	2.02165e-05
0.075079	0.00143426	0.00123508	3.96733e-08	0.000199182	2.89946e-05
0.122036	0.00242369	0.00225436	2.8671e-08	0.000169325	1.1397e-05
0.175846	0.00359592	0.00354454	2.64025e-09	5.13834e-05	8.34563e-07
0.184642	0.00379057	0.00299357	6.35212e-07	0.000797002	1.61253e-06
0.18256	0.00374444	0.00389348	2.22121e-08	-0.000149037	1.7312e-07
0.183203	0.00375867	0.00360422	2.38528e-08	0.000154443	4.77631e-07
0.192234	0.00395917	0.00414601	3.4906e-08	-0.000186831	3.4906e-08
0.231155	0.00483152	0.00475666	5.60437e-09	7.48623e-05	2.3537e-06
0.216801	0.00450832	0.00519743	4.74876e-07	-0.000689112	2.72826e-06
0.22094	0.00460134	0.00530762	4.98831e-07	-0.00070628	3.44089e-06
0.225288	0.00469921	0.00486685	2.81042e-08	-0.000167643	2.28632e-06
0.231188	0.00483227	0.00525253	1.76617e-07	-0.000420258	4.12412e-06
0.232133	0.0048536	0.00445363	1.59976e-07	0.00039997	1.57057e-06
0.236895	0.00496122	0.00526171	9.02935e-08	-0.000300489	4.70425e-06
0.241273	0.00506032	0.00515611	9.17593e-09	-9.57911e-05	4.67607e-06
0.239072	0.00501047	0.00480716	4.13346e-08	0.000203309	3.11041e-06
0.299556	0.00639239	0.00686869	2.26856e-07	-0.000476294	2.71137e-05
0.265559	0.00561256	0.00542241	3.61596e-08	0.000190157	8.88617e-06
0.251268	0.00528708	0.00569789	1.68763e-07	-0.000410807	8.59058e-06
0.248844	0.00523201	0.0055831	1.23267e-07	-0.000351094	7.62375e-06
0.240869	0.00505117	0.00491276	1.91556e-08	0.000138404	3.64784e-06
0.2174	0.00452177	0.00454545	5.6113e-10	-2.36882e-05	1.02662e-06
0.172922	0.0035314	0.00310836	1.78968e-07	0.000423046	2.00008e-06
0.17807	0.00364508	0.00324151	1.62871e-07	0.000403572	1.36286e-06
0.160269	0.00325316	0.00306703	3.46447e-08	0.000186131	3.00607e-06
0.137586	0.00275884	0.00268595	5.31306e-09	7.28907e-05	6.80797e-06
0.0787241	0.00150961	0.00140955	1.00115e-08	0.000100057	2.63666e-05
0.0780658	0.00149598	0.00142332	5.2789e-09	7.2656e-05	2.63651e-05
0.0943923	0.00183654	0.00140496	1.86259e-07	0.000431578	2.31602e-05
0.144389	0.00290645	0.00214876	5.741e-07	0.000757694	8.99271e-06
0.186273	0.00382674	0.0043067	2.30363e-07	-0.000479962	2.30363e-07
0.186126	0.0038235	0.00413223	9.53172e-08	-0.000308735	9.53172e-08
0.197116	0.00406786	0.00374656	1.03238e-07	0.000321307	1.03238e-07
0.195644	0.00403508	0.00379247	5.88583e-08	0.000242607	5.88583e-08
0.215145	0.00447113	0.00438476	7.46063e-09	8.63749e-05	6.43025e-07
0.246372	0.00517591	0.00550505	1.08335e-07	-0.000329143	6.90091e-06
0.226333	0.00472276	0.00456382	2.52631e-08	0.000158944	1.51926e-06
0.256758	0.00541194	0.00490817	2.53781e-07	0.000503767	5.13526e-06
0.238651	0.00500094	0.00535354	1.24327e-07	-0.0003526	5.29216e-06
0.239129	0.00501177	0.00499541	2.67668e-10	1.63606e-05	3.8149e-06
0.237252	0.00496929	0.00491276	3.19555e-09	5.65292e-05	3.34179e-06
0.244205	0.00512675	0.00490358	4.98036e-08	0.000223167	3.90588e-06
0.246946	0.00518894	0.00492654	6.88565e-08	0.000262405	4.24971e-06
0.206239	0.00427158	0.00411387	2.48751e-08	0.000157718	1.09859e-07
0.222161	0.00462881	0.0048944	7.05381e-08	-0.00026559	2.15857e-06
0.242758	0.00509395	0.00513315	1.53624e-09	-3.9195e-05	4.72238e-06
0.225691	0.00470829	0.00471074	6.02965e-12	-2.45553e-06	1.86331e-06
0.205181	0.00424793	0.00432507	5.95113e-09	-7.71436e-05	2.69355e-07
0.188324	0.00387228	0.00341139	2.12425e-07	0.000460896	5.93409e-07
0.179115	0.00366818	0.0034068	6.83238e-08	0.000261388	9.58483e-07
0.167492	0.00341177	0.00305326	1.28532e-07	0.000358513	2.52482e-06
0.142365	0.00286249	0.00281451	2.30211e-09	4.79803e-05	5.65014e-06
0.122488	0.00243337	0.00222222	4.4584e-08	0.000211149	1.15492e-05
0.10883	0.00214169	0.00200643	1.82947e-08	0.000135258	1.52559e-05
0.121281	0.00240749	0.00182736	3.36548e-07	0.000580127	1.45859e-05
0.159563	0.00323769	0.00291093	1.06776e-07	0.000326766	3.63047e-06
0.219716	0.00457381	0.00424702	1.06797e-07	0.000326797	5.88026e-07
0.242401	0.00508587	0.00500918	5.88119e-09	7.66889e-05	4.1659e-06
0.245063	0.00514623	0.00531221	2.7552e-08	-0.000165988	5.78132e-06
0.257068	0.005419	0.0054775	3.42231e-09	-5.85005e-05	8.07983e-06
0.248889	0.00523304	0.00530303	4.89803e-09	-6.99859e-05	6.16069e-06
0.255063	0.00537338	0.00580349	1.84996e-07	-0.000430112	9.7523e-06
0.269157	0.00569474	0.00591368	4.79361e-08	-0.000218943	1.26339e-05
0.271114	0.00573946	0.0059045	2.72376e-08	-0.000165038	1.28878e-05
0.264227	0.00558217	0.00591368	1.09899e-07	-0.00033151	1.18464e-05
0.277434	0.00588411	0.00593664	2.75924e-09	-5.25285e-05	1.41884e-05
0.307927	0.00658554	0.00700643	1.77145e-07	-0.000420886	3.06691e-05
0.298861	0.00637639	0.00703398	4.32416e-07	-0.000657583	2.86907e-05
0.294976	0.0062869	0.00695133	4.41465e-07	-0.000664429	2.68763e-05
0.291229	0.0062007	0.00651056	9.60152e-08	-0.000309863	2.169e-05
0.298939	0.00637819	0.00650597	1.63277e-08	-0.00012778	2.33304e-05
0.298647	0.00637145	0.00631313	3.40159e-09	5.83232e-05	2.14423e-05
0.280079	0.0059447	0.00578512	2.5466e-08	0.000159581	1.35117e-05
0.271394	0.00574586	0.00612948	1.47159e-07	-0.000383613	1.46026e-05
0.273245	0.0057882	0.00605601	7.17232e-08	-0.000267812	1.43657e-05
0.273938	0.00580406	0.00580349	3.30353e-13	5.74763e-07	1.26277e-05
0.257871	0.0054373	0.00531221	1.56468e-08	0.000125087	7.26579e-06
0.240976	0.0050536	0.00514692	8.71021e-09	-9.33285e-05	4.60754e-06
0.219836	0.00457652	0.00440771	2.84949e-08	0.000168804	8.6533e-07
0.179726	0.00368169	0.00294766	5.38802e-07	0.000734031	2.02963e-06
0.148503	0.002996	0.00284665	2.23055e-08	0.00014935	4.89008e-06
0.130609	0.00260807	0.00226354	1.18698e-07	0.000344525	1.01276e-05
0.0079222	0.000126422	0.000413223	8.22551e-08	-0.000286802	5.64655e-05
0.0263714	0.000463332	0.000238751	5.04365e-08	0.000224581	5.40507e-05
0.0694803	0.0013191	0.000146924	1.374e-06	0.00117218	4.34014e-05
0.122841	0.00244095	0.00220845	5.40584e-08	0.000232505	1.15913e-05
0.149748	0.00302314	0.00301194	1.25599e-10	1.12071e-05	4.07603e-06
0.157485	0.00319218	0.00314968	1.80611e-09	4.24983e-05	2.93144e-06
0.162298	0.00329767	0.00301194	8.16431e-08	0.000285733	3.0429e-06
0.167226	0.00340592	0.00350321	9.46566e-09	-9.72916e-05	1.31071e-06
0.180804	0.00370555	0.00343434	7.35554e-08	0.000271211	8.35583e-07
0.185299	0.00380515	0.00399908	3.76094e-08	-0.000193931	6.2384e-08
0.19765	0.00407977	0.00337006	5.03689e-07	0.00070971	5.03689e-07
0.219078	0.00455947	0.00460973	2.52665e-09	-5.02658e-05	1.24367e-06
0.22782	0.00475628	0.00460973	2.14767e-08	0.000146549	1.72139e-06
0.232372	0.00485901	0.004573	8.17973e-08	0.000286002	1.89891e-06
0.239098	0.00501106	0.00512397	1.27475e-08	-0.000112905	4.33068e-06
0.244322	0.0051294	0.00589532	5.86629e-07	-0.000765917	8.82516e-06
0.234413	0.00490511	0.00502296	1.38874e-08	-0.000117845	3.51213e-06
0.234517	0.00490745	0.00582645	8.44562e-07	-0.000919001	7.18182e-06
0.22631	0.00472225	0.00402663	4.83883e-07	0.000695617	4.83883e-07
0.226738	0.0047319	0.00485308	1.46848e-08	-0.000121181	2.34387e-06
0.215744	0.00448457	0.00460973	1.56649e-08	-0.00012516	1.08224e-06
0.211274	0.0043843	0.00478421	1.59921e-07	-0.000399901	1.24213e-06
0.168741	0.00343928	0.00350321	4.0876e-09	-6.39344e-05	1.23545e-06
0.181352	0.00371769	0.00351699	4.02813e-08	0.000200702	6.71288e-07
0.139786	0.00280651	0.00270432	1.04446e-08	0.000102199	6.46771e-06
0.0963984	0.00187873	0.00182277	3.13071e-09	5.59527e-05	1.89443e-05
0.0669597	0.0012675	0.00140496	1.88961e-08	-0.000137463	2.8961e-05
0.0471852	0.000868517	0.000564738	9.22814e-08	0.000303778	4.38343e-05
0.0224747	0.00038985	0.000440771	2.59298e-09	-5.09213e-05	5.21772e-05
0.051213	0.000948852	0.000826446	1.49832e-08	0.000122406	3.94221e-05
0.11223	0.00221404	0.00165289	3.14883e-07	0.000561144	1.75316e-05
0.182223	0.00373697	0.00354913	3.52844e-08	0.000187841	5.89675e-07
0.218011	0.0045355	0.0043067	5.23485e-08	0.000228798	6.21267e-07
0.230585	0.00481864	0.00484389	6.37786e-10	-2.52544e-05	2.58738e-06
0.236544	0.00495328	0.00495868	2.91493e-11	-5.39901e-06	3.452e-06
0.273396	0.00579165	0.00602388	5.39263e-08	-0.00023222	1.41491e-05
0.263778	0.00557193	0.0060101	1.91994e-07	-0.000438172	1.2447e-05
0.305891	0.00653853	0.00685032	9.72116e-08	-0.000311788	2.84607e-05
0.296575	0.00632374	0.00685032	2.77289e-07	-0.000526583	2.6215e-05
0.299681	0.00639529	0.00702479	3.96277e-07	-0.000629505	2.87948e-05
0.321727	0.00690484	0.00726354	1.28666e-07	-0.0003587	3.73858e-05
0.340065	0.00733085	0.00708907	5.84558e-08	0.000241776	4.0525e-05
0.34348	0.0074104	0.00850321	1.19423e-06	-0.00109281	6.17736e-05
0.340162	0.00733312	0.00767677	1.18097e-07	-0.000343652	4.83843e-05
0.335384	0.00722194	0.00791552	4.81049e-07	-0.000693577	5.01754e-05
0.32815	0.00705384	0.00708907	1.24122e-09	-3.52309e-05	3.70749e-05
0.3156	0.00676294	0.007236	2.2378e-07	-0.000473054	3.53423e-05
0.313305	0.00670985	0.00722222	2.62521e-07	-0.000512368	3.45518e-05
0.301056	0.00642698	0.00682277	1.5665e-07	-0.000395791	2.69959e-05
0.270852	0.00573347	0.00585399	1.45252e-08	-0.000120521	1.24854e-05
0.239931	0.00502992	0.00543618	1.65051e-07	-0.000406264	5.8182e-06
0.195264	0.00402661	0.00347567	3.03537e-07	0.000550942	3.04402e-07
0.150178	0.00303252	0.00277778	6.48953e-08	0.000254746	5.03418e-06
0.121953	0.00242191	0.00216713	6.49134e-08	0.000254781	1.2006e-05
0.104753	0.00205518	0.00163453	1.76946e-07	0.00042065	1.90471e-05
0.0987656	0.0019286	0.00208448	2.4299e-08	-0.000155881	1.6329e-05
0.0188044	0.000321564	0.000211203	1.21795e-08	0.000110361	5.65689e-05
0.022064	0.000382162	0.000224977	2.4707e-08	0.000157185	5.54557e-05
0.0453457	0.000832007	0.000624426	4.30899e-08	0.000207581	4.35279e-05
0.0916138	0.00177822	0.00145546	1.04172e-07	0.000322756	2.32354e-05
0.162665	0.00330571	0.00291552	1.52248e-07	0.000390189	3.35906e-06
0.212408	0.00440973	0.00430211	1.15825e-08	0.000107622	4.32761e-07
0.246318	0.00517468	0.0049449	5.2799e-08	0.00022978	4.26665e-06
0.2505	0.00526963	0.0053719	1.04595e-08	-0.000102272	6.69531e-06
0.22576	0.00470985	0.00462351	7.45556e-09	8.63456e-05	1.63676e-06
0.308647	0.00660218	0.00713499	2.83884e-07	-0.000532808	3.22984e-05
0.361476	0.00783058	0.00808999	6.72961e-08	-0.000259415	6.18829e-05
0.312138	0.00668285	0.00660698	5.7566e-09	7.58723e-05	2.74139e-05
0.364548	0.00790246	0.00854454	4.12262e-07	-0.000642076	7.04424e-05
0.360146	0.00779946	0.00734619	2.05458e-07	0.000453274	5.02915e-05
0.352691	0.00762525	0.0081359	2.60773e-07	-0.000510659	5.94002e-05
0.343505	0.00741097	0.00805785	4.18451e-07	-0.000646878	5.49796e-05
0.320213	0.00686977	0.00730487	1.89308e-07	-0.000435095	3.74622e-05
0.313142	0.00670607	0.00722222	2.66413e-07	-0.000516152	3.45073e-05
0.301331	0.00643333	0.00652433	8.28163e-09	-9.10034e-05	2.40459e-05
0.298629	0.00637104	0.00652433	2.34983e-08	-0.000153291	2.34389e-05
0.291741	0.00621248	0.00682277	3.72454e-07	-0.00061029	2.48129e-05
0.288876	0.00614661	0.00634527	3.94657e-08	-0.00019866	1.96948e-05
0.278049	0.00589819	0.00543618	2.13458e-07	0.000462015	1.07609e-05
0.204551	0.00423383	0.00463269	1.59088e-07	-0.000398858	6.60193e-07
0.182053	0.00373319	0.00322314	2.60155e-07	0.000510054	1.20487e-06
0.141213	0.00283749	0.00282828	8.47146e-11	9.20405e-06	5.70364e-06
0.106609	0.00209452	0.00141414	4.62916e-07	0.00068038	2.06601e-05
0.0844748	0.00162904	0.00147383	2.40918e-08	0.000155215	2.45137e-05
0.174676	0.0035701	0.00352617	1.9302e-09	4.39341e-05	9.17236e-07
0.191847	0.00395056	0.00406795	1.37809e-08	-0.000117392	1.37809e-08
0.208338	0.00431855	0.00431129	5.26566e-11	7.25649e-06	3.31599e-07
0.208457	0.00432121	0.00431129	9.82983e-11	9.91455e-06	3.34667e-07
0.221924	0.00462348	0.00472452	1.0209e-08	-0.00010104	1.67443e-06
0.231385	0.00483672	0.00450413	1.10612e-07	0.000332584	1.65598e-06
0.281578	0.00597909	0.00561524	1.32384e-07	0.000363846	1.2534e-05
0.32398	0.00695708	0.00605142	8.2021e-07	0.000905655	2.45471e-05
0.311019	0.00665698	0.00625344	1.62843e-07	0.000403538	2.35849e-05
0.360096	0.00779829	0.00716713	3.98369e-07	0.000631165	4.77677e-05
0.354205	0.00766061	0.00751607	2.08916e-08	0.000144539	5.07326e-05
0.352914	0.00763046	0.00703398	3.55789e-07	0.000596481	4.36978e-05
0.352294	0.00761598	0.00701102	3.65983e-07	0.000604965	4.32044e-05
0.351155	0.00758939	0.00711662	2.23515e-07	0.000472774	4.42493e-05
0.348316	0.00752315	0.00725436	7.2245e-08	0.000268784	4.52056e-05
0.350463	0.00757323	0.00724059	1.10654e-07	0.000332647	4.56952e-05
0.337005	0.00725965	0.00703398	5.09282e-08	0.000225673	3.89329e-05
0.334056	0.00719107	0.00693297	6.66163e-08	0.000258101	3.68453e-05
0.325287	0.00698741	0.00616162	6.81941e-07	0.000825797	2.59593e-05
0.323172	0.00693836	0.00662534	9.79788e-08	0.000313016	3.03568e-05
0.316445	0.0067825	0.00660698	3.08074e-08	0.00017552	2.84673e-05
0.309832	0.00662955	0.00651515	1.30872e-08	0.000114399	2.59152e-05
0.293666	0.00625676	0.00564279	3.76962e-07	0.000613972	1.47883e-05
0.219239	0.00456309	0.00401286	3.02758e-07	0.000550234	3.02758e-07
0.183588	0.00376722	0.00310836	4.34097e-07	0.000658861	1.38869e-06
0.156469	0.00316994	0.00213499	1.07114e-06	0.00103496	7.55738e-06
0.125307	0.00249391	0.0020753	1.75236e-07	0.000418612	1.21438e-05
0.109821	0.00216276	0.00169881	2.15252e-07	0.000463953	1.75765e-05
0.13617	0.00272821	0.002236	2.42272e-07	0.000492211	9.54684e-06
0.22243	0.00463487	0.00294307	2.86218e-06	0.0016918	2.86218e-06
0.21185	0.00439724	0.00375574	4.11517e-07	0.000641496	4.11517e-07
0.214144	0.00444866	0.00334711	1.21342e-06	0.00110155	1.21342e-06
0.230646	0.00482003	0.00350781	1.72193e-06	0.00131222	1.72193e-06
0.236088	0.00494297	0.00414601	6.35158e-07	0.000796968	1.07118e-06
0.308995	0.00661022	0.00556474	1.09304e-06	0.00104548	1.69823e-05
0.297601	0.00634737	0.00626263	7.18129e-09	8.47425e-05	2.07571e-05
0.348612	0.00753004	0.00703398	2.46083e-07	0.000496068	4.23804e-05
0.389157	0.00848012	0.00806703	1.70644e-07	0.000413091	7.21337e-05
0.311811	0.0066753	0.00701561	1.15811e-07	-0.00034031	3.17748e-05
0.35967	0.00778833	0.00733242	2.07856e-07	0.000455912	4.99388e-05
0.370732	0.00804735	0.00713499	8.32413e-07	0.000912367	5.08132e-05
0.384102	0.00836122	0.00807622	8.12289e-08	0.000285007	7.02821e-05
0.386208	0.00841075	0.00823691	3.02178e-08	0.000173833	7.3851e-05
0.392433	0.00855726	0.0085124	2.01306e-09	4.48671e-05	8.12821e-05
0.373922	0.00812217	0.00745179	4.49404e-07	0.000670376	5.65498e-05
0.360773	0.00781413	0.00767218	2.0151e-08	0.000141954	5.52392e-05
0.341941	0.00737455	0.00713499	5.73889e-08	0.00023956	4.16739e-05
0.330281	0.00710333	0.00707989	5.49216e-10	2.34354e-05	3.75673e-05
0.324146	0.00696093	0.00713499	3.02939e-08	-0.000174051	3.65048e-05
0.312698	0.00669581	0.00706612	1.3713e-07	-0.00037031	3.25804e-05
0.32455	0.00697031	0.0068595	1.22772e-08	0.000110802	3.336e-05
0.243378	0.00510801	0.00437098	5.4321e-07	0.000737028	2.0306e-06
0.193119	0.00397885	0.00271809	1.58952e-06	0.00126076	1.8416e-06
0.169742	0.00346131	0.00247475	9.733e-07	0.00098656	4.48569e-06
0.137431	0.0027555	0.00236455	1.5284e-07	0.000390947	8.60802e-06
0.117231	0.00232078	0.00227732	1.88905e-09	4.34632e-05	1.19432e-05
0.0898886	0.00174208	0.00182736	7.27281e-09	-8.52808e-05	2.01112e-05
0.166838	0.0033974	0.00306703	1.0914e-07	0.000330363	2.52673e-06
0.21191	0.00439857	0.00389348	2.55119e-07	0.000505093	2.55119e-07
0.21773	0.00452918	0.00474747	4.76529e-08	-0.000218296	1.49488e-06
0.214803	0.00446346	0.00410927	1.25447e-07	0.000354186	2.69086e-07
0.21769	0.00452828	0.00491276	1.47831e-07	-0.000384488	1.92388e-06
0.259357	0.00547113	0.0051607	9.63674e-08	0.000310431	6.64519e-06
0.303584	0.00648529	0.00681359	1.07779e-07	-0.000328297	2.75088e-05
0.322058	0.00691253	0.00761249	4.89943e-07	-0.00069996	4.18741e-05
0.356171	0.00770654	0.00835629	4.2217e-07	-0.000649746	6.41414e-05
0.347627	0.00750706	0.00822314	5.12765e-07	-0.000716076	5.89241e-05
0.334732	0.00720678	0.00762167	1.72138e-07	-0.000414895	4.58931e-05
0.369206	0.00801158	0.00859504	3.40422e-07	-0.000583457	7.31474e-05
0.384621	0.00837344	0.0101331	3.09659e-06	-0.00175971	0.000109257
0.378697	0.00823423	0.00844812	4.57471e-08	-0.000213886	7.44484e-05
0.385323	0.00838994	0.00906336	4.53498e-07	-0.000673422	8.83468e-05
0.376126	0.00817387	0.00923324	1.12227e-06	-0.00105937	8.74807e-05
0.362985	0.00786588	0.00943526	2.46295e-06	-0.00156938	8.55097e-05
0.347528	0.00750477	0.00843893	8.72666e-07	-0.000934166	6.22474e-05
0.339967	0.00732858	0.00763545	9.41646e-08	-0.000306863	4.77485e-05
0.335312	0.00722026	0.00702479	3.82056e-08	0.000195462	3.83291e-05
0.307442	0.00657433	0.00719927	3.90546e-07	-0.000624937	3.27138e-05
0.290905	0.00619326	0.00671258	2.69697e-07	-0.000519324	2.35403e-05
0.248469	0.0052235	0.00471534	2.58231e-07	0.000508165	3.5526e-06
0.193022	0.00397671	0.00374656	5.29694e-08	0.000230151	1.09386e-07
0.145465	0.00292986	0.00274564	3.3938e-08	0.000184223	5.65727e-06
0.115492	0.00228361	0.00195592	1.0738e-07	0.000327689	1.45501e-05
0.100092	0.0019566	0.00204775	8.30907e-09	-9.11541e-05	1.63997e-05
0.00217307	3.12685e-05	0.000766758	5.40946e-07	-0.00073549	5.26491e-05
0.000732896	9.66748e-06	0.000367309	1.27908e-07	-0.000357642	5.89367e-05
0.000732896	9.66748e-06	0.000477502	2.18869e-07	-0.000467835	5.72569e-05
0.0120478	0.000198815	0.000266299	4.55409e-09	-6.7484e-05	5.75912e-05
0.03897	0.000706409	0.000651974	2.96312e-09	5.44345e-05	4.48313e-05
0.10253	0.00200811	0.00130395	4.95839e-07	0.000704159	2.2486e-05
0.147022	0.00296374	0.00271809	6.03462e-08	0.000245655	5.62717e-06
0.168482	0.00343356	0.00358586	2.31949e-08	-0.000152299	1.07036e-06
0.201505	0.00416577	0.00431129	2.11771e-08	-0.000145524	1.78985e-07
0.255327	0.00537938	0.00579431	1.72166e-07	-0.000414929	9.73243e-06
0.261604	0.00552234	0.00612489	3.6306e-07	-0.000602544	1.29113e-05
0.258776	0.0054579	0.00614325	4.69705e-07	-0.000685351	1.25823e-05
0.259618	0.00547709	0.00605601	3.35151e-07	-0.000578922	1.21042e-05
0.288733	0.00614334	0.00644628	9.17719e-08	-0.000302939	2.05719e-05
0.307879	0.00658442	0.00764463	1.12403e-06	-0.0010602	3.81313e-05
0.299338	0.00638737	0.00725436	7.51675e-07	-0.000866992	3.12227e-05
0.298006	0.00635668	0.00761249	1.57706e-06	-0.00125581	3.49892e-05
0.290142	0.00617572	0.00661157	1.89967e-07	-0.000435852	2.2404e-05
0.285902	0.00607829	0.00703857	9.22124e-07	-0.000960273	2.56326e-05
0.275608	0.00584229	0.00578512	3.26821e-09	5.71683e-05	1.27693e-05
0.261398	0.00551765	0.00559688	6.2767e-09	-7.92256e-05	9.36684e-06
0.257866	0.00543719	0.00604224	3.66091e-07	-0.000605054	1.17335e-05
0.244469	0.00513275	0.00513315	1.63763e-13	-4.04676e-07	4.89248e-06
0.182349	0.00373976	0.00355372	3.46118e-08	0.000186042	5.7839e-07
0.141981	0.00285415	0.00241047	1.96851e-07	0.000443679	7.78066e-06
0.119492	0.00236916	0.00206612	9.18339e-08	0.000303041	1.30952e-05
0.108921	0.00214362	0.00184114	9.14925e-08	0.000302477	1.65588e-05
0.101188	0.00197973	0.00169881	7.89161e-08	0.00028092	1.91447e-05
0.026776	0.000471013	0.000247934	4.97642e-08	0.000223079	5.3803e-05
0.0269425	0.000474178	0.000413223	3.71549e-09	6.09548e-05	5.13601e-05
0.0401649	0.000729831	0.000344353	1.48594e-07	0.000385478	4.87178e-05
0.0743621	0.00141947	0.00123967	3.23296e-08	0.000179804	2.91045e-05
0.12871	0.00256713	0.00247934	7.70733e-09	8.77914e-05	9.04524e-06
0.161233	0.0032743	0.00336547	8.31177e-09	-9.11689e-05	2.00003e-06
0.179286	0.00367195	0.00403581	1.32394e-07	-0.000363859	1.32394e-07
0.228487	0.00477131	0.00535354	3.38985e-07	-0.000582224	4.28841e-06
0.215981	0.00448989	0.00504591	3.09158e-07	-0.00055602	2.19575e-06
0.243936	0.00512065	0.00605601	8.7491e-07	-0.000935366	9.75103e-06
0.228942	0.00478158	0.00544536	4.40607e-07	-0.000663783	4.72168e-06
0.281123	0.00596865	0.00618457	4.66242e-08	-0.000215926	1.68036e-05
0.285522	0.00606957	0.00643251	1.3172e-07	-0.000362933	1.97854e-05
0.30201	0.00644898	0.00685491	1.64785e-07	-0.000405937	2.75613e-05
0.311747	0.00667381	0.00761249	8.81123e-07	-0.000938682	3.88415e-05
0.291506	0.00620708	0.00619835	7.61916e-11	8.72878e-06	1.89349e-05
0.285237	0.00606304	0.00661157	3.00887e-07	-0.000548532	2.135e-05
0.277996	0.00589698	0.00619835	9.0824e-08	-0.00030137	1.63323e-05
0.271788	0.00575487	0.00633609	3.3781e-07	-0.000581214	1.62971e-05
0.228357	0.00476838	0.0053719	3.64238e-07	-0.000603522	4.35256e-06
0.237723	0.00497994	0.0047337	6.06357e-08	0.000246243	2.75442e-06
0.233732	0.00488971	0.00494949	3.57385e-09	-5.97817e-05	3.18697e-06
0.194272	0.00400452	0.00380624	3.93148e-08	0.00019828	5.91618e-08
0.14397	0.00289734	0.00267677	4.86538e-08	0.000220576	6.14985e-06
0.111008	0.00218802	0.00168503	2.52999e-07	0.00050299	1.74803e-05
0.0969205	0.00188972	0.00152433	1.33505e-07	0.000365383	2.15291e-05
0.087499	0.00169212	0.00168962	6.23576e-12	2.49715e-06	2.183e-05
0.0856003	0.0016525	0.0012259	1.8199e-07	0.000426603	2.67869e-05
0.0230652	0.000400923	0.000247934	2.34057e-08	0.000152989	5.48361e-05
0.0230652	0.000400923	0.000238751	2.62997e-08	0.000162172	5.49722e-05
0.0284288	0.00050249	0.000312213	3.62052e-08	0.000190277	5.24074e-05
0.0557931	0.00104082	0.000725436	9.94654e-08	0.000315381	3.95358e-05
0.141139	0.00283587	0.00246556	1.37126e-07	0.000370305	7.57662e-06
0.173127	0.00353592	0.00378788	6.34841e-08	-0.00025196	5.33196e-07
0.193924	0.00399678	0.00382461	2.9641e-08	0.000172166	5.41097e-08
0.207547	0.00430083	0.00361341	4.72554e-07	0.000687426	4.72554e-07
0.239419	0.00501833	0.00533517	1.00387e-07	-0.000316839	5.2877e-06
0.252099	0.00530597	0.00534894	1.84654e-09	-4.29713e-05	6.76477e-06
0.276614	0.00586532	0.00509183	5.98285e-07	0.000773489	8.42824e-06
0.275959	0.00585032	0.00685491	1.00921e-06	-0.00100459	2.1634e-05
0.295446	0.00629773	0.00722222	8.54677e-07	-0.000924487	2.98767e-05
0.316707	0.00678857	0.00722222	1.88056e-07	-0.000433655	3.54833e-05
0.325151	0.00698425	0.00752525	2.92689e-07	-0.000541007	4.16735e-05
0.310907	0.0066544	0.00762167	9.35618e-07	-0.000967274	3.87141e-05
0.317803	0.00681395	0.00722222	1.66685e-07	-0.000408271	3.57864e-05
0.304571	0.00650806	0.0072314	5.23229e-07	-0.000723346	3.23245e-05
0.291075	0.00619717	0.00634527	2.19353e-08	-0.000148106	2.01461e-05
0.272717	0.00577614	0.00633609	3.13544e-07	-0.00055995	1.64692e-05
0.250795	0.00527633	0.00559688	1.02752e-07	-0.000320549	7.94793e-06
0.234979	0.0049179	0.00531221	1.55486e-07	-0.000394317	4.73545e-06
0.204185	0.00422564	0.00432507	9.88538e-09	-9.94253e-05	2.46723e-07
0.18563	0.00381249	0.00362259	3.60626e-08	0.000189901	3.83061e-07
0.147665	0.00297774	0.00282369	2.37309e-08	0.000154048	5.07407e-06
0.124046	0.00246681	0.0019146	3.04937e-07	0.000552211	1.34879e-05
0.111895	0.00220691	0.00189624	9.65185e-08	0.000310674	1.56093e-05
0.10758	0.00211514	0.00183655	7.76135e-08	0.000278592	1.6829e-05
0.0413626	0.000753363	0.000431589	1.03539e-07	0.000321775	4.71838e-05
0.0374222	0.000676156	0.000491276	3.41805e-08	0.00018488	4.74248e-05
0.0439071	0.000803536	0.000812672	8.34609e-11	-9.1357e-06	4.14452e-05
0.0685919	0.0013009	0.000927456	1.39458e-07	0.00037344	3.39382e-05
0.118862	0.00235568	0.0022314	1.54441e-08	0.000124274	1.20195e-05
0.183595	0.00376737	0.00383379	4.41252e-09	-6.64268e-05	2.05066e-07
0.206291	0.00427275	0.00370523	3.22076e-07	0.000567517	3.22076e-07
0.208049	0.00431209	0.00411387	3.92909e-08	0.000198219	1.38348e-07
0.225352	0.00470066	0.00459596	1.09624e-08	0.000104702	1.54411e-06
0.23647	0.00495161	0.00508724	1.83947e-08	-0.000135627	3.93961e-06
0.2473	0.00519696	0.00532599	1.6647e-08	-0.000129023	6.09572e-06
0.257049	0.00541857	0.0057989	1.44646e-07	-0.000380324	1.00076e-05
0.275935	0.00584978	0.00642332	3.28949e-07	-0.00057354	1.78009e-05
0.288853	0.00614608	0.00669421	3.00449e-07	-0.000548132	2.29086e-05
0.293353	0.00624956	0.00701561	5.86833e-07	-0.00076605	2.71563e-05
0.288447	0.00613677	0.00703398	8.04983e-07	-0.000897209	2.61811e-05
0.301815	0.00644449	0.00726354	6.70858e-07	-0.000819059	3.19681e-05
0.287256	0.00610941	0.00578512	1.05161e-07	0.000324286	1.47497e-05
0.291099	0.00619772	0.00619835	3.9903e-13	-6.31688e-07	1.88535e-05
0.274768	0.00582305	0.00573462	7.81998e-09	8.84306e-05	1.22757e-05
0.244469	0.00513275	0.0043067	6.82345e-07	0.000826042	1.91947e-06
0.233229	0.00487836	0.00414601	5.36344e-07	0.000732355	9.4161e-07
0.220584	0.00459334	0.00386593	5.29122e-07	0.000727408	5.29122e-07
0.180825	0.00370602	0.00365473	2.63112e-09	5.12945e-05	4.80592e-07
0.151327	0.00305757	0.00183655	1.4909e-06	0.00122103	9.98484e-06
0.133136	0.0026626	0.00316345	2.50849e-07	-0.000500848	4.96373e-06
0.122994	0.00244424	0.00174013	4.95772e-07	0.00070411	1.49741e-05
0.117086	0.00231767	0.00112489	1.42274e-06	0.00119279	2.12654e-05
0.0689528	0.00130829	0.000826446	2.32173e-07	0.000481844	3.50377e-05
0.070909	0.00134842	0.000826446	2.72457e-07	0.000521974	3.45642e-05
0.0786388	0.00150784	0.000114784	1.94061e-06	0.00139306	4.13626e-05
0.0967305	0.00188572	0.00123967	4.17377e-07	0.000646047	2.42912e-05
0.121547	0.0024132	0.00123967	1.37717e-06	0.00117353	1.937e-05
0.141438	0.00284236	0.00165289	1.41484e-06	0.00118947	1.26647e-05
0.154687	0.00313096	0.00206612	1.13389e-06	0.00106484	8.16204e-06
0.166309	0.00338577	0.00266299	5.22411e-07	0.00072278	4.02096e-06
0.18251	0.00374332	0.00271809	1.05109e-06	0.00102523	2.53635e-06
0.213206	0.00442762	0.00354454	7.79836e-07	0.000883083	7.79836e-07
0.22682	0.00473374	0.00313131	2.56777e-06	0.00160243	2.56777e-06
0.238339	0.00499389	0.00310376	3.57257e-06	0.00189012	3.57257e-06
0.261969	0.00553068	0.00472452	6.49899e-07	0.000806163	4.84528e-06
0.273532	0.00579477	0.00533976	2.07037e-07	0.000455013	9.4897e-06
0.276403	0.00586049	0.00438476	2.1778e-06	0.00147574	4.80158e-06
0.276005	0.00585139	0.00513774	5.09294e-07	0.000713649	8.61499e-06
0.267367	0.00565384	0.00469697	9.15609e-07	0.000956874	5.27535e-06
0.266168	0.00562648	0.00461892	1.01519e-06	0.00100757	4.80223e-06
0.261398	0.00551765	0.00454086	9.54117e-07	0.000976789	4.01808e-06
0.255666	0.0053871	0.00373737	2.72161e-06	0.00164973	2.72161e-06
0.240413	0.00504082	0.00428375	5.73166e-07	0.000757077	1.61435e-06
0.230006	0.00480558	0.00370983	1.20067e-06	0.00109575	1.20067e-06
0.203789	0.0042168	0.00335629	7.40485e-07	0.000860514	7.40485e-07
0.157835	0.00319984	0.00205693	1.30623e-06	0.00114291	7.82448e-06
0.12323	0.00244929	0.00128558	1.35422e-06	0.00116371	1.86548e-05
0.107175	0.00210654	0.00124426	7.43526e-07	0.00086228	2.21201e-05
0.0966096	0.00188317	0.000886134	9.94083e-07	0.000997037	2.7928e-05
0.0959193	0.00186864	0.000835629	1.06712e-06	0.00103301	2.86196e-05
0.0265641	0.000466988	0.000238751	5.20922e-08	0.000228237	5.39969e-05
0.0223442	0.000387406	0.000211203	3.10476e-08	0.000176203	5.55829e-05
0.0214445	0.000370586	0.000114784	6.54345e-08	0.000255802	5.72842e-05
0.0217592	0.000376463	0.000128558	6.14569e-08	0.000247905	5.69871e-05
0.0252945	0.00044293	0.000211203	5.36976e-08	0.000231727	5.4758e-05
0.0413315	0.000752751	0.000224977	2.78545e-07	0.000527773	5.00736e-05
0.0707773	0.00134572	0.000224977	1.25605e-06	0.00112074	4.20333e-05
0.116316	0.00230121	0.00123967	1.12688e-06	0.00106154	2.03682e-05
0.132546	0.00264987	0.00165289	9.93963e-07	0.000996977	1.40718e-05
0.14863	0.00299877	0.00143251	2.45318e-06	0.00156626	1.31241e-05
0.157604	0.00319478	0.00193756	1.58061e-06	0.00125722	8.5361e-06
0.169384	0.00345343	0.00330579	2.1799e-08	0.000147645	1.67647e-06
0.187328	0.00385017	0.00318641	4.40577e-07	0.00066376	1.03515e-06
0.204351	0.00422937	0.00390725	1.03757e-07	0.000322113	1.03757e-07
0.206459	0.00427649	0.00432507	2.35977e-09	-4.85775e-05	2.99822e-07
0.226	0.00471524	0.00431129	1.63174e-07	0.000403948	9.45829e-07
0.235636	0.00493276	0.00471074	4.92901e-08	0.000222014	2.52651e-06
0.24174	0.00507088	0.00399908	1.14876e-06	0.0010718	1.14876e-06
0.237151	0.00496701	0.00459596	1.37679e-07	0.000371051	2.27699e-06
0.232422	0.00486012	0.0037236	1.29168e-06	0.00113652	1.29168e-06
0.227707	0.00475373	0.00383379	8.46284e-07	0.000919937	8.46284e-07
0.210569	0.00436852	0.00376492	3.64333e-07	0.0006036	3.64333e-07
0.185247	0.00380399	0.00284206	9.2531e-07	0.00096193	1.98234e-06
0.153195	0.00309837	0.00182736	1.61544e-06	0.001271	9.78607e-06
0.123067	0.00244579	0.00124426	1.44368e-06	0.00120153	1.9044e-05
0.104769	0.00205551	0.000913682	1.30376e-06	0.00114182	2.58553e-05
0.0937677	0.00182341	0.000858586	9.30893e-07	0.000964828	2.88584e-05
0.0862268	0.00166556	0.000895317	5.93282e-07	0.000770248	3.01744e-05
0.0325766	0.000582112	0.000238751	1.17897e-07	0.000343361	5.23183e-05
0.0294626	0.000522253	0.000826446	9.25334e-08	-0.000304193	4.49611e-05
0.0342943	0.000615329	0.000445363	2.88885e-08	0.000169966	4.89064e-05
0.0510127	0.000944845	0.000886134	3.44696e-09	5.87108e-05	3.8726e-05
0.102094	0.00199888	0.000831038	1.36386e-06	0.00116784	2.7291e-05
0.145701	0.002935	0.00206612	7.54953e-07	0.00086888	9.32013e-06
0.176974	0.00362084	0.00335629	6.99858e-08	0.000264548	1.15965e-06
0.185429	0.00380801	0.00285583	9.06653e-07	0.000952183	1.93253e-06
0.20431	0.00422844	0.00274564	2.19869e-06	0.0014828	2.19869e-06
0.236009	0.00494119	0.00354454	1.95063e-06	0.00139665	1.95063e-06
0.235176	0.00492235	0.00419651	5.26847e-07	0.000725842	1.13393e-06
0.249987	0.00525797	0.00455923	4.88235e-07	0.000698738	3.10886e-06
0.254038	0.00535006	0.00475666	3.52131e-07	0.000593406	4.21367e-06
0.253451	0.00533672	0.00418733	1.32109e-06	0.00114939	2.16103e-06
0.25955	0.00547554	0.0045225	9.0828e-07	0.000953037	3.77926e-06
0.263481	0.00556515	0.00465565	8.27186e-07	0.000909498	4.69499e-06
0.251312	0.00528808	0.00434803	8.83693e-07	0.00094005	2.50304e-06
0.252933	0.00532492	0.00478421	2.92374e-07	0.000540716	4.22355e-06
0.243713	0.00511561	0.00483471	7.89055e-08	0.000280901	3.59604e-06
0.241208	0.00505885	0.00415519	8.16604e-07	0.000903661	1.34569e-06
0.231354	0.00483601	0.00373737	1.207e-06	0.00109864	1.207e-06
0.207316	0.00429568	0.00343434	7.41899e-07	0.000861336	7.41899e-07
0.167346	0.00340856	0.00264463	5.83595e-07	0.000763934	4.00324e-06
0.139347	0.002797	0.00182277	9.49109e-07	0.000974222	1.17939e-05
0.119816	0.0023761	0.00182736	3.01106e-07	0.000548732	1.48267e-05
0.109928	0.00216504	0.00129477	7.57372e-07	0.000870271	2.11066e-05
0.105576	0.00207261	0.00125344	6.71028e-07	0.000819163	2.23535e-05
0.0963852	0.00187845	0.000413223	2.14688e-06	0.00146522	3.32044e-05

## Sheet: P. tomentosa original
K	Ei	Oi	（Ei-Oi)2	（Ei-Oi)	Absolute values	Sum of absolute values	D	RMSE	MAE	MBE	Sum（Ei-Oi)	Sum（Ei-Oi)2	Average Oi
0.0199871	9.63318e-05	0.000307622	4.46434e-08	-0.00021129	5.85106e-05	0.010696	0.619981	0.00269895	-0.00234451	-0.00234451	-1.30824	0.00406467	0.00402659
0.032055	0.000172308	0.000454545	7.9658e-08	-0.000282238	5.51503e-05
0.076832	0.000505416	0.000179063	1.06506e-07	0.000326353	5.42977e-05
0.119233	0.000868139	0.00234619	2.18463e-06	-0.00147805	2.34145e-05
0.131102	0.000975716	0.00205234	1.15912e-06	-0.00107663	2.52518e-05
0.14137	0.00107062	0.00274564	2.80567e-06	-0.00167501	1.79515e-05
0.158005	0.00122775	0.0035629	5.45292e-06	-0.00233515	1.06441e-05
0.15796	0.00122733	0.003191	3.85602e-06	-0.00196368	1.32121e-05
0.163378	0.00127934	0.00357668	5.27774e-06	-0.00229733	1.02218e-05
0.162401	0.00126994	0.00320018	3.72585e-06	-0.00193025	1.28383e-05
0.1688	0.00133181	0.00356749	4.99826e-06	-0.00223568	9.9469e-06
0.1897	0.00153761	0.00323691	2.88763e-06	-0.0016993	1.07496e-05
0.150899	0.00116014	0.0035629	5.77328e-06	-0.00240277	1.10898e-05
0.184799	0.00148886	0.00357668	4.35899e-06	-0.00208782	8.92602e-06
0.170092	0.00134437	0.00323691	3.58174e-06	-0.00189255	1.20541e-05
0.183241	0.00147343	0.0034573	3.93575e-06	-0.00198387	9.74969e-06
0.173891	0.00138143	0.00375574	5.63736e-06	-0.00237431	8.50313e-06
0.175593	0.00139809	0.00402204	6.88513e-06	-0.00262395	6.93297e-06
0.179366	0.00143516	0.00346648	4.12627e-06	-0.00203132	9.93216e-06
0.172744	0.00137022	0.00386593	6.22858e-06	-0.00249571	7.93564e-06
0.177191	0.00141377	0.00303489	2.62803e-06	-0.00162112	1.29925e-05
0.160723	0.0012538	0.00332415	4.28636e-06	-0.00207035	1.20772e-05
0.161337	0.0012597	0.00294766	2.84922e-06	-0.00168796	1.47904e-05
0.141833	0.00107494	0.00333333	5.10032e-06	-0.00225839	1.32853e-05
0.122358	0.00089624	0.00275023	3.43728e-06	-0.00185399	1.94191e-05
0.104783	0.000740496	0.00203398	1.67309e-06	-0.00129348	2.78647e-05
0.0758668	0.000497612	0.00133609	7.03043e-07	-0.000838477	3.86819e-05
0.0584729	0.000361133	0.000734619	1.39491e-07	-0.000373485	4.84058e-05
0.0292937	0.000154222	0.000532599	1.43169e-07	-0.000378377	5.42632e-05
0.0322444	0.000173562	0.000826446	4.26258e-07	-0.000652885	4.97472e-05
0.0397556	0.000224598	0.000238751	2.00306e-10	-1.41529e-05	5.76055e-05
0.0791297	0.000524086	0.00129477	5.93947e-07	-0.000770679	3.88668e-05
0.123451	0.000906101	0.00242424	2.30475e-06	-0.00151814	2.23052e-05
0.137103	0.00103098	0.00285583	3.33008e-06	-0.00182485	1.73586e-05
0.153953	0.00118911	0.00323232	4.17474e-06	-0.00204322	1.31896e-05
0.165456	0.00129941	0.0029247	2.64158e-06	-0.00162529	1.46618e-05
0.165592	0.00130072	0.00304867	3.05532e-06	-0.00174795	1.3718e-05
0.169818	0.0013417	0.00313131	3.2027e-06	-0.00178961	1.28176e-05
0.177669	0.00141846	0.00359045	4.71752e-06	-0.00217199	9.26755e-06
0.184892	0.00148979	0.00373278	5.03103e-06	-0.002243	8.01235e-06
0.190392	0.00154452	0.00432507	7.73144e-06	-0.00278055	7.73144e-06
0.189165	0.00153228	0.00302571	2.23033e-06	-0.00149343	1.22163e-05
0.193928	0.00157991	0.00362259	4.17253e-06	-0.00204268	8.12635e-06
0.174044	0.00138292	0.00423324	8.12431e-06	-0.00285032	8.12431e-06
0.204617	0.00168778	0.00349862	3.27916e-06	-0.00181084	8.21842e-06
0.216664	0.00181093	0.00482553	9.08781e-06	-0.0030146	9.08781e-06
0.212486	0.00176803	0.00543618	1.34553e-05	-0.00366815	1.34553e-05
0.21242	0.00176736	0.00562443	1.48769e-05	-0.00385706	1.48769e-05
0.211018	0.00175301	0.00542241	1.34645e-05	-0.0036694	1.34645e-05
0.20502	0.00169187	0.00539945	1.37461e-05	-0.00370758	1.37461e-05
0.20691	0.00171109	0.00512397	1.16477e-05	-0.00341287	1.16477e-05
0.199688	0.00163787	0.00502296	1.14588e-05	-0.00338508	1.14588e-05
0.170502	0.00134836	0.00375574	5.79545e-06	-0.00240737	8.69704e-06
0.141862	0.00107522	0.00283747	3.10553e-06	-0.00176225	1.71437e-05
0.114908	0.00082954	0.00243343	2.57245e-06	-0.00160389	2.29461e-05
0.0884327	0.000600935	0.00129936	4.87794e-07	-0.000698423	3.7858e-05
0.0487785	0.000288906	0.0012259	8.77949e-07	-0.000936989	4.27504e-05
0.0491512	0.000291625	0.000876951	3.42606e-07	-0.000585326	4.73977e-05
0.0543115	0.000329761	0.00123508	8.19599e-07	-0.000905317	4.20985e-05
0.065009	0.00041145	0.0018641	2.11018e-06	-0.00145265	3.3381e-05
0.0845696	0.000568785	0.000927456	1.28645e-07	-0.000358672	4.29934e-05
0.111301	0.000797607	0.00203398	1.52861e-06	-0.00123637	2.72651e-05
0.121116	0.000885047	0.00208448	1.43864e-06	-0.00119943	2.58435e-05
0.125596	0.000925525	0.00278696	3.46494e-06	-0.00186144	1.88416e-05
0.108851	0.000776047	0.00215335	1.89697e-06	-0.0013773	2.62531e-05
0.148534	0.0011378	0.00295684	3.30891e-06	-0.00181904	1.567e-05
0.155757	0.00120628	0.00331038	4.42721e-06	-0.00210409	1.2507e-05
0.161005	0.00125651	0.00378788	6.40782e-06	-0.00253137	9.0528e-06
0.159578	0.00124282	0.00339761	4.64313e-06	-0.00215479	1.16468e-05
0.172412	0.00136697	0.00331497	3.79468e-06	-0.00194799	1.13652e-05
0.178768	0.00142928	0.00406336	6.9384e-06	-0.00263408	6.9384e-06
0.183646	0.00147744	0.00434343	8.21394e-06	-0.002866	8.21394e-06
0.183019	0.00147123	0.00275482	1.64761e-06	-0.00128359	1.46469e-05
0.180258	0.00144395	0.00362718	4.76649e-06	-0.00218323	8.89259e-06
0.18943	0.00153492	0.00419651	7.08406e-06	-0.00266159	7.08406e-06
0.191443	0.00155502	0.00395776	5.77315e-06	-0.00240274	6.45362e-06
0.179938	0.0014408	0.0034573	4.06626e-06	-0.0020165	9.9545e-06
0.177101	0.00141288	0.00337006	3.83056e-06	-0.00195718	1.06944e-05
0.176496	0.00140694	0.00370523	5.28215e-06	-0.00229829	8.64949e-06
0.170597	0.00134929	0.00333333	3.93644e-06	-0.00198405	1.13607e-05
0.144785	0.00110255	0.00248393	1.90821e-06	-0.00138138	1.99514e-05
0.120621	0.000880604	0.00205234	1.37297e-06	-0.00117174	2.62168e-05
0.103756	0.000731579	0.00165289	8.48818e-07	-0.000921313	3.21342e-05
0.0907997	0.000620796	0.00147842	7.3552e-07	-0.000857625	3.54497e-05
0.0453409	0.00026405	0.000514233	6.25918e-08	-0.000250183	5.29241e-05
0.0678045	0.000433338	0.00123508	6.42788e-07	-0.00080174	4.07652e-05
0.10585	0.000749794	0.00182736	1.16116e-06	-0.00107757	2.99868e-05
0.132224	0.000986008	0.00203398	1.09824e-06	-0.00104797	2.5333e-05
0.134427	0.00100627	0.00205693	1.10389e-06	-0.00105066	2.48998e-05
0.126774	0.000936221	0.00256657	2.65805e-06	-0.00163035	2.0706e-05
0.133009	0.000993218	0.00220845	1.47678e-06	-0.00121523	2.35372e-05
0.148693	0.0011393	0.00282369	2.83719e-06	-0.0016844	1.67297e-05
0.154299	0.0011924	0.00338384	4.80239e-06	-0.00219144	1.20891e-05
0.160667	0.00125326	0.00319559	3.77266e-06	-0.00194233	1.29912e-05
0.167506	0.00131926	0.00366391	5.4974e-06	-0.00234465	9.42495e-06
0.191753	0.00155812	0.00395776	5.75825e-06	-0.00239964	6.43786e-06
0.199468	0.00163565	0.00479798	1.00003e-05	-0.00316233	1.00003e-05
0.200223	0.00164328	0.00435262	7.34053e-06	-0.00270934	7.34053e-06
0.201278	0.00165395	0.00461892	8.79105e-06	-0.00296497	8.79105e-06
0.205725	0.00169904	0.00492195	1.03871e-05	-0.00322291	1.03871e-05
0.207475	0.00171685	0.00439853	7.19144e-06	-0.00268169	7.19144e-06
0.205439	0.00169613	0.00443526	7.50282e-06	-0.00273913	7.50282e-06
0.206393	0.00170583	0.00412305	5.84296e-06	-0.00241722	5.84296e-06
0.211743	0.00176043	0.00460973	8.11856e-06	-0.00284931	8.11856e-06
0.209261	0.00173506	0.00512397	1.14847e-05	-0.0033889	1.14847e-05
0.208798	0.00173034	0.00437557	6.99727e-06	-0.00264524	6.99727e-06
0.20563	0.00169807	0.00424702	6.49712e-06	-0.00254894	6.49712e-06
0.19552	0.00159589	0.00388889	5.25784e-06	-0.002293	6.59667e-06
0.181141	0.00145267	0.00370523	5.07405e-06	-0.00225257	8.38262e-06
0.150266	0.00115415	0.00247475	1.74397e-06	-0.00132059	1.95742e-05
0.119224	0.00086806	0.00230487	2.06441e-06	-0.00143681	2.38169e-05
0.103291	0.000727539	0.00153352	6.496e-07	-0.000805978	3.35487e-05
0.075079	0.000491259	0.00123508	5.53267e-07	-0.000743819	4.00289e-05
0.122036	0.000893337	0.00225436	1.85239e-06	-0.00136102	2.40637e-05
0.175846	0.00140057	0.00354454	4.5966e-06	-0.00214397	9.66013e-06
0.184642	0.0014873	0.00299357	2.26884e-06	-0.00150627	1.27613e-05
0.18256	0.00146669	0.00389348	5.8893e-06	-0.00242679	7.25228e-06
0.183203	0.00147304	0.00360422	4.54193e-06	-0.00213118	8.85604e-06
0.192234	0.00156294	0.00414601	6.67223e-06	-0.00258307	6.67223e-06
0.231155	0.00196116	0.00475666	7.81482e-06	-0.0027955	7.81482e-06
0.216801	0.00181234	0.00519743	1.14589e-05	-0.00338509	1.14589e-05
0.22094	0.00185502	0.00530762	1.19204e-05	-0.0034526	1.19204e-05
0.225288	0.00190006	0.00486685	8.80185e-06	-0.00296679	8.80185e-06
0.231188	0.0019615	0.00525253	1.08308e-05	-0.00329102	1.08308e-05
0.232133	0.00197137	0.00445363	6.16158e-06	-0.00248225	6.16158e-06
0.236895	0.00202128	0.00526171	1.05004e-05	-0.00324043	1.05004e-05
0.241273	0.00206736	0.00515611	9.54037e-06	-0.00308875	9.54037e-06
0.239072	0.00204416	0.00480716	7.63417e-06	-0.002763	7.63417e-06
0.299556	0.0026983	0.00686869	1.73921e-05	-0.00417038	1.73921e-05
0.265559	0.00232642	0.00542241	9.58512e-06	-0.00309598	9.58512e-06
0.251268	0.00217328	0.00569789	1.24229e-05	-0.00352461	1.24229e-05
0.248844	0.0021475	0.0055831	1.18034e-05	-0.00343561	1.18034e-05
0.240869	0.0020631	0.00491276	8.1206e-06	-0.00284967	8.1206e-06
0.2174	0.0018185	0.00454545	7.43628e-06	-0.00272695	7.43628e-06
0.172922	0.00137196	0.00310836	3.01507e-06	-0.00173639	1.27653e-05
0.17807	0.00142241	0.00324151	3.3091e-06	-0.00181909	1.14871e-05
0.160269	0.00124945	0.00306703	3.30363e-06	-0.00181759	1.39629e-05
0.137586	0.00103545	0.00268595	2.72414e-06	-0.0016505	1.87643e-05
0.0787241	0.000520781	0.00140955	7.8991e-07	-0.000888769	3.74893e-05
0.0780658	0.000515426	0.00142332	8.24279e-07	-0.000907898	3.73862e-05
0.0943923	0.00065117	0.00140496	5.68198e-07	-0.000753789	3.59646e-05
0.144389	0.00109883	0.00214876	1.10235e-06	-0.00104993	2.30936e-05
0.186273	0.00150349	0.0043067	7.858e-06	-0.00280321	7.858e-06
0.186126	0.00150204	0.00413223	6.91792e-06	-0.00263019	6.91792e-06
0.197116	0.00161194	0.00374656	4.5566e-06	-0.00213462	7.26132e-06
0.195644	0.00159714	0.00379247	4.81948e-06	-0.00219533	7.0946e-06
0.215145	0.00179531	0.00438476	6.70524e-06	-0.00258945	6.70524e-06
0.246372	0.00212127	0.00550505	1.145e-05	-0.00338378	1.145e-05
0.226333	0.00191092	0.00456382	7.03788e-06	-0.0026529	7.03788e-06
0.256758	0.00223188	0.00490817	7.16256e-06	-0.0026763	7.16256e-06
0.238651	0.00203973	0.00535354	1.09813e-05	-0.00331381	1.09813e-05
0.239129	0.00204477	0.00499541	8.70629e-06	-0.00295064	8.70629e-06
0.237252	0.00202503	0.00491276	8.33904e-06	-0.00288774	8.33904e-06
0.244205	0.00209832	0.00490358	7.86949e-06	-0.00280526	7.86949e-06
0.246946	0.00212736	0.00492654	7.8354e-06	-0.00279918	7.8354e-06
0.206239	0.00170427	0.00411387	5.80616e-06	-0.0024096	5.80616e-06
0.222161	0.00186765	0.0048944	9.16122e-06	-0.00302675	9.16122e-06
0.242758	0.00208303	0.00513315	9.30323e-06	-0.00305012	9.30323e-06
0.225691	0.00190424	0.00471074	7.87644e-06	-0.0028065	7.87644e-06
0.205181	0.00169351	0.00432507	6.92508e-06	-0.00263155	6.92508e-06
0.188324	0.0015239	0.00341139	3.5626e-06	-0.00188748	9.72123e-06
0.179115	0.00143269	0.0034068	3.89708e-06	-0.0019741	1.03278e-05
0.167492	0.00131911	0.00305326	3.00726e-06	-0.00173415	1.35483e-05
0.142365	0.00107991	0.00281451	3.00884e-06	-0.0017346	1.72953e-05
0.122488	0.000897407	0.00222222	1.75513e-06	-0.00132481	2.43399e-05
0.10883	0.000775861	0.00200643	1.5143e-06	-0.00123057	2.77823e-05
0.121281	0.000886537	0.00182736	8.85157e-07	-0.000940828	2.85079e-05
0.159563	0.00124268	0.00291093	2.78307e-06	-0.00166825	1.52067e-05
0.219716	0.00184238	0.00424702	5.78228e-06	-0.00240464	5.78228e-06
0.242401	0.00207926	0.00500918	8.58443e-06	-0.00292992	8.58443e-06
0.245063	0.00210741	0.00531221	1.02708e-05	-0.0032048	1.02708e-05
0.257068	0.0022352	0.0054775	1.05126e-05	-0.00324231	1.05126e-05
0.248889	0.00214798	0.00530303	9.95434e-06	-0.00315505	9.95434e-06
0.255063	0.00221376	0.00580349	1.28862e-05	-0.00358973	1.28862e-05
0.269157	0.00236529	0.00591368	1.25911e-05	-0.0035484	1.25911e-05
0.271114	0.00238647	0.0059045	1.23765e-05	-0.00351803	1.23765e-05
0.264227	0.00231207	0.00591368	1.29716e-05	-0.00360161	1.29716e-05
0.277434	0.00245514	0.00593664	1.21208e-05	-0.00348149	1.21208e-05
0.307927	0.00279143	0.00700643	1.77662e-05	-0.004215	1.77662e-05
0.298861	0.00269061	0.00703398	1.88649e-05	-0.00434337	1.88649e-05
0.294976	0.00264761	0.00695133	1.8522e-05	-0.00430372	1.8522e-05
0.291229	0.00260627	0.00651056	1.52435e-05	-0.00390429	1.52435e-05
0.298939	0.00269147	0.00650597	1.45504e-05	-0.0038145	1.45504e-05
0.298647	0.00268823	0.00631313	1.31399e-05	-0.0036249	1.31399e-05
0.280079	0.00248398	0.00578512	1.08975e-05	-0.00330114	1.08975e-05
0.271394	0.00238951	0.00612948	1.39874e-05	-0.00373997	1.39874e-05
0.273245	0.00240958	0.00605601	1.32965e-05	-0.00364643	1.32965e-05
0.273938	0.00241711	0.00580349	1.14676e-05	-0.00338638	1.14676e-05
0.257871	0.0022438	0.00531221	9.41515e-06	-0.00306841	9.41515e-06
0.240976	0.00206423	0.00514692	9.50301e-06	-0.0030827	9.50301e-06
0.219836	0.00184362	0.00440771	6.57458e-06	-0.00256409	6.57458e-06
0.179726	0.00143871	0.00294766	2.27693e-06	-0.00150895	1.34455e-05
0.148503	0.0011375	0.00284665	2.92118e-06	-0.00170915	1.6557e-05
0.130609	0.000971204	0.00226354	1.67015e-06	-0.00129234	2.32173e-05
0.0079222	3.08337e-05	0.000413223	1.46222e-07	-0.000382389	5.78987e-05
0.0263714	0.000135507	0.000238751	1.06593e-08	-0.000103244	5.89658e-05
0.0694803	0.000446559	0.000146924	8.97811e-08	0.000299635	5.56471e-05
0.122841	0.000900595	0.00220845	1.71048e-06	-0.00130785	2.44445e-05
0.149748	0.00114926	0.00301194	3.46957e-06	-0.00186268	1.51475e-05
0.157485	0.00122278	0.00314968	3.71293e-06	-0.0019269	1.35477e-05
0.162298	0.00126895	0.00301194	3.03801e-06	-0.00174299	1.42302e-05
0.167226	0.00131654	0.00350321	4.78156e-06	-0.00218668	1.04551e-05
0.180804	0.00144934	0.00343434	3.94023e-06	-0.001985	1.00457e-05
0.185299	0.00149383	0.00399908	6.27631e-06	-0.00250526	6.55499e-06
0.19765	0.00161732	0.00337006	3.07212e-06	-0.00175275	9.3991e-06
0.219078	0.00183579	0.00460973	7.69475e-06	-0.00277394	7.69475e-06
0.22782	0.00192639	0.00460973	7.20036e-06	-0.00268335	7.20036e-06
0.232372	0.00197388	0.004573	6.75545e-06	-0.00259912	6.75545e-06
0.239098	0.00204444	0.00512397	9.4835e-06	-0.00307953	9.4835e-06
0.244322	0.00209956	0.00589532	1.44078e-05	-0.00379576	1.44078e-05
0.234413	0.00199524	0.00502296	9.16706e-06	-0.00302772	9.16706e-06
0.234517	0.00199632	0.00582645	1.46698e-05	-0.00383012	1.46698e-05
0.22631	0.00191068	0.00402663	4.47724e-06	-0.00211595	4.47724e-06
0.226738	0.00191513	0.00485308	8.63152e-06	-0.00293795	8.63152e-06
0.215744	0.00180146	0.00460973	7.88639e-06	-0.00280827	7.88639e-06
0.211274	0.00175562	0.00478421	9.17231e-06	-0.00302858	9.17231e-06
0.168741	0.00133124	0.00350321	4.71746e-06	-0.00217197	1.03602e-05
0.181352	0.00145475	0.00351699	4.25281e-06	-0.00206223	9.49525e-06
0.139786	0.00105587	0.00270432	2.71737e-06	-0.00164844	1.84298e-05
0.0963984	0.000668247	0.00182277	1.33293e-06	-0.00115453	3.09376e-05
0.0669597	0.000426701	0.00140496	9.56989e-07	-0.000978258	3.87073e-05
0.0471852	0.000277333	0.000564738	8.26016e-08	-0.000287405	5.20001e-05
0.0224747	0.000111297	0.000440771	1.08554e-07	-0.000329475	5.62666e-05
0.051213	0.000306757	0.000826446	2.70077e-07	-0.00051969	4.78861e-05
0.11223	0.000805806	0.00165289	7.17556e-07	-0.000847087	3.12982e-05
0.182223	0.00146336	0.00354913	4.35045e-06	-0.00208577	9.24583e-06
0.218011	0.0018248	0.0043067	6.15986e-06	-0.00248191	6.15986e-06
0.230585	0.0019552	0.00484389	8.34456e-06	-0.0028887	8.34456e-06
0.236544	0.00201759	0.00495868	8.65001e-06	-0.00294109	8.65001e-06
0.273396	0.00241122	0.00602388	1.30513e-05	-0.00361265	1.30513e-05
0.263778	0.00230723	0.0060101	1.37112e-05	-0.00370287	1.37112e-05
0.305891	0.00276873	0.00685032	1.66594e-05	-0.00408159	1.66594e-05
0.296575	0.0026653	0.00685032	1.75144e-05	-0.00418503	1.75144e-05
0.299681	0.0026997	0.00702479	1.87065e-05	-0.0043251	1.87065e-05
0.321727	0.00294621	0.00726354	1.86394e-05	-0.00431734	1.86394e-05
0.340065	0.00315427	0.00708907	1.54827e-05	-0.0039348	1.54827e-05
0.34348	0.00319332	0.00850321	2.8195e-05	-0.0053099	2.8195e-05
0.340162	0.00315538	0.00767677	2.04429e-05	-0.00452138	2.04429e-05
0.335384	0.00310092	0.00791552	2.31804e-05	-0.0048146	2.31804e-05
0.32815	0.00301878	0.00708907	1.65673e-05	-0.00407029	1.65673e-05
0.3156	0.0028773	0.007236	1.89983e-05	-0.0043587	1.89983e-05
0.313305	0.00285157	0.00722222	1.91026e-05	-0.00437066	1.91026e-05
0.301056	0.00271495	0.00682277	1.68742e-05	-0.00410782	1.68742e-05
0.270852	0.00238363	0.00585399	1.20434e-05	-0.00347036	1.20434e-05
0.239931	0.00205321	0.00543618	1.14445e-05	-0.00338297	1.14445e-05
0.195264	0.00159332	0.00347567	3.54324e-06	-0.00188235	8.90542e-06
0.150178	0.00115332	0.00277778	2.63885e-06	-0.00162445	1.69915e-05
0.121953	0.00089259	0.00216713	1.62444e-06	-0.00127454	2.49347e-05
0.104753	0.000740242	0.00163453	7.99746e-07	-0.000894285	3.22443e-05
0.0987656	0.000688504	0.00208448	1.94875e-06	-0.00139598	2.78804e-05
0.0188044	8.93633e-05	0.000211203	1.48449e-08	-0.00012184	6.0103e-05
0.022064	0.000108798	0.000224977	1.34975e-08	-0.000116179	5.95892e-05
0.0453457	0.000264085	0.000624426	1.29846e-07	-0.000360341	5.13325e-05
0.0916138	0.000627655	0.00145546	6.85268e-07	-0.000827809	3.56416e-05
0.162665	0.00127247	0.00291552	2.6996e-06	-0.00164304	1.49397e-05
0.212408	0.00176723	0.00430211	6.4256e-06	-0.00253488	6.4256e-06
0.246318	0.0021207	0.0049449	7.97614e-06	-0.00282421	7.97614e-06
0.2505	0.00216511	0.0053719	1.02835e-05	-0.0032068	1.02835e-05
0.22576	0.00190497	0.00462351	7.39047e-06	-0.00271854	7.39047e-06
0.308647	0.00279947	0.00713499	1.87967e-05	-0.00433552	1.87967e-05
0.361476	0.0034005	0.00808999	2.19913e-05	-0.00468949	2.19913e-05
0.312138	0.00283849	0.00660698	1.42015e-05	-0.00376849	1.42015e-05
0.364548	0.0034361	0.00854454	2.60961e-05	-0.00510843	2.60961e-05
0.360146	0.0033851	0.00734619	1.56902e-05	-0.00396108	1.56902e-05
0.352691	0.00329905	0.0081359	2.33951e-05	-0.00483685	2.33951e-05
0.343505	0.0031936	0.00805785	2.3661e-05	-0.00486425	2.3661e-05
0.320213	0.00292916	0.00730487	1.91468e-05	-0.00437571	1.91468e-05
0.313142	0.00284973	0.00722222	1.91187e-05	-0.00437249	1.91187e-05
0.301331	0.00271801	0.00652433	1.44881e-05	-0.00380633	1.44881e-05
0.298629	0.00268803	0.00652433	1.47172e-05	-0.0038363	1.47172e-05
0.291741	0.00261191	0.00682277	1.77313e-05	-0.00421086	1.77313e-05
0.288876	0.00258037	0.00634527	1.41745e-05	-0.0037649	1.41745e-05
0.278049	0.00246184	0.00543618	8.84667e-06	-0.00297434	8.84667e-06
0.204551	0.00168711	0.00463269	8.67644e-06	-0.00294558	8.67644e-06
0.182053	0.00146167	0.00322314	3.10278e-06	-0.00176147	1.13459e-05
0.141213	0.00106916	0.00282828	3.0945e-06	-0.00175912	1.72701e-05
0.106609	0.000756416	0.00141414	4.32603e-07	-0.000657726	3.46052e-05
0.0844748	0.000567999	0.00147383	8.20528e-07	-0.00090583	3.61363e-05
0.174676	0.00138911	0.00352617	4.56702e-06	-0.00213706	9.84638e-06
0.191847	0.00155906	0.00406795	6.29452e-06	-0.00250889	6.29452e-06
0.208338	0.00172564	0.00431129	6.68559e-06	-0.00258565	6.68559e-06
0.208457	0.00172685	0.00431129	6.67933e-06	-0.00258444	6.67933e-06
0.221924	0.0018652	0.00472452	8.17571e-06	-0.00285932	8.17571e-06
0.231385	0.00196356	0.00450413	6.4545e-06	-0.00254057	6.4545e-06
0.281578	0.00250037	0.00561524	9.70246e-06	-0.00311488	9.70246e-06
0.32398	0.00297163	0.00605142	9.48515e-06	-0.0030798	9.48515e-06
0.311019	0.00282597	0.00625344	1.17476e-05	-0.00342748	1.17476e-05
0.360096	0.00338452	0.00716713	1.43081e-05	-0.0037826	1.43081e-05
0.354205	0.0033165	0.00751607	1.76364e-05	-0.00419957	1.76364e-05
0.352914	0.00330162	0.00703398	1.39304e-05	-0.00373235	1.39304e-05
0.352294	0.00329449	0.00701102	1.38126e-05	-0.00371653	1.38126e-05
0.351155	0.00328138	0.00711662	1.47091e-05	-0.00383524	1.47091e-05
0.348316	0.00324875	0.00725436	1.60449e-05	-0.00400561	1.60449e-05
0.350463	0.00327342	0.00724059	1.57384e-05	-0.00396717	1.57384e-05
0.337005	0.00311938	0.00703398	1.53241e-05	-0.0039146	1.53241e-05
0.334056	0.00308581	0.00693297	1.48006e-05	-0.00384716	1.48006e-05
0.325287	0.0029864	0.00616162	1.0082e-05	-0.00317522	1.0082e-05
0.323172	0.00296251	0.00662534	1.34163e-05	-0.00366283	1.34163e-05
0.316445	0.00288678	0.00660698	1.38399e-05	-0.0037202	1.38399e-05
0.309832	0.0028127	0.00651515	1.37082e-05	-0.00370245	1.37082e-05
0.293666	0.00263314	0.00564279	9.05797e-06	-0.00300965	9.05797e-06
0.219239	0.00183745	0.00401286	4.73237e-06	-0.0021754	4.85262e-06
0.183588	0.00147686	0.00310836	2.66177e-06	-0.00163149	1.20267e-05
0.156469	0.00121308	0.00213499	8.4991e-07	-0.000921906	2.21381e-05
0.125307	0.000922899	0.0020753	1.32802e-06	-0.0011524	2.55528e-05
0.109821	0.000784568	0.00169881	8.35831e-07	-0.000914238	3.10227e-05
0.13617	0.00102236	0.002236	1.47292e-06	-0.00121364	2.29903e-05
0.22243	0.00187043	0.00294307	1.15054e-06	-0.00107263	1.04955e-05
0.21185	0.00176153	0.00375574	3.97688e-06	-0.00199421	6.43085e-06
0.214144	0.00178503	0.00334711	2.4401e-06	-0.00156208	8.5325e-06
0.230646	0.00195584	0.00350781	2.40859e-06	-0.00155196	6.70567e-06
0.236088	0.0020128	0.00414601	4.55055e-06	-0.0021332	4.55055e-06
0.308995	0.00280335	0.00556474	7.62524e-06	-0.00276138	7.62524e-06
0.297601	0.00267665	0.00626263	1.28592e-05	-0.00358598	1.28592e-05
0.348612	0.00325215	0.00703398	1.43022e-05	-0.00378183	1.43022e-05
0.389157	0.00372383	0.00806703	1.88634e-05	-0.0043432	1.88634e-05
0.311811	0.00283483	0.00701561	1.74789e-05	-0.00418078	1.74789e-05
0.35967	0.0033796	0.00733242	1.56248e-05	-0.00395282	1.56248e-05
0.370732	0.00350801	0.00713499	1.3155e-05	-0.00362698	1.3155e-05
0.384102	0.00366438	0.00807622	1.94643e-05	-0.00441184	1.94643e-05
0.386208	0.00368913	0.00823691	2.06824e-05	-0.00454779	2.06824e-05
0.392433	0.00376247	0.0085124	2.25618e-05	-0.00474993	2.25618e-05
0.373922	0.0035452	0.00745179	1.52614e-05	-0.00390659	1.52614e-05
0.360773	0.00339236	0.00767218	1.83168e-05	-0.00427982	1.83168e-05
0.341941	0.00317571	0.00713499	1.56759e-05	-0.00395927	1.56759e-05
0.330281	0.00304293	0.00707989	1.6297e-05	-0.00403696	1.6297e-05
0.324146	0.0029735	0.00713499	1.73179e-05	-0.00416148	1.73179e-05
0.312698	0.00284476	0.00706612	1.78198e-05	-0.00422135	1.78198e-05
0.32455	0.00297807	0.0068595	1.50656e-05	-0.00388144	1.50656e-05
0.243378	0.00208958	0.00437098	5.20479e-06	-0.0022814	5.20479e-06
0.193119	0.0015718	0.00271809	1.31399e-06	-0.00114629	1.41624e-05
0.169742	0.00134096	0.00247475	1.28546e-06	-0.00113378	1.79561e-05
0.137431	0.00103402	0.00236455	1.77031e-06	-0.00133053	2.16653e-05
0.117231	0.000850235	0.00227732	2.03657e-06	-0.00142708	2.42618e-05
0.0898886	0.000613137	0.00182736	1.47435e-06	-0.00121423	3.15021e-05
0.166838	0.00131278	0.00306703	3.07741e-06	-0.00175425	1.34936e-05
0.21191	0.00176214	0.00389348	4.54262e-06	-0.00213134	5.74829e-06
0.21773	0.0018219	0.00474747	8.55899e-06	-0.00292558	8.55899e-06
0.214803	0.0017918	0.00410927	5.3707e-06	-0.00231748	5.3707e-06
0.21769	0.00182148	0.00491276	9.55601e-06	-0.00309128	9.55601e-06
0.259357	0.00225972	0.0051607	8.41568e-06	-0.00290098	8.41568e-06
0.303584	0.00274304	0.00681359	1.65693e-05	-0.00407055	1.65693e-05
0.322058	0.00294995	0.00761249	2.17393e-05	-0.00466254	2.17393e-05
0.356171	0.00333918	0.00835629	2.51714e-05	-0.00501711	2.51714e-05
0.347627	0.00324084	0.00822314	2.48233e-05	-0.0049823	2.48233e-05
0.334732	0.0030935	0.00762167	2.05044e-05	-0.00452818	2.05044e-05
0.369206	0.00349024	0.00859504	2.6059e-05	-0.0051048	2.6059e-05
0.384621	0.00367048	0.0101331	4.17661e-05	-0.00646267	4.17661e-05
0.378697	0.00360101	0.00844812	2.34945e-05	-0.00484711	2.34945e-05
0.385323	0.00367873	0.00906336	2.89943e-05	-0.00538463	2.89943e-05
0.376126	0.00357094	0.00923324	3.20617e-05	-0.0056623	3.20617e-05
0.362985	0.00341798	0.00943526	3.62077e-05	-0.00601728	3.62077e-05
0.347528	0.00323971	0.00843893	2.7032e-05	-0.00519923	2.7032e-05
0.339967	0.00315316	0.00763545	2.00909e-05	-0.00448228	2.00909e-05
0.335312	0.00310009	0.00702479	1.54033e-05	-0.0039247	1.54033e-05
0.307442	0.00278601	0.00719927	1.94768e-05	-0.00441326	1.94768e-05
0.290905	0.0026027	0.00671258	1.68911e-05	-0.00410988	1.68911e-05
0.248469	0.00214352	0.00471534	6.61425e-06	-0.00257182	6.61425e-06
0.193022	0.00157083	0.00374656	4.73378e-06	-0.00217573	7.48455e-06
0.145465	0.00110893	0.00274564	2.67883e-06	-0.00163671	1.76284e-05
0.115492	0.000834731	0.00195592	1.25707e-06	-0.00112119	2.76942e-05
0.100092	0.000699908	0.00204775	1.81668e-06	-0.00134784	2.81485e-05
0.00217307	6.27313e-06	0.000766758	5.78338e-07	-0.000760485	5.30005e-05
0.000732896	1.64594e-06	0.000367309	1.3371e-07	-0.000365664	5.90473e-05
0.000732896	1.64594e-06	0.000477502	2.26439e-07	-0.000475856	5.73659e-05
0.0120478	5.1659e-05	0.000266299	4.60705e-08	-0.00021464	5.98336e-05
0.03897	0.000219147	0.000651974	1.8734e-07	-0.000432827	5.15819e-05
0.10253	0.000720949	0.00130395	3.39889e-07	-0.000583	3.63402e-05
0.147022	0.00112356	0.00271809	2.54254e-06	-0.00159453	1.7737e-05
0.168482	0.00132872	0.00358586	5.09468e-06	-0.00225714	9.85081e-06
0.201505	0.00165623	0.00431129	7.04935e-06	-0.00265506	7.04935e-06
0.255327	0.00221658	0.00579431	1.28002e-05	-0.00357773	1.28002e-05
0.261604	0.00228384	0.00612489	1.47536e-05	-0.00384104	1.47536e-05
0.258776	0.00225349	0.00614325	1.51302e-05	-0.00388976	1.51302e-05
0.259618	0.00226253	0.00605601	1.43905e-05	-0.00379349	1.43905e-05
0.288733	0.00257881	0.00644628	1.49574e-05	-0.00386747	1.49574e-05
0.307879	0.00279089	0.00764463	2.35588e-05	-0.00485374	2.35588e-05
0.299338	0.00269589	0.00725436	2.07797e-05	-0.00455848	2.07797e-05
0.298006	0.00268113	0.00761249	2.43183e-05	-0.00493136	2.43183e-05
0.290142	0.0025943	0.00661157	1.61384e-05	-0.00401727	1.61384e-05
0.285902	0.00254771	0.00703857	2.01678e-05	-0.00449086	2.01678e-05
0.275608	0.00243527	0.00578512	1.12215e-05	-0.00334986	1.12215e-05
0.261398	0.00228163	0.00559688	1.09908e-05	-0.00331524	1.09908e-05
0.257866	0.00224375	0.00604224	1.44286e-05	-0.00379849	1.44286e-05
0.244469	0.00210112	0.00513315	9.19321e-06	-0.00303203	9.19321e-06
0.182349	0.0014646	0.00355372	4.36441e-06	-0.00208912	9.21036e-06
0.141981	0.00107632	0.00241047	1.77995e-06	-0.00133415	2.08519e-05
0.119492	0.000870465	0.00206612	1.42958e-06	-0.00119565	2.61796e-05
0.108921	0.000776658	0.00184114	1.13312e-06	-0.00106448	2.95434e-05
0.101188	0.000709347	0.00169881	9.79031e-07	-0.00098946	3.18663e-05
0.026776	0.000138071	0.000247934	1.20699e-08	-0.000109863	5.87855e-05
0.0269425	0.000139129	0.000413223	7.51278e-08	-0.000274094	5.62624e-05
0.0401649	0.000227448	0.000344353	1.36667e-08	-0.000116905	5.5971e-05
0.0743621	0.00048549	0.00123967	5.68786e-07	-0.000754179	4.00438e-05
0.12871	0.000953846	0.00247934	2.32713e-06	-0.00152549	2.13443e-05
0.161233	0.0012587	0.00336547	4.43847e-06	-0.00210677	1.1758e-05
0.179286	0.00143437	0.00403581	6.7675e-06	-0.00260144	6.7675e-06
0.228487	0.00193333	0.00535354	1.16978e-05	-0.00342021	1.16978e-05
0.215981	0.0018039	0.00504591	1.05107e-05	-0.00324202	1.05107e-05
0.243936	0.00209548	0.00605601	1.56859e-05	-0.00396054	1.56859e-05
0.228942	0.00193807	0.00544536	1.23011e-05	-0.00350729	1.23011e-05
0.281123	0.00249539	0.00618457	1.36101e-05	-0.00368918	1.36101e-05
0.285522	0.00254354	0.00643251	1.51241e-05	-0.00388897	1.51241e-05
0.30201	0.00272554	0.00685491	1.70517e-05	-0.00412937	1.70517e-05
0.311747	0.00283411	0.00761249	2.28329e-05	-0.00477838	2.28329e-05
0.291506	0.00260932	0.00619835	1.28811e-05	-0.00358902	1.28811e-05
0.285237	0.00254042	0.00661157	1.65743e-05	-0.00407115	1.65743e-05
0.277996	0.00246126	0.00619835	1.39658e-05	-0.00373708	1.39658e-05
0.271788	0.00239378	0.00633609	1.55418e-05	-0.00394231	1.55418e-05
0.228357	0.00193197	0.0053719	1.18331e-05	-0.00343993	1.18331e-05
0.237723	0.00202997	0.0047337	7.31014e-06	-0.00270373	7.31014e-06
0.233732	0.0019881	0.00494949	8.76984e-06	-0.00296139	8.76984e-06
0.194272	0.00158336	0.00380624	4.94121e-06	-0.00222288	7.09462e-06
0.14397	0.00109491	0.00267677	2.50228e-06	-0.00158186	1.83313e-05
0.111008	0.000795023	0.00168503	7.92117e-07	-0.000890009	3.10597e-05
0.0969205	0.000672705	0.00152433	7.25272e-07	-0.000851629	3.42944e-05
0.087499	0.000593134	0.00168962	1.20229e-06	-0.00109649	3.32978e-05
0.0856003	0.00057733	0.0012259	4.20638e-07	-0.000648566	3.90619e-05
0.0230652	0.000114907	0.000247934	1.76961e-08	-0.000133027	5.91413e-05
0.0230652	0.000114907	0.000238751	1.53374e-08	-0.000123844	5.92826e-05
0.0284288	0.000148636	0.000312213	2.67575e-08	-0.000163577	5.76435e-05
0.0557931	0.000340869	0.000725436	1.47892e-07	-0.000384567	4.88164e-05
0.141139	0.00106847	0.00246556	1.95188e-06	-0.0013971	2.04227e-05
0.173127	0.00137396	0.00378788	5.827e-06	-0.00241392	8.35984e-06
0.193924	0.00157987	0.00382461	5.03886e-06	-0.00224474	7.01561e-06
0.207547	0.00171758	0.00361341	3.59417e-06	-0.00189583	7.41034e-06
0.239419	0.00204782	0.00533517	1.08067e-05	-0.00328735	1.08067e-05
0.252099	0.00218213	0.00534894	1.00287e-05	-0.00316681	1.00287e-05
0.276614	0.00244621	0.00509183	6.9993e-06	-0.00264562	6.9993e-06
0.275959	0.00243908	0.00685491	1.94996e-05	-0.00441583	1.94996e-05
0.295446	0.00265281	0.00722222	2.08796e-05	-0.00456942	2.08796e-05
0.316707	0.00288973	0.00722222	1.87705e-05	-0.0043325	1.87705e-05
0.325151	0.00298486	0.00752525	2.06152e-05	-0.0045404	2.06152e-05
0.310907	0.00282472	0.00762167	2.30108e-05	-0.00479695	2.30108e-05
0.317803	0.00290204	0.00722222	1.86639e-05	-0.00432018	1.86639e-05
0.304571	0.00275402	0.0072314	2.00469e-05	-0.00447738	2.00469e-05
0.291075	0.00260458	0.00634527	1.39928e-05	-0.0037407	1.39928e-05
0.272717	0.00240386	0.00633609	1.54624e-05	-0.00393223	1.54624e-05
0.250795	0.00216824	0.00559688	1.17555e-05	-0.00342863	1.17555e-05
0.234979	0.00200117	0.00531221	1.0963e-05	-0.00331104	1.0963e-05
0.204185	0.00168339	0.00432507	6.97845e-06	-0.00264168	6.97845e-06
0.18563	0.00149711	0.00362259	4.51766e-06	-0.00212548	8.60529e-06
0.147665	0.00112961	0.00282369	2.86993e-06	-0.00169409	1.6809e-05
0.124046	0.000911477	0.0019146	1.00626e-06	-0.00100312	2.73226e-05
0.111895	0.00080285	0.00189624	1.19549e-06	-0.00109339	2.86663e-05
0.10758	0.000764909	0.00183655	1.14841e-06	-0.00107164	2.97213e-05
0.0413626	0.000235826	0.000431589	3.83231e-08	-0.000195763	5.45495e-05
0.0374222	0.000208482	0.000491276	7.99727e-08	-0.000282794	5.40728e-05
0.0439071	0.000253809	0.000812672	3.12328e-07	-0.000558863	4.88139e-05
0.0685919	0.000439541	0.000927456	2.38062e-07	-0.000487916	4.4705e-05
0.118862	0.000864823	0.0022314	1.86755e-06	-0.00136658	2.45714e-05
0.183595	0.00147693	0.00383379	5.5548e-06	-0.00235686	7.52106e-06
0.206291	0.0017048	0.00370523	4.00174e-06	-0.00200043	6.98621e-06
0.208049	0.0017227	0.00411387	5.71768e-06	-0.00239117	5.71768e-06
0.225352	0.00190073	0.00459596	7.26427e-06	-0.00269523	7.26427e-06
0.23647	0.00201681	0.00508724	9.4275e-06	-0.00307042	9.4275e-06
0.2473	0.00213111	0.00532599	1.02072e-05	-0.00319488	1.02072e-05
0.257049	0.00223499	0.0057989	1.27014e-05	-0.0035639	1.27014e-05
0.275935	0.00243883	0.00642332	1.58762e-05	-0.0039845	1.58762e-05
0.288853	0.00258012	0.00669421	1.69258e-05	-0.0041141	1.69258e-05
0.293353	0.00262969	0.00701561	1.92363e-05	-0.00438592	1.92363e-05
0.288447	0.00257566	0.00703398	1.98766e-05	-0.00445831	1.98766e-05
0.301815	0.00272338	0.00726354	2.06131e-05	-0.00454016	2.06131e-05
0.287256	0.00256258	0.00578512	1.03848e-05	-0.00322255	1.03848e-05
0.291099	0.00260484	0.00619835	1.29133e-05	-0.00359351	1.29133e-05
0.274768	0.00242613	0.00573462	1.09461e-05	-0.00330849	1.09461e-05
0.244469	0.00210112	0.0043067	4.8646e-06	-0.00220558	4.8646e-06
0.233229	0.00198284	0.00414601	4.67927e-06	-0.00216316	4.67927e-06
0.220584	0.00185135	0.00386593	4.05856e-06	-0.00201459	5.45643e-06
0.180825	0.00144955	0.00365473	4.86281e-06	-0.00220518	8.696e-06
0.151327	0.00116419	0.00183655	4.52066e-07	-0.000672359	2.55272e-05
0.133136	0.000994384	0.00316345	4.70486e-06	-0.00216907	1.51737e-05
0.122994	0.000901977	0.00174013	7.02498e-07	-0.000838152	2.92797e-05
0.117086	0.000848936	0.00112489	7.61481e-08	-0.000275949	3.69586e-05
0.0689528	0.000442389	0.000826446	1.475e-07	-0.000384057	4.60273e-05
0.070909	0.000457889	0.000826446	1.35834e-07	-0.000368557	4.58172e-05
0.0786388	0.000520087	0.000114784	1.6427e-07	0.000405303	5.50313e-05
0.0967305	0.000671082	0.00123967	3.23292e-07	-0.000568587	3.77294e-05
0.121547	0.000888933	0.00123967	1.23016e-07	-0.000350737	3.51006e-05
0.141438	0.00107126	0.00165289	3.38298e-07	-0.000581634	2.83985e-05
0.154687	0.00119609	0.00206612	7.56946e-07	-0.000870027	2.29534e-05
0.166309	0.00130766	0.00266299	1.83692e-06	-0.00135533	1.6667e-05
0.18251	0.00146619	0.00271809	1.56725e-06	-0.0012519	1.49684e-05
0.213206	0.00177541	0.00354454	3.12982e-06	-0.00176913	7.47057e-06
0.22682	0.00191598	0.00313131	1.47703e-06	-0.00121533	9.03533e-06
0.238339	0.00203645	0.00310376	1.13915e-06	-0.00106731	8.48534e-06
0.261969	0.00228778	0.00472452	5.93771e-06	-0.00243674	5.93771e-06
0.273532	0.0024127	0.00533976	8.56767e-06	-0.00292706	8.56767e-06
0.276403	0.00244392	0.00438476	3.76686e-06	-0.00194084	3.76686e-06
0.276005	0.00243959	0.00513774	7.28002e-06	-0.00269815	7.28002e-06
0.267367	0.00234594	0.00469697	5.52736e-06	-0.00235103	5.52736e-06
0.266168	0.002333	0.00461892	5.22541e-06	-0.00228592	5.22541e-06
0.261398	0.00228163	0.00454086	5.10411e-06	-0.00225923	5.10411e-06
0.255666	0.00222021	0.00373737	2.3018e-06	-0.00151717	4.39154e-06
0.240413	0.00205828	0.00428375	4.95269e-06	-0.00222546	4.95269e-06
0.230006	0.00194916	0.00370983	3.09995e-06	-0.00176067	5.73217e-06
0.203789	0.00167938	0.00335629	2.81203e-06	-0.00167691	9.10536e-06
0.157835	0.00122613	0.00205693	6.90236e-07	-0.000830804	2.2754e-05
0.12323	0.000904103	0.00128558	1.45527e-07	-0.00038148	3.43805e-05
0.107175	0.000761365	0.00124426	2.33188e-07	-0.000482895	3.65729e-05
0.0966096	0.00067005	0.000886134	4.66925e-08	-0.000216084	4.22109e-05
0.0959193	0.000664161	0.000835629	2.94013e-08	-0.000171468	4.29469e-05
0.0265641	0.000136727	0.000238751	1.0409e-08	-0.000102024	5.89471e-05
0.0223442	0.000110502	0.000211203	1.01407e-08	-0.000100701	5.97757e-05
0.0214445	0.00010505	0.000114784	9.47514e-11	-9.73403e-06	6.13613e-05
0.0217592	0.000106951	0.000128558	4.66863e-10	-2.1607e-05	6.11159e-05
0.0252945	0.000128727	0.000211203	6.8022e-09	-8.24754e-05	5.94942e-05
0.0413315	0.000235607	0.000224977	1.13e-10	1.06302e-05	5.76475e-05
0.0707773	0.000456842	0.000224977	5.37615e-08	0.000231865	5.43369e-05
0.116316	0.000842068	0.00123967	1.58087e-07	-0.000397601	3.56581e-05
0.132546	0.000988965	0.00165289	4.40799e-07	-0.000663927	2.92824e-05
0.14863	0.0011387	0.00143251	8.63206e-08	-0.000293804	3.0052e-05
0.157604	0.00122392	0.00193756	5.09278e-07	-0.000713637	2.39287e-05
0.169384	0.00133749	0.00330579	3.8742e-06	-0.0019683	1.16275e-05
0.187328	0.00151399	0.00318641	2.797e-06	-0.00167242	1.12411e-05
0.204351	0.00168508	0.00390725	4.93804e-06	-0.00222217	6.05573e-06
0.206459	0.0017065	0.00432507	6.8569e-06	-0.00261857	6.8569e-06
0.226	0.00190745	0.00431129	5.77847e-06	-0.00240384	5.77847e-06
0.235636	0.00200806	0.00471074	7.30448e-06	-0.00270268	7.30448e-06
0.24174	0.00207228	0.00399908	3.71257e-06	-0.0019268	3.9276e-06
0.237151	0.00202396	0.00459596	6.61516e-06	-0.00257199	6.61516e-06
0.232422	0.00197439	0.0037236	3.05972e-06	-0.0017492	5.54689e-06
0.227707	0.00192521	0.00383379	3.6427e-06	-0.00190859	5.26326e-06
0.210569	0.00174842	0.00376492	4.06627e-06	-0.0020165	6.45076e-06
0.185247	0.00149331	0.00284206	1.81913e-06	-0.00134875	1.38222e-05
0.153195	0.00118191	0.00182736	4.16614e-07	-0.000645456	2.5441e-05
0.123067	0.000902631	0.00124426	1.16711e-07	-0.00034163	3.48842e-05
0.104769	0.000740377	0.000913682	3.00348e-08	-0.000173305	4.09487e-05
0.0937677	0.000645869	0.000858586	4.52485e-08	-0.000212717	4.28858e-05
0.0862268	0.000582536	0.000895317	9.7832e-08	-0.000312781	4.32349e-05
0.0325766	0.000175766	0.000238751	3.96716e-09	-6.29854e-05	5.83491e-05
0.0294626	0.000155317	0.000826446	4.50414e-07	-0.000671129	5.00049e-05
0.0342943	0.000187243	0.000445363	6.66259e-08	-0.00025812	5.50649e-05
0.0510127	0.00030528	0.000886134	3.37391e-07	-0.000580854	4.70838e-05
0.102094	0.000717175	0.000831038	1.29647e-08	-0.000113863	4.23146e-05
0.145701	0.00111114	0.00206612	9.11975e-07	-0.000954974	2.37746e-05
0.176974	0.00141164	0.00335629	3.78168e-06	-0.00194466	1.07929e-05
0.185429	0.00149511	0.00285583	1.85157e-06	-0.00136072	1.37066e-05
0.20431	0.00168466	0.00274564	1.12567e-06	-0.00106098	1.31253e-05
0.236009	0.00201198	0.00354454	2.34874e-06	-0.00153256	6.23334e-06
0.235176	0.00200324	0.00419651	4.81045e-06	-0.00219327	4.81045e-06
0.249987	0.00215964	0.00455923	5.758e-06	-0.00239958	5.758e-06
0.254038	0.00220281	0.00475666	6.52212e-06	-0.00255384	6.52212e-06
0.253451	0.00219655	0.00418733	3.96319e-06	-0.00199078	3.96319e-06
0.25955	0.00226179	0.0045225	5.11078e-06	-0.0022607	5.11078e-06
0.263481	0.00230403	0.00465565	5.53009e-06	-0.00235161	5.53009e-06
0.251312	0.00217375	0.00434803	4.72749e-06	-0.00217428	4.72749e-06
0.252933	0.00219102	0.00478421	6.72462e-06	-0.00259319	6.72462e-06
0.243713	0.00209313	0.00483471	7.51628e-06	-0.00274158	7.51628e-06
0.241208	0.00206667	0.00415519	4.36189e-06	-0.00208851	4.36189e-06
0.231354	0.00196323	0.00373737	3.14757e-06	-0.00177414	5.53458e-06
0.207316	0.00171523	0.00343434	2.95535e-06	-0.00171911	8.43092e-06
0.167346	0.0013177	0.00264463	1.76074e-06	-0.00132693	1.67351e-05
0.139347	0.00105179	0.00182277	5.94414e-07	-0.000770982	2.6818e-05
0.119816	0.000873371	0.00182736	9.10103e-07	-0.000953993	2.86486e-05
0.109928	0.00078551	0.00129477	2.59341e-07	-0.000509256	3.56756e-05
0.105576	0.000747402	0.00125344	2.56078e-07	-0.000506042	3.66307e-05
0.0963852	0.000668134	0.000413223	6.49795e-08	0.000254911	4.86063e-05
			0.00406467	-1.30824

## Sheet: S. babylonica original
K	Ei	Oi	（Ei-Oi)2	（Ei-Oi)	Absolute values	Sum of absolute values	D	RMSE	MAE	MBE	Sum（Ei-Oi)	Sum（Ei-Oi)2	Average Oi
0.054424	0.000330602	0.00111541	6.1592e-07	-0.000784806	1.26335e-06	0.00191807	0.579607	0.00100146	-0.000897281	-0.000897281	-0.721414	0.000806346	0.0012849
0.0561971	0.00034391	0.00113606	6.27506e-07	-0.000792153	1.18816e-06
0.0484964	0.00028685	0.00118357	8.04109e-07	-0.000896721	1.20907e-06
0.0392481	0.000221074	0.00119183	9.42374e-07	-0.000970759	1.33886e-06
0.0417957	0.000238869	0.00101213	5.9793e-07	-0.00077326	1.73977e-06
0.0480204	0.000283389	0.00111541	6.92256e-07	-0.000832019	1.37172e-06
0.0276952	0.000143929	0.000801441	4.32322e-07	-0.000657512	2.63942e-06
0.030261	0.000160514	0.000987342	6.83644e-07	-0.000826828	2.02249e-06
0.0405267	0.000229973	0.00108649	7.33621e-07	-0.000856517	1.57136e-06
0.040831	0.0002321	0.0010018	5.92439e-07	-0.000769701	1.78516e-06
0.0545412	0.000331478	0.00127239	8.85316e-07	-0.000940913	9.33409e-07
0.0738701	0.00048154	0.00157396	1.19339e-06	-0.00109242	1.19339e-06
0.0901515	0.000615345	0.00168757	1.14967e-06	-0.00107223	1.14967e-06
0.101538	0.000712376	0.00197262	1.58821e-06	-0.00126024	1.58821e-06
0.109594	0.000782574	0.00215852	1.89323e-06	-0.00137595	1.89323e-06
0.0952393	0.00065837	0.00188793	1.51182e-06	-0.00122956	1.51182e-06
0.112354	0.000806903	0.00207383	1.60511e-06	-0.00126693	1.60511e-06
0.117564	0.000853207	0.00215852	1.70384e-06	-0.00130531	1.70384e-06
0.125278	0.00092264	0.00217298	1.56335e-06	-0.00125034	1.56335e-06
0.125619	0.000925732	0.00227213	1.81278e-06	-0.00134639	1.81278e-06
0.128266	0.000949798	0.00235888	1.98551e-06	-0.00140908	1.98551e-06
0.127506	0.000942879	0.00247249	2.3397e-06	-0.00152961	2.3397e-06
0.124849	0.000918745	0.00235888	2.07399e-06	-0.00144014	2.07399e-06
0.12182	0.000891389	0.00248488	2.53921e-06	-0.00159349	2.53921e-06
0.116571	0.000844341	0.00234649	2.25644e-06	-0.00150215	2.25644e-06
0.105058	0.000742895	0.00192924	1.40742e-06	-0.00118635	1.40742e-06
0.0943133	0.000650498	0.00181564	1.35754e-06	-0.00116514	1.35754e-06
0.083624	0.000560966	0.00152852	9.36163e-07	-0.000967555	9.36163e-07
0.00613663	2.25159e-05	0.000576294	3.0667e-07	-0.000553778	3.88559e-06
0.00788173	3.06399e-05	0.000243737	4.54104e-08	-0.000213097	5.26988e-06
0.0165173	7.61782e-05	0.000444097	1.35365e-07	-0.000367919	4.20137e-06
0.0299877	0.000158732	0.00101419	7.31817e-07	-0.000855463	1.95181e-06
0.0371031	0.000206296	0.00101626	6.56041e-07	-0.000809964	1.8156e-06
0.0428005	0.000245957	0.00120216	9.14326e-07	-0.000956204	1.25862e-06
0.0493594	0.000293147	0.00127239	9.58919e-07	-0.000979244	1.00895e-06
0.0538777	0.000326521	0.00130131	9.50211e-07	-0.000974788	9.50211e-07
0.0570074	0.000350025	0.00148721	1.29319e-06	-0.00113719	1.29319e-06
0.0578059	0.000356069	0.00148308	1.27015e-06	-0.00112701	1.27015e-06
0.0637469	0.000401639	0.00147275	1.14728e-06	-0.00107111	1.14728e-06
0.0752489	0.000492628	0.00185901	1.86701e-06	-0.00136638	1.86701e-06
0.0788068	0.000521455	0.00167311	1.32631e-06	-0.00115166	1.32631e-06
0.0919771	0.00063072	0.00204491	1.99994e-06	-0.00141419	1.99994e-06
0.101581	0.000712744	0.00185901	1.31393e-06	-0.00114627	1.31393e-06
0.101254	0.000709923	0.00185901	1.32041e-06	-0.00114909	1.32041e-06
0.108385	0.000771957	0.00204491	1.62042e-06	-0.00127296	1.62042e-06
0.109493	0.000781687	0.00205937	1.63248e-06	-0.00127769	1.63248e-06
0.106404	0.000754624	0.00185901	1.21967e-06	-0.00110439	1.21967e-06
0.111023	0.000795152	0.00195816	1.35259e-06	-0.00116301	1.35259e-06
0.108543	0.000773344	0.00204491	1.61689e-06	-0.00127157	1.61689e-06
0.108198	0.000770318	0.00190032	1.27691e-06	-0.00113001	1.27691e-06
0.108572	0.000773597	0.00200154	1.50784e-06	-0.00122794	1.50784e-06
0.102818	0.000723446	0.00198708	1.59677e-06	-0.00126363	1.59677e-06
0.0922005	0.000632606	0.00174334	1.23373e-06	-0.00111073	1.23373e-06
0.0827587	0.000553829	0.00152852	9.50025e-07	-0.000974692	9.50025e-07
0.0709217	0.00045799	0.00134262	7.8257e-07	-0.00088463	7.8257e-07
0.0605639	0.000377096	0.00155331	1.38347e-06	-0.00117621	1.38347e-06
0.00327688	1.04011e-05	0.000171442	2.59343e-08	-0.000161041	5.70329e-06
0.00165338	4.48087e-06	0.000171442	2.78761e-08	-0.000166961	5.7316e-06
0.000199054	3.30811e-07	0.000117737	1.37843e-08	-0.000117407	6.01197e-06
0.00306482	9.57881e-06	0.000171442	2.61998e-08	-0.000161863	5.70722e-06
0.0178861	8.4022e-05	0.000629999	2.9809e-07	-0.000545977	3.44466e-06
0.028091	0.000146465	0.000743605	3.56576e-07	-0.00059714	2.82216e-06
0.0373172	0.000207763	0.0010018	6.30497e-07	-0.000794038	1.85079e-06
0.0440495	0.000254823	0.00128685	1.06508e-06	-0.00103203	1.06508e-06
0.0502367	0.000299574	0.00128685	9.74714e-07	-0.000987276	9.74714e-07
0.0612095	0.000382051	0.00133642	9.10827e-07	-0.000954373	9.10827e-07
0.0699291	0.000450112	0.00177226	1.74807e-06	-0.00132215	1.74807e-06
0.0778947	0.000514036	0.00169377	1.39177e-06	-0.00117973	1.39177e-06
0.0856762	0.00057796	0.00148721	8.26736e-07	-0.00090925	8.26736e-07
0.0878192	0.000595807	0.0018177	1.49303e-06	-0.00122189	1.49303e-06
0.0824431	0.00055123	0.00185901	1.71029e-06	-0.00130778	1.71029e-06
0.113166	0.000814086	0.00205937	1.55074e-06	-0.00124529	1.55074e-06
0.100446	0.00070295	0.00203045	1.76227e-06	-0.0013275	1.76227e-06
0.103531	0.00072962	0.00221636	2.21038e-06	-0.00148674	2.21038e-06
0.106547	0.000755875	0.00195403	1.43557e-06	-0.00119815	1.43557e-06
0.111399	0.000798467	0.00241672	2.61873e-06	-0.00161825	2.61873e-06
0.113775	0.000819487	0.00223081	1.99185e-06	-0.00141133	1.99185e-06
0.113514	0.000817171	0.00188793	1.14653e-06	-0.00107076	1.14653e-06
0.114371	0.000824773	0.00207177	1.55499e-06	-0.00124699	1.55499e-06
0.108327	0.000771453	0.00198295	1.46772e-06	-0.00121149	1.46772e-06
0.0976177	0.000678667	0.00211514	2.06346e-06	-0.00143648	2.06346e-06
0.0880409	0.000597659	0.00190239	1.70232e-06	-0.00130473	1.70232e-06
0.0738836	0.000481648	0.00137154	7.91904e-07	-0.00088989	7.91904e-07
0.0617503	0.00038621	0.00152646	1.30016e-06	-0.00114025	1.30016e-06
0.02156	0.000105747	0.000537048	1.86021e-07	-0.000431301	3.71412e-06
0.0192299	9.1859e-05	0.000456491	1.32956e-07	-0.000364632	4.08707e-06
0.0241535	0.000121617	0.00052672	1.64109e-07	-0.000405103	3.69279e-06
0.024599	0.000124385	0.00052672	1.61874e-07	-0.000402335	3.68216e-06
0.0282019	0.000147177	0.000737408	3.48373e-07	-0.000590231	2.84062e-06
0.0351398	0.000192942	0.000917113	5.24424e-07	-0.000724171	2.13144e-06
0.0434824	0.000250791	0.000927441	4.57855e-07	-0.00067665	1.93702e-06
0.0455484	0.000265538	0.0010018	5.42083e-07	-0.000736263	1.69692e-06
0.0321969	0.000173247	0.000801441	3.94627e-07	-0.000628194	2.54502e-06
0.0512372	0.000306935	0.000929506	3.87595e-07	-0.000622571	1.77838e-06
0.0612623	0.000382456	0.00130131	8.4429e-07	-0.000918853	8.4429e-07
0.071744	0.000464535	0.00148721	1.04586e-06	-0.00102267	1.04586e-06
0.0805958	0.000536065	0.00185901	1.75019e-06	-0.00132295	1.75019e-06
0.0908089	0.000620874	0.00181564	1.42746e-06	-0.00119476	1.42746e-06
0.0970301	0.000673641	0.00198708	1.72512e-06	-0.00131344	1.72512e-06
0.10105	0.00070816	0.00190032	1.42125e-06	-0.00119216	1.42125e-06
0.105436	0.000746185	0.00207383	1.76264e-06	-0.00132765	1.76264e-06
0.107966	0.000768288	0.00208829	1.74241e-06	-0.00132	1.74241e-06
0.106124	0.00075218	0.00197262	1.48947e-06	-0.00122044	1.48947e-06
0.106911	0.000759052	0.00198708	1.50805e-06	-0.00122803	1.50805e-06
0.108149	0.000769893	0.00205937	1.66276e-06	-0.00128948	1.66276e-06
0.106236	0.000753161	0.00200154	1.55844e-06	-0.00124838	1.55844e-06
0.0985376	0.000686548	0.00190032	1.47325e-06	-0.00121378	1.47325e-06
0.0885469	0.00060189	0.00191478	1.72369e-06	-0.00131289	1.72369e-06
0.0775623	0.000511337	0.00143557	8.54208e-07	-0.000924234	8.54208e-07
0.0690747	0.000443352	0.00155744	1.24119e-06	-0.00111409	1.24119e-06
0.061301	0.000382754	0.00152852	1.31278e-06	-0.00114577	1.31278e-06
0.0553624	0.000337633	0.00137154	1.06896e-06	-0.00103391	1.06896e-06
0.036445	0.000201801	0.000751867	3.02573e-07	-0.000550067	2.61253e-06
0.0318913	0.000171225	0.000685769	2.64755e-07	-0.000514544	2.93439e-06
0.0282019	0.000147177	0.000572163	1.80613e-07	-0.000424986	3.42494e-06
0.0275835	0.000143214	0.000532917	1.51868e-07	-0.000389702	3.58674e-06
0.0299033	0.000158182	0.00067131	2.633e-07	-0.000513128	3.02937e-06
0.0371358	0.00020652	0.000751867	2.97404e-07	-0.000545347	2.5973e-06
0.0479879	0.000283152	0.00111541	6.92649e-07	-0.000832255	1.37227e-06
0.0576041	0.00035454	0.00130131	8.96372e-07	-0.000946769	8.96372e-07
0.0623491	0.000390826	0.000929506	2.90177e-07	-0.000538681	1.56167e-06
0.0911778	0.000623979	0.00185901	1.52531e-06	-0.00123503	1.52531e-06
0.0838485	0.00056282	0.00162973	1.13831e-06	-0.00106691	1.13831e-06
0.085658	0.000577809	0.00204285	2.14634e-06	-0.00146504	2.14634e-06
0.0932039	0.000641092	0.00185901	1.48333e-06	-0.00121792	1.48333e-06
0.103924	0.00073303	0.00203045	1.68331e-06	-0.00129742	1.68331e-06
0.0809845	0.00053925	0.00203252	2.22986e-06	-0.00149327	2.22986e-06
0.118404	0.000860721	0.00203872	1.38767e-06	-0.001178	1.38767e-06
0.116584	0.000844463	0.00242911	2.51111e-06	-0.00158465	2.51111e-06
0.118505	0.000861621	0.00225767	1.94895e-06	-0.00139605	1.94895e-06
0.125163	0.000921595	0.00242291	2.25396e-06	-0.00150132	2.25396e-06
0.125948	0.000928716	0.00199327	1.13328e-06	-0.00106456	1.13328e-06
0.126268	0.000931623	0.00213373	1.44507e-06	-0.00120211	1.44507e-06
0.122858	0.000900743	0.00233822	2.06635e-06	-0.00143748	2.06635e-06
0.115969	0.000838983	0.00230311	2.14367e-06	-0.00146413	2.14367e-06
0.107347	0.000762865	0.00207383	1.71863e-06	-0.00131097	1.71863e-06
0.0932176	0.000641208	0.00173714	1.20108e-06	-0.00109594	1.20108e-06
0.0758461	0.000497444	0.00152852	1.06312e-06	-0.00103108	1.06312e-06
0.0627119	0.000393627	0.00152852	1.28799e-06	-0.00113489	1.28799e-06
0.0540858	0.000328074	0.00133023	1.00431e-06	-0.00100215	1.00431e-06
0.0185508	8.78821e-05	0.000332557	5.98656e-08	-0.000244675	4.62061e-06
0.0190272	9.06689e-05	0.000528786	1.91946e-07	-0.000438117	3.80463e-06
0.022579	0.000111933	0.00047095	1.28893e-07	-0.000359017	3.94864e-06
0.0292707	0.000154073	0.000739474	3.42694e-07	-0.000585401	2.8105e-06
0.0364696	0.000201969	0.000714687	2.6288e-07	-0.000512718	2.73355e-06
0.0388174	0.000218091	0.000842752	3.90202e-07	-0.000624661	2.27755e-06
0.042172	0.000241519	0.000873736	3.99698e-07	-0.000632217	2.11628e-06
0.0492119	0.000292069	0.0011278	6.98448e-07	-0.000835732	1.3228e-06
0.0599713	0.000372559	0.00148721	1.24245e-06	-0.00111465	1.24245e-06
0.0706378	0.000455734	0.00148308	1.05544e-06	-0.00102734	1.05544e-06
0.0786161	0.000519902	0.00183009	1.7166e-06	-0.00131019	1.7166e-06
0.0892545	0.000607816	0.00185282	1.55002e-06	-0.001245	1.55002e-06
0.0984822	0.000686073	0.00183836	1.32776e-06	-0.00115228	1.32776e-06
0.101509	0.000712125	0.00202839	1.73255e-06	-0.00131626	1.73255e-06
0.104623	0.000739111	0.00183836	1.20834e-06	-0.00109925	1.20834e-06
0.109419	0.000781036	0.00229485	2.29163e-06	-0.00151381	2.29163e-06
0.111485	0.00079923	0.00192718	1.27226e-06	-0.00112795	1.27226e-06
0.112749	0.000810393	0.00213786	1.76218e-06	-0.00132747	1.76218e-06
0.111797	0.000801984	0.00223288	2.04746e-06	-0.0014309	2.04746e-06
0.111996	0.000803739	0.00208829	1.65007e-06	-0.00128455	1.65007e-06
0.115726	0.00083682	0.00221842	1.90882e-06	-0.0013816	1.90882e-06
0.116398	0.000842805	0.00213993	1.68253e-06	-0.00129713	1.68253e-06
0.110961	0.000794605	0.00213993	1.8099e-06	-0.00134532	1.8099e-06
0.0987869	0.000688687	0.00211308	2.02889e-06	-0.00142439	2.02889e-06
0.0855634	0.000577023	0.00192924	1.8285e-06	-0.00135222	1.8285e-06
0.0702433	0.000452603	0.00173714	1.65004e-06	-0.00128454	1.65004e-06
0.0568985	0.000349202	0.00133849	9.78689e-07	-0.000989287	9.78689e-07
0.0482779	0.00028526	0.0010741	6.22263e-07	-0.000788836	1.46566e-06
0.0316959	0.000169934	0.000683703	2.63959e-07	-0.000513769	2.9459e-06
0.04337	0.000249992	0.000952228	4.93134e-07	-0.000702235	1.87082e-06
0.0540348	0.000327693	0.00123934	8.31102e-07	-0.000911648	1.00594e-06
0.0624657	0.000391725	0.00112367	5.35742e-07	-0.000731944	1.11219e-06
0.0721396	0.000467691	0.00154711	1.16515e-06	-0.00107942	1.16515e-06
0.0737249	0.000480375	0.0014397	9.20308e-07	-0.000959327	9.20308e-07
0.0800868	0.0005319	0.00158636	1.11188e-06	-0.00105446	1.11188e-06
0.092272	0.000633211	0.00182803	1.42759e-06	-0.00119482	1.42759e-06
0.0965469	0.000669514	0.00192305	1.57134e-06	-0.00125353	1.57134e-06
0.104567	0.000738624	0.00203872	1.69024e-06	-0.00130009	1.69024e-06
0.109264	0.000779671	0.00233822	2.42909e-06	-0.00155855	2.42909e-06
0.114342	0.000824518	0.00224321	2.01268e-06	-0.00141869	2.01268e-06
0.122424	0.000896829	0.00242911	2.34788e-06	-0.00153228	2.34788e-06
0.124495	0.000915544	0.00243944	2.32225e-06	-0.00152389	2.32225e-06
0.153752	0.0011872	0.00293931	3.06986e-06	-0.0017521	3.06986e-06
0.139658	0.00105469	0.00253858	2.20195e-06	-0.0014839	2.20195e-06
0.122539	0.000897872	0.00249314	2.54489e-06	-0.00159527	2.54489e-06
0.109801	0.000784389	0.00239193	2.58418e-06	-0.00160754	2.58418e-06
0.0850632	0.000572874	0.00184455	1.61717e-06	-0.00127168	1.61717e-06
0.0726807	0.000472013	0.00165246	1.39344e-06	-0.00118044	1.39344e-06
0.0624009	0.000391226	0.0013736	9.65067e-07	-0.000982378	9.65067e-07
0.0536142	0.000324556	0.00118357	7.37906e-07	-0.000859015	1.12757e-06
0.0466661	0.000273582	0.00115259	7.72651e-07	-0.000879006	1.30835e-06
0.0430203	0.000247513	0.00087167	3.89572e-07	-0.000624157	2.10487e-06
0.0402684	0.00022817	0.000952228	5.2426e-07	-0.000724058	1.931e-06
0.016201	7.43863e-05	0.000384196	9.5982e-08	-0.00030981	4.45808e-06
0.0148866	6.70282e-05	0.000328426	6.83286e-08	-0.000261397	4.72865e-06
0.0153283	6.9485e-05	0.000429638	1.2971e-07	-0.000360153	4.28853e-06
0.0233702	0.000116781	0.000522589	1.6468e-07	-0.000405808	3.72733e-06
0.0332324	0.000180131	0.00101213	6.9222e-07	-0.000831998	1.89817e-06
0.0422408	0.000242004	0.00101833	6.02675e-07	-0.000776322	1.71524e-06
0.049222	0.000292143	0.00118357	7.94645e-07	-0.000891429	1.19746e-06
0.0535767	0.000324277	0.00108442	5.77824e-07	-0.000760147	1.34862e-06
0.0528569	0.000318923	0.00113813	6.71099e-07	-0.000819206	1.23865e-06
0.0525103	0.00031635	0.00107203	5.71053e-07	-0.000755681	1.39622e-06
0.0552125	0.000336508	0.00127446	8.79747e-07	-0.000937948	9.19749e-07
0.062657	0.000393203	0.00127859	7.83906e-07	-0.000885385	8.06781e-07
0.0682204	0.000436611	0.00134469	8.24599e-07	-0.000908074	8.24599e-07
0.0707516	0.000456638	0.00163593	1.39073e-06	-0.00117929	1.39073e-06
0.0707117	0.000456321	0.00153885	1.17187e-06	-0.00108253	1.17187e-06
0.070247	0.000452633	0.00162767	1.38071e-06	-0.00117504	1.38071e-06
0.0738556	0.000481424	0.00148308	1.00331e-06	-0.00100166	1.00331e-06
0.0621992	0.00038967	0.0014397	1.10257e-06	-0.00105003	1.10257e-06
0.0534995	0.000323702	0.00128685	9.27653e-07	-0.000963148	9.27653e-07
0.0606329	0.000377625	0.00130337	8.57012e-07	-0.000925749	8.57012e-07
0.061755	0.000386246	0.00147275	1.18049e-06	-0.0010865	1.18049e-06
0.0522665	0.000314543	0.00111334	6.3808e-07	-0.000798799	1.30443e-06
0.0380165	0.000212566	0.0010018	6.22893e-07	-0.000789235	1.83774e-06
0.028198	0.000147152	0.000514327	1.34817e-07	-0.000367175	3.64245e-06
0.0225216	0.000111582	0.000741539	3.96846e-07	-0.000629957	2.94767e-06
0.0195502	9.37461e-05	0.000722949	3.95897e-07	-0.000629203	3.07408e-06
0.0176268	8.25252e-05	0.0008159	5.37838e-07	-0.000733375	2.79416e-06
0.0168475	7.80571e-05	0.000324294	6.06328e-08	-0.000246237	4.6987e-06
0.000162234	2.57177e-07	0.000324294	1.05e-07	-0.000324037	5.04204e-06
0.00268361	8.13394e-06	0.000528786	2.71078e-07	-0.000520652	4.13342e-06
0.00919051	3.70184e-05	0.000524655	2.37789e-07	-0.000487636	4.03338e-06
0.0161531	7.41159e-05	0.000584556	2.60549e-07	-0.00051044	3.65317e-06
0.0223399	0.000110475	0.000929506	6.70812e-07	-0.000819031	2.34096e-06
0.0312941	0.000167286	0.000929506	5.80979e-07	-0.00076222	2.17034e-06
0.0378543	0.000211449	0.000929506	5.15606e-07	-0.000718057	2.04217e-06
0.0451562	0.000262727	0.00092331	4.3637e-07	-0.000660583	1.91536e-06
0.0532295	0.000321692	0.00118357	7.42835e-07	-0.000861879	1.13366e-06
0.0628795	0.000394922	0.00167311	1.63377e-06	-0.00127819	1.63377e-06
0.0644262	0.000406914	0.00162973	1.49529e-06	-0.00122282	1.49529e-06
0.0696369	0.000447798	0.00142937	9.63492e-07	-0.000981576	9.63492e-07
0.0730813	0.000475217	0.00192924	2.11419e-06	-0.00145402	2.11419e-06
0.0780674	0.000515439	0.00182803	1.72289e-06	-0.00131259	1.72289e-06
0.0768165	0.000505291	0.00209242	2.51898e-06	-0.00158713	2.51898e-06
0.0709641	0.000458327	0.00162767	1.36736e-06	-0.00116934	1.36736e-06
0.0688024	0.000441201	0.00148308	1.08551e-06	-0.00104188	1.08551e-06
0.0704992	0.000454634	0.00150373	1.10061e-06	-0.0010491	1.10061e-06
0.0658985	0.000418391	0.00162767	1.46235e-06	-0.00120928	1.46235e-06
0.05824	0.000359364	0.00162354	1.59813e-06	-0.00126417	1.59813e-06
0.0536796	0.000325044	0.00123934	8.35941e-07	-0.000914298	1.01126e-06
0.0538339	0.000326195	0.00111541	6.22857e-07	-0.000789213	1.27328e-06
0.0486101	0.000287678	0.000722949	1.89461e-07	-0.000435271	2.43164e-06
0.0395293	0.000223026	0.00127859	1.11421e-06	-0.00105556	1.14145e-06
0.0324908	0.000175196	0.000937769	5.81517e-07	-0.000762573	2.12295e-06
0.0245973	0.000124374	0.000722949	3.58293e-07	-0.000598576	2.96762e-06
0.0192131	9.17602e-05	0.00032636	5.50371e-08	-0.0002346	4.63059e-06
0.0197911	9.51703e-05	0.000623802	2.79451e-07	-0.000528632	3.4263e-06
0.016188	7.43128e-05	0.000437901	1.32196e-07	-0.000363588	4.23449e-06
0.0161761	7.42457e-05	0.000722949	4.20816e-07	-0.000648704	3.14284e-06
0.0188774	8.97909e-05	0.000722949	4.0089e-07	-0.000633158	3.08796e-06
0.0260629	0.000133558	0.000524655	1.52957e-07	-0.000391097	3.65493e-06
0.0364895	0.000202104	0.0011278	8.56914e-07	-0.000925697	1.53784e-06
0.0483035	0.000285447	0.00113813	7.27067e-07	-0.000852682	1.31429e-06
0.0585966	0.000362075	0.00130337	8.86045e-07	-0.000941299	8.86045e-07
0.0672186	0.000428733	0.0011278	4.88696e-07	-0.000699068	1.02711e-06
0.0773412	0.000509543	0.00167311	1.35389e-06	-0.00116357	1.35389e-06
0.0851345	0.000573465	0.00142731	7.29048e-07	-0.000853843	7.29048e-07
0.0931375	0.00064053	0.00182803	1.41015e-06	-0.0011875	1.41015e-06
0.101259	0.000709967	0.00202839	1.73824e-06	-0.00131842	1.73824e-06
0.10526	0.000744656	0.00204078	1.67994e-06	-0.00129613	1.67994e-06
0.107568	0.000764801	0.00260262	3.37757e-06	-0.00183782	3.37757e-06
0.110282	0.000788621	0.00202839	1.53702e-06	-0.00123977	1.53702e-06
0.113222	0.000814586	0.00223288	2.01156e-06	-0.00141829	2.01156e-06
0.114677	0.000827489	0.0026274	3.23969e-06	-0.00179991	3.23969e-06
0.114691	0.000827616	0.00262327	3.22438e-06	-0.00179566	3.22438e-06
0.113037	0.000812947	0.0026274	3.29226e-06	-0.00181446	3.29226e-06
0.111076	0.000795616	0.00242911	2.6683e-06	-0.00163349	2.6683e-06
0.107314	0.000762581	0.0026274	3.47757e-06	-0.00186482	3.47757e-06
0.0994086	0.000694026	0.00242911	3.01051e-06	-0.00173508	3.01051e-06
0.085148	0.000573577	0.00202426	2.10447e-06	-0.00145068	2.10447e-06
0.0831217	0.000556821	0.00142731	7.57749e-07	-0.000870488	7.57749e-07
0.0690939	0.000443504	0.00148101	1.07643e-06	-0.00103751	1.07643e-06
0.0533293	0.000322435	0.00111334	6.25534e-07	-0.000790907	1.28646e-06
0.0419012	0.000239611	0.000912982	4.53428e-07	-0.00067337	2.00904e-06
0.0348375	0.000190901	0.000716753	2.7652e-07	-0.000525852	2.7634e-06
0.0106636	4.44527e-05	0.000427573	1.46781e-07	-0.00038312	4.4015e-06
0.0104876	4.35509e-05	0.000371802	1.07749e-07	-0.000328252	4.6425e-06
0.0122039	5.24841e-05	0.00018177	1.67149e-08	-0.000129286	5.45571e-06
0.0203352	9.84011e-05	0.000722949	3.9006e-07	-0.000624548	3.05778e-06
0.030926	0.000164868	0.000524655	1.29447e-07	-0.000359787	3.5362e-06
0.0465634	0.000272841	0.000929506	4.31209e-07	-0.000656665	1.87047e-06
0.0641251	0.000404575	0.00130337	8.07841e-07	-0.000898799	8.07841e-07
0.0790381	0.00052334	0.00130337	6.08454e-07	-0.000780035	6.08454e-07
0.0892508	0.000607786	0.00202426	2.00639e-06	-0.00141647	2.00639e-06
0.0970105	0.000673474	0.00202426	1.82462e-06	-0.00135078	1.82462e-06
0.104265	0.000735992	0.00222875	2.22833e-06	-0.00149276	2.22833e-06
0.107794	0.000766777	0.00222875	2.13736e-06	-0.00146197	2.13736e-06
0.109291	0.000779907	0.00242911	2.71987e-06	-0.0016492	2.71987e-06
0.112354	0.000806904	0.00202839	1.49203e-06	-0.00122149	1.49203e-06
0.115806	0.000837532	0.00262947	3.21104e-06	-0.00179194	3.21104e-06
0.117254	0.000850435	0.00242085	2.4662e-06	-0.00157041	2.4662e-06
0.11869	0.000863279	0.00223081	1.87016e-06	-0.00136754	1.87016e-06
0.117067	0.00084877	0.00230311	2.1151e-06	-0.00145434	2.1151e-06
0.113564	0.000817616	0.00228452	2.15181e-06	-0.0014669	2.15181e-06
0.114363	0.0008247	0.00242911	2.57413e-06	-0.00160441	2.57413e-06
0.10946	0.000781399	0.00238986	2.58716e-06	-0.00160847	2.58716e-06
0.0929453	0.000638903	0.00204491	1.97687e-06	-0.00140601	1.97687e-06
0.0769678	0.000506517	0.00167311	1.36094e-06	-0.00116659	1.36094e-06
0.060946	0.000380027	0.00111541	5.40784e-07	-0.00073538	1.15469e-06
0.0487964	0.000289036	0.000939834	4.23538e-07	-0.000650798	1.79863e-06
0.0404061	0.000229131	0.000539114	9.60895e-08	-0.000309983	3.24632e-06
0.0373051	0.000207679	0.000537048	1.08484e-07	-0.000329369	3.33162e-06
0.0365265	0.000202357	0.000739474	2.88495e-07	-0.000537117	2.65094e-06
0.0029048	8.96691e-06	0.000183836	3.05791e-08	-0.000174869	5.65107e-06
0.0016117	4.34223e-06	0.000737408	5.37386e-07	-0.000733066	3.3425e-06
2.04167e-16	5.76952e-22	0.00018177	3.30404e-08	-0.00018177	5.70364e-06
0.00184236	5.11946e-06	0.000371802	1.34456e-07	-0.000366683	4.80959e-06
0.0071422	2.71402e-05	0.000371802	1.18792e-07	-0.000344662	4.71349e-06
0.0155001	7.04446e-05	0.000371802	9.08166e-08	-0.000301358	4.52733e-06
0.0325165	0.000175366	0.000737408	3.15891e-07	-0.000562042	2.7464e-06
0.0732481	0.000476553	0.00130751	6.90482e-07	-0.000830953	6.90482e-07
0.0644897	0.000407408	0.00148308	1.15707e-06	-0.00107567	1.15707e-06
0.0888691	0.000604588	0.00185282	1.55807e-06	-0.00124823	1.55807e-06
0.0806464	0.000536479	0.00176813	1.51696e-06	-0.00123165	1.51696e-06
0.0945402	0.000652425	0.00222668	2.47829e-06	-0.00157426	2.47829e-06
0.109715	0.000783638	0.00242911	2.70758e-06	-0.00164547	2.70758e-06
0.104699	0.00073977	0.00222875	2.21706e-06	-0.00148898	2.21706e-06
0.104896	0.000741479	0.00252413	3.17783e-06	-0.00178265	3.17783e-06
0.103942	0.000733193	0.00223908	2.26769e-06	-0.00150588	2.26769e-06
0.104279	0.000736114	0.00212134	1.91885e-06	-0.00138523	1.91885e-06
0.105106	0.000743311	0.00260262	3.45702e-06	-0.00185931	3.45702e-06
0.105148	0.000743678	0.00260262	3.45566e-06	-0.00185894	3.45566e-06
0.105036	0.0007427	0.00228865	2.38996e-06	-0.00154595	2.38996e-06
0.110409	0.000789744	0.00241465	2.64032e-06	-0.00162491	2.64032e-06
0.100577	0.00070408	0.00243531	2.99715e-06	-0.00173123	2.99715e-06
0.103396	0.000728454	0.00204491	1.73307e-06	-0.00131646	1.73307e-06
0.0804719	0.000535051	0.00183423	1.68786e-06	-0.00129917	1.68786e-06
0.061995	0.000388095	0.00132196	8.72113e-07	-0.00093387	8.72113e-07
0.0488217	0.00028922	0.00130337	1.02851e-06	-0.00101415	1.02851e-06
0.0397223	0.000224366	0.00114019	8.38741e-07	-0.000915828	1.45308e-06
0.0330314	0.000178791	0.000739474	3.14365e-07	-0.000560683	2.72823e-06
0.0214972	0.000105368	0.000524655	1.75801e-07	-0.000419287	3.76351e-06
0.0263412	0.000135316	0.000338753	4.13866e-08	-0.000203437	4.39292e-06
0.0360081	0.000198827	0.000739474	2.92299e-07	-0.000540646	2.66244e-06
0.0450047	0.000261642	0.00103898	6.04257e-07	-0.00077734	1.61132e-06
0.0498088	0.000296436	0.00092331	3.92971e-07	-0.000626874	1.82319e-06
0.0541333	0.000328429	0.000912982	3.41702e-07	-0.000584553	1.76515e-06
0.0695539	0.000447141	0.00112367	4.57691e-07	-0.000676529	9.98379e-07
0.0775013	0.000510842	0.00142937	8.43701e-07	-0.000918532	8.43701e-07
0.0518521	0.000311476	0.00112367	6.59659e-07	-0.000812194	1.28789e-06
0.0962227	0.000666747	0.00204491	1.89934e-06	-0.00137817	1.89934e-06
0.0803109	0.000533733	0.00213993	2.57987e-06	-0.0016062	2.57987e-06
0.130038	0.000965977	0.00272862	3.1069e-06	-0.00176264	3.1069e-06
0.111076	0.000795616	0.00222875	2.05387e-06	-0.00143313	2.05387e-06
0.106146	0.000752373	0.00217918	2.03577e-06	-0.0014268	2.03577e-06
0.107385	0.000763198	0.0026274	3.47527e-06	-0.00186421	3.47527e-06
0.106413	0.000754705	0.0026274	3.507e-06	-0.0018727	3.507e-06
0.10623	0.000753109	0.0021296	1.89473e-06	-0.00137649	1.89473e-06
0.10519	0.000744045	0.0021296	1.91977e-06	-0.00138556	1.91977e-06
0.103047	0.000725422	0.00262327	3.60184e-06	-0.00189785	3.60184e-06
0.105822	0.000749552	0.0026274	3.52633e-06	-0.00187785	3.52633e-06
0.10956	0.000782269	0.00228245	2.25056e-06	-0.00150018	2.25056e-06
0.0983261	0.000684735	0.00242911	3.04284e-06	-0.00174438	3.04284e-06
0.0982845	0.000684378	0.00222875	2.38508e-06	-0.00154437	2.38508e-06
0.0814389	0.000542976	0.00167311	1.27721e-06	-0.00113014	1.27721e-06
0.06039	0.000375764	0.00111541	5.47073e-07	-0.000739644	1.16387e-06
0.0478616	0.000282236	0.000929506	4.18959e-07	-0.000647271	1.84487e-06
0.0398093	0.000224971	0.000743605	2.68981e-07	-0.000518634	2.56456e-06
0.0339644	0.000185028	0.000371802	3.48848e-08	-0.000186775	4.05285e-06
0.0185911	8.81176e-05	0.000557704	2.20511e-07	-0.000469586	3.70246e-06
0.0366253	0.000203031	0.000958424	5.70619e-07	-0.000755393	1.984e-06
0.0459092	0.00026813	0.00092331	4.2926e-07	-0.00065518	1.90043e-06
0.0469286	0.000275478	0.000722949	2.00231e-07	-0.000447472	2.46984e-06
0.0523101	0.000314866	0.000722949	1.66532e-07	-0.000408083	2.34759e-06
0.0614897	0.000384204	0.000929506	2.97354e-07	-0.000545302	1.57826e-06
0.0820441	0.000547948	0.00111541	3.22011e-07	-0.00056746	8.22005e-07
0.090753	0.000620403	0.00167311	1.1082e-06	-0.00105271	1.1082e-06
0.120837	0.000882545	0.00204491	1.3511e-06	-0.00116237	1.3511e-06
0.102949	0.000724574	0.00260262	3.52705e-06	-0.00187804	3.52705e-06
0.102082	0.000717077	0.0023279	2.59474e-06	-0.00161082	2.59474e-06
0.114263	0.000823814	0.00248901	2.77288e-06	-0.0016652	2.77288e-06
0.11964	0.000871794	0.00203872	1.36171e-06	-0.00116692	1.36171e-06
0.123254	0.000904321	0.00262947	2.97614e-06	-0.00172515	2.97614e-06
0.133675	0.000999341	0.00278852	3.20116e-06	-0.00178918	3.20116e-06
0.125768	0.000927084	0.0025737	2.71134e-06	-0.00164662	2.71134e-06
0.125521	0.000924838	0.00220396	1.63616e-06	-0.00127912	1.63616e-06
0.123065	0.000902619	0.00202839	1.26736e-06	-0.00112577	1.26736e-06
0.122573	0.000898173	0.00219363	1.67822e-06	-0.00129546	1.67822e-06
0.118647	0.000862892	0.00228865	2.03279e-06	-0.00142576	2.03279e-06
0.115577	0.000835495	0.00241672	2.50026e-06	-0.00158122	2.50026e-06
0.10369	0.000731004	0.00229898	2.45854e-06	-0.00156797	2.45854e-06
0.106329	0.000753969	0.00192924	1.38127e-06	-0.00117527	1.38127e-06
0.0883243	0.000600028	0.0018239	1.49786e-06	-0.00122387	1.49786e-06
0.0628252	0.000394503	0.00187347	2.18735e-06	-0.00147897	2.18735e-06
0.048809	0.000289128	0.000929506	4.10084e-07	-0.000640378	1.82619e-06
0.0397968	0.000224885	0.000743605	2.6907e-07	-0.00051872	2.56483e-06
0.0338907	0.000184534	0.000524655	1.15682e-07	-0.000340121	3.46262e-06
0.00894079	3.57841e-05	0.00018177	2.13119e-08	-0.000145986	5.534e-06
0.01914	9.13308e-05	0.00018177	8.17927e-09	-9.04393e-05	5.27575e-06
0.0353794	0.000194562	0.000743605	3.01448e-07	-0.000549043	2.66288e-06
0.0481899	0.00028462	0.000793179	2.58632e-07	-0.000508559	2.22666e-06
0.0558475	0.000341278	0.000822097	2.31186e-07	-0.000480819	1.97859e-06
0.059925	0.000372205	0.000931572	3.12891e-07	-0.000559367	1.60332e-06
0.0686212	0.000439771	0.000993539	3.06658e-07	-0.000553767	1.29206e-06
0.081076	0.00054	0.00130337	5.8274e-07	-0.000763374	5.8274e-07
0.0883924	0.000600598	0.00201806	2.0092e-06	-0.00141746	2.0092e-06
0.0876849	0.000594685	0.00204285	2.09718e-06	-0.00144816	2.09718e-06
0.140242	0.00106011	0.0026336	2.47586e-06	-0.00157349	2.47586e-06
0.113735	0.000819132	0.00262947	3.27732e-06	-0.00181034	3.27732e-06
0.117497	0.000852613	0.00241878	2.45288e-06	-0.00156617	2.45288e-06
0.126833	0.000936751	0.00260262	2.77511e-06	-0.00166587	2.77511e-06
0.130919	0.000974042	0.00292691	3.8137e-06	-0.00195287	3.8137e-06
0.130655	0.00097162	0.00293724	3.86366e-06	-0.00196562	3.86366e-06
0.12907	0.000957134	0.00293724	3.92082e-06	-0.00198011	3.92082e-06
0.129158	0.000957936	0.00237747	2.01508e-06	-0.00141953	2.01508e-06
0.125856	0.000927877	0.00242911	2.2537e-06	-0.00150123	2.2537e-06
0.11869	0.000863279	0.00227832	2.00235e-06	-0.00141504	2.00235e-06
0.113635	0.000818247	0.00223288	2.00119e-06	-0.00141463	2.00119e-06
0.0973979	0.000676786	0.00202839	1.82683e-06	-0.0013516	1.82683e-06
0.0867882	0.000587208	0.00167311	1.17919e-06	-0.0010859	1.17919e-06
0.0732878	0.000476871	0.00111747	4.10371e-07	-0.000640602	9.51905e-07
0.0577601	0.000355722	0.000958424	3.6325e-07	-0.000602702	1.57717e-06
0.0448415	0.000260475	0.000725015	2.15797e-07	-0.00046454	2.51067e-06
0.0374659	0.000208782	0.000559769	1.23192e-07	-0.000350988	3.24522e-06
0.0330436	0.000178873	0.000324294	2.11475e-08	-0.000145422	4.2718e-06
0.0193898	9.28006e-05	0.000179705	7.55229e-09	-8.69039e-05	5.27848e-06
0.0173569	8.09726e-05	0.000367671	8.21962e-08	-0.000286699	4.50015e-06
0.0167439	7.74667e-05	0.000547376	2.20815e-07	-0.000469909	3.78364e-06
0.0168264	7.79367e-05	0.00072708	4.21388e-07	-0.000649144	3.11516e-06
0.0196623	9.44084e-05	0.000338753	5.97045e-08	-0.000244345	4.56608e-06
0.0213596	0.000104538	0.000733277	3.95313e-07	-0.000628739	3.00046e-06
0.0275914	0.000143265	0.000398655	6.52242e-08	-0.00025539	4.11311e-06
0.0450561	0.00026201	0.000929506	4.45551e-07	-0.000667496	1.90022e-06
0.0445212	0.000258186	0.00111541	7.34829e-07	-0.000857222	1.43139e-06
0.0493554	0.000293118	0.00167311	1.90438e-06	-0.00137999	1.90438e-06
0.0713544	0.000461433	0.00130131	7.05392e-07	-0.000839876	7.05392e-07
0.0905419	0.000618627	0.00139013	5.95214e-07	-0.000771501	5.95214e-07
0.0799385	0.000530688	0.00183009	1.68846e-06	-0.00129941	1.68846e-06
0.0771412	0.000507921	0.00182803	1.74268e-06	-0.00132011	1.74268e-06
0.0809496	0.000538963	0.00149754	9.18866e-07	-0.000958575	9.18866e-07
0.0839407	0.000563582	0.00167311	1.23105e-06	-0.00110953	1.23105e-06
0.0867196	0.000586637	0.00183836	1.5668e-06	-0.00125172	1.5668e-06
0.0912336	0.00062445	0.00167311	1.09969e-06	-0.00104866	1.09969e-06
0.096415	0.000668389	0.00185282	1.40287e-06	-0.00118443	1.40287e-06
0.0971554	0.000674712	0.001638	9.27917e-07	-0.000963284	9.27917e-07
0.0953748	0.000659523	0.001638	9.57411e-07	-0.000978474	9.57411e-07
0.0924563	0.000634768	0.00193957	1.70251e-06	-0.0013048	1.70251e-06
0.0878109	0.000595737	0.00153885	8.8946e-07	-0.000943112	8.8946e-07
0.0747927	0.000488953	0.00173714	1.55798e-06	-0.00124819	1.55798e-06
0.0650216	0.000411548	0.0014397	1.0571e-06	-0.00102815	1.0571e-06
0.0548683	0.000333927	0.000939834	3.67123e-07	-0.000605907	1.68023e-06
0.0479643	0.000282981	0.000873736	3.48992e-07	-0.000590755	1.99737e-06
0.0449565	0.000261297	0.00070849	1.99982e-07	-0.000447193	2.56068e-06
0.0127142	5.51984e-05	0.000743605	4.73904e-07	-0.000688407	3.13714e-06
0.0105107	4.36691e-05	0.000223081	3.21888e-08	-0.000179412	5.30496e-06
0.0070622	2.67665e-05	0.000336688	9.60512e-08	-0.000309921	4.86884e-06
0.00356607	1.15423e-05	0.000136328	1.55714e-08	-0.000124785	5.86671e-06
0.000576878	1.22586e-06	0.000739474	5.4501e-07	-0.000738248	3.34634e-06
0.000847887	1.96939e-06	0.000388327	1.49272e-07	-0.000386358	4.75111e-06
0.00460998	1.58329e-05	0.000138393	1.5021e-08	-0.00012256	5.83596e-06
0.0108953	4.56445e-05	0.000309835	6.97969e-08	-0.000264191	4.9041e-06
0.0204109	9.88522e-05	0.000487474	1.51027e-07	-0.000388622	3.93496e-06
0.0433731	0.000250015	0.00105344	6.45493e-07	-0.000803426	1.60414e-06
0.0582354	0.000359329	0.00103898	4.61928e-07	-0.000679653	1.37286e-06
0.0581827	0.000358929	0.00162973	1.61495e-06	-0.00127081	1.61495e-06
0.0544672	0.000330925	0.00153885	1.45908e-06	-0.00120792	1.45908e-06
0.0545064	0.000331218	0.00173095	1.95924e-06	-0.00139973	1.95924e-06
0.0590398	0.000365448	0.00183836	2.16946e-06	-0.00147291	2.16946e-06
0.0640916	0.000404315	0.00153885	1.28717e-06	-0.00113453	1.28717e-06
0.0650785	0.000411991	0.00183836	2.03452e-06	-0.00142637	2.03452e-06
0.0695822	0.000447365	0.00183836	1.93486e-06	-0.00139099	1.93486e-06
0.0706466	0.000455804	0.00203872	2.50561e-06	-0.00158291	2.50561e-06
0.0638785	0.00040266	0.00153885	1.29093e-06	-0.00113619	1.29093e-06
0.0502193	0.000299446	0.0014397	1.30018e-06	-0.00114026	1.30018e-06
0.0383506	0.000214868	0.00103692	6.75763e-07	-0.000822048	1.73769e-06
0.0334014	0.00018126	0.00103898	7.35686e-07	-0.000857722	1.82185e-06
0.0251248	0.000127666	0.000939834	6.59618e-07	-0.000812168	2.25751e-06
0.0194561	9.31914e-05	0.000743605	4.23038e-07	-0.000650414	3.00399e-06
0.0162988	7.49392e-05	0.000939834	7.48043e-07	-0.000864895	2.41873e-06
0.0151698	6.86014e-05	0.000588687	2.70489e-07	-0.000520086	3.65846e-06
0.0158007	7.21305e-05	0.000338753	7.10878e-08	-0.000266623	4.66178e-06
0.0127504	5.53919e-05	0.000138393	6.88921e-09	-8.30012e-05	5.6464e-06
0.0114969	4.87663e-05	0.000138393	8.03298e-09	-8.96269e-05	5.67793e-06
0.00913085	3.67228e-05	0.000377999	1.1647e-07	-0.000341276	4.64522e-06
0.00801774	3.12921e-05	0.000377999	1.20206e-07	-0.000346707	4.66866e-06
0.0106789	4.45311e-05	0.000384196	1.15372e-07	-0.000339665	4.58505e-06
0.0155216	7.05649e-05	0.000539114	2.19538e-07	-0.000468549	3.84286e-06
0.0218217	0.00010733	0.000737408	3.96999e-07	-0.000630079	2.97653e-06
0.0295707	0.000156019	0.00102659	7.57891e-07	-0.000870569	1.92486e-06
0.0557509	0.000340551	0.00147895	1.29595e-06	-0.0011384	1.29595e-06
0.0711864	0.000460095	0.00182803	1.87124e-06	-0.00136793	1.87124e-06
0.0687752	0.000440986	0.00154298	1.21439e-06	-0.00110199	1.21439e-06
0.0673658	0.000429888	0.00148308	1.10921e-06	-0.00105319	1.10921e-06
0.0672451	0.000428941	0.00183836	1.98645e-06	-0.00140942	1.98645e-06
0.0658532	0.000418037	0.001638	1.4883e-06	-0.00121996	1.4883e-06
0.0664149	0.000422431	0.00183836	2.00485e-06	-0.00141593	2.00485e-06
0.0658532	0.000418037	0.00153885	1.25622e-06	-0.00112081	1.25622e-06
0.0650918	0.000412095	0.00145416	1.0859e-06	-0.00104207	1.0859e-06
0.0645848	0.000408148	0.0016318	1.49732e-06	-0.00122365	1.49732e-06
0.0634525	0.000399357	0.00148308	1.17445e-06	-0.00108372	1.17445e-06
0.0455038	0.000265218	0.00113813	7.61973e-07	-0.000872911	1.36108e-06
0.0399006	0.000225607	0.00137773	1.3274e-06	-0.00115213	1.3274e-06
0.044707	0.000259513	0.00130131	1.08534e-06	-0.0010418	1.08534e-06
0.0384521	0.000215568	0.000929506	5.09708e-07	-0.000713938	2.03041e-06
0.0267224	0.000137731	0.000743605	3.67084e-07	-0.000605874	2.85159e-06
0.0187107	8.8816e-05	0.00038213	8.60333e-08	-0.000293314	4.40603e-06
0.0143822	6.42437e-05	0.000371802	9.45924e-08	-0.000307559	4.55376e-06
0.0142612	6.35787e-05	0.000406917	1.17881e-07	-0.000343338	4.40792e-06
0.0139466	6.18565e-05	0.000303639	5.84586e-08	-0.000241782	4.85984e-06
0.0115691	4.91437e-05	0.000282983	5.46808e-08	-0.000233839	5.00808e-06
0.0084962	3.36064e-05	0.000183836	2.25688e-08	-0.000150229	5.53453e-06
0.0161286	7.39776e-05	0.000373868	8.99343e-08	-0.000299891	4.50354e-06
0.0255949	0.000130612	0.000138393	6.05406e-11	-7.78078e-06	5.29458e-06
0.0344328	0.000188174	0.000939834	5.64993e-07	-0.00075166	2.07934e-06
0.0427842	0.000245843	0.000737408	2.41637e-07	-0.000491566	2.51777e-06
0.0473978	0.000278872	0.00130337	1.0496e-06	-0.0010245	1.0496e-06
0.0498431	0.000296687	0.00103692	5.47938e-07	-0.000740229	1.52868e-06
0.0743822	0.000485652	0.00185488	1.87479e-06	-0.00136923	1.87479e-06
0.0720106	0.000466661	0.00148308	1.0331e-06	-0.00101642	1.0331e-06
0.072958	0.00047423	0.00162767	1.33042e-06	-0.00115344	1.33042e-06
0.0740427	0.000482925	0.001638	1.33419e-06	-0.00115507	1.33419e-06
0.077884	0.000513949	0.001638	1.26348e-06	-0.00112405	1.26348e-06
0.0792939	0.000525426	0.00203872	2.29005e-06	-0.00151329	2.29005e-06
0.0804327	0.00053473	0.00173921	1.45077e-06	-0.00120448	1.45077e-06
0.0809412	0.000538894	0.00203872	2.24947e-06	-0.00149982	2.24947e-06
0.0784448	0.000518508	0.001638	1.25325e-06	-0.00111949	1.25325e-06
0.0718348	0.00046526	0.00153885	1.15259e-06	-0.00107359	1.15259e-06
0.0649984	0.000411367	0.00145829	1.09605e-06	-0.00104692	1.09605e-06
0.0559607	0.00034213	0.00124967	8.23628e-07	-0.000907539	9.56876e-07
0.0439755	0.000254296	0.0011278	7.63011e-07	-0.000873505	1.41111e-06
0.0372734	0.000207463	0.00103898	6.91424e-07	-0.000831519	1.7518e-06
0.0290222	0.000152464	0.000714687	3.16095e-07	-0.000562223	2.89969e-06
0.0258425	0.000132169	0.000537048	1.63927e-07	-0.000404879	3.61297e-06
0.0246923	0.000124965	0.000138393	1.80309e-10	-1.34279e-05	5.3206e-06
0.0225717	0.000111888	0.00052672	1.72086e-07	-0.000414832	3.73027e-06
0.0264992	0.000136316	0.000338753	4.0981e-08	-0.000202438	4.38874e-06
0.0273926	0.000141995	0.000681638	2.91214e-07	-0.000539643	3.0498e-06
0.0235816	0.000118082	0.000539114	1.77268e-07	-0.000421032	3.65882e-06
0.0199088	9.58675e-05	0.000485409	1.51742e-07	-0.000389541	3.95502e-06
0.0202026	9.76122e-05	0.000373868	7.63173e-08	-0.000276256	4.40379e-06
0.0301073	0.000159511	0.000572163	1.70281e-07	-0.000412651	3.37944e-06
0.0436294	0.000251834	0.00123728	9.71096e-07	-0.000985442	1.16832e-06
0.0531344	0.000320985	0.000972883	4.24971e-07	-0.000651898	1.62851e-06
0.0621766	0.000389495	0.00102246	4.00641e-07	-0.000632962	1.34108e-06
0.0908332	0.000621078	0.00170409	1.17292e-06	-0.00108302	1.17292e-06
0.0792939	0.000525426	0.00160082	1.15647e-06	-0.00107539	1.15647e-06
0.0749529	0.000490243	0.00168964	1.43854e-06	-0.00119939	1.43854e-06
0.0749257	0.000490024	0.00160288	1.23845e-06	-0.00111286	1.23845e-06
0.0801444	0.000532371	0.00162767	1.19968e-06	-0.0010953	1.19968e-06
0.0794447	0.000526656	0.00203872	2.28633e-06	-0.00151206	2.28633e-06
0.0795681	0.000527663	0.00173921	1.46784e-06	-0.00121155	1.46784e-06
0.0834215	0.000559294	0.00203872	2.18869e-06	-0.00147942	2.18869e-06
0.0778704	0.000513838	0.00171649	1.44637e-06	-0.00120265	1.44637e-06
0.0761643	0.000500015	0.00203252	2.34857e-06	-0.00153251	2.34857e-06
0.0758374	0.000497374	0.00166691	1.36782e-06	-0.00116954	1.36782e-06
0.0630402	0.000396165	0.001638	1.54215e-06	-0.00124183	1.54215e-06
0.0536567	0.000324873	0.00113813	6.61385e-07	-0.000813256	1.22545e-06
0.049908	0.000297163	0.00132816	1.06296e-06	-0.001031	1.06296e-06
0.0417234	0.00023836	0.00103692	6.37691e-07	-0.000798556	1.67631e-06
0.034395	0.00018792	0.000743605	3.08786e-07	-0.000555685	2.6846e-06
0.0315451	0.00016894	0.00072708	3.11521e-07	-0.000558141	2.80221e-06
0.030407	0.000161468	0.000537048	1.4106e-07	-0.00037558	3.50245e-06
0.028798	0.000151015	0.000638261	2.37408e-07	-0.000487246	3.17098e-06
0.0188451	8.96016e-05	0.000483343	1.55033e-07	-0.000393742	3.98823e-06
0.0182836	8.63264e-05	0.000473015	1.49528e-07	-0.000386689	4.04275e-06
0.0166635	7.70088e-05	0.000537048	2.11636e-07	-0.000460039	3.82571e-06
0.0159222	7.28134e-05	0.000386261	9.82497e-08	-0.000313448	4.456e-06
0.0164689	7.59035e-05	0.000384196	9.50442e-08	-0.000308292	4.45168e-06
0.0187107	8.8816e-05	0.000373868	8.12547e-08	-0.000285052	4.44078e-06
0.0234953	0.00011755	0.000539114	1.77716e-07	-0.000421563	3.66085e-06
0.0305694	0.000162531	0.000371802	4.37946e-08	-0.000209272	4.14394e-06
0.0433603	0.000249924	0.000537048	8.24404e-08	-0.000287124	3.17919e-06
0.0639984	0.000403591	0.000937769	2.85346e-07	-0.000534178	1.50956e-06
0.0705387	0.000454948	0.00178672	1.77361e-06	-0.00133177	1.77361e-06
0.0679425	0.000434423	0.00130131	7.5149e-07	-0.000866885	7.5149e-07
0.0654256	0.000414698	0.00134055	8.5721e-07	-0.000925856	8.5721e-07
0.0670442	0.000427363	0.00148721	1.12327e-06	-0.00105985	1.12327e-06
0.071443	0.000462137	0.00150787	1.09355e-06	-0.00104573	1.09355e-06
0.0763142	0.000501227	0.00167311	1.37331e-06	-0.00117188	1.37331e-06
0.0781712	0.000516283	0.00173921	1.49555e-06	-0.00122293	1.49555e-06
0.0787323	0.000520848	0.00184455	1.7522e-06	-0.00132371	1.7522e-06
0.076887	0.000505862	0.00185488	1.81985e-06	-0.00134902	1.81985e-06
0.076396	0.000501888	0.00173508	1.52076e-06	-0.00123319	1.52076e-06
0.0708625	0.000457519	0.00164419	1.4082e-06	-0.00118667	1.4082e-06
0.0616724	0.000385611	0.00133436	9.00121e-07	-0.000948747	9.00121e-07
0.0516228	0.000309781	0.00114433	6.96464e-07	-0.000834544	1.24522e-06
0.0408176	0.000232006	0.00111541	7.80398e-07	-0.000883401	1.49472e-06
0.0334894	0.000181848	0.000830359	4.20567e-07	-0.000648511	2.42672e-06
0.0296206	0.000156343	0.000656851	2.50508e-07	-0.000500508	3.08637e-06
0.0281135	0.000146609	0.000324294	3.15721e-08	-0.000177685	4.40621e-06
0.0266728	0.000137416	0.000334622	3.88903e-08	-0.000197206	4.40144e-06
0.0479144	0.000282618	0.00137154	1.18575e-06	-0.00108892	1.18575e-06
0.0424645	0.000243583	0.000935703	4.7903e-07	-0.00069212	1.93409e-06
0.0329869	0.000178495	0.000685769	2.57327e-07	-0.000507274	2.90954e-06
0.0279518	0.000145572	0.000539114	1.54875e-07	-0.000393542	3.55441e-06
0.0219323	0.000107999	0.000530851	1.78804e-07	-0.000422852	3.72934e-06
0.0189428	9.01739e-05	0.000427573	1.13838e-07	-0.000337399	4.21174e-06
0.0193828	9.2759e-05	0.000134262	1.7225e-09	-4.1503e-05	5.48955e-06
0.0266728	0.000137416	0.000185901	2.35082e-09	-4.84853e-05	5.04758e-06
0.0326481	0.00017624	0.000534982	1.28696e-07	-0.000358742	3.45505e-06
0.0411491	0.000234328	0.000857211	3.87983e-07	-0.000622883	2.18585e-06
0.053918	0.000326822	0.00155744	1.51442e-06	-0.00123062	1.51442e-06
0.0601891	0.000374226	0.00111334	5.46293e-07	-0.000739116	1.17166e-06
0.0692996	0.000445129	0.00132403	7.72466e-07	-0.000878901	7.72466e-07
0.0751433	0.000491776	0.00134469	7.27454e-07	-0.000852909	7.27454e-07
0.0744501	0.000486198	0.00139839	8.32096e-07	-0.000912193	8.32096e-07
0.0746131	0.000487509	0.00160495	1.24867e-06	-0.00111744	1.24867e-06
0.0756059	0.000495506	0.001638	1.30528e-06	-0.00114249	1.30528e-06
0.0730663	0.000475098	0.00184249	1.86976e-06	-0.00136739	1.86976e-06
0.0646382	0.000408563	0.00144383	1.07178e-06	-0.00103527	1.07178e-06
0.0575901	0.000354434	0.00143764	1.17333e-06	-0.0010832	1.17333e-06
0.0521436	0.000313632	0.001134	6.72999e-07	-0.000820365	1.25971e-06
0.0443218	0.000256764	0.00133436	1.16121e-06	-0.00107759	1.16121e-06
0.0372988	0.000207636	0.00092331	5.12188e-07	-0.000715673	2.07088e-06
0.0311821	0.00016655	0.00083449	4.46144e-07	-0.00066794	2.46163e-06
0.0282005	0.000147168	0.000537048	1.52006e-07	-0.00038988	3.55618e-06
0.0269457	0.000139149	0.000534982	1.56684e-07	-0.000395834	3.59432e-06
0.025533	0.000130224	0.000334622	4.17787e-08	-0.000204398	4.43167e-06
0.0250383	0.000127125	0.00054531	1.74879e-07	-0.000418186	3.60075e-06
0.0245317	0.000123966	0.000855146	5.34624e-07	-0.00073118	2.53093e-06
0.0228178	0.000113392	0.000373868	6.78478e-08	-0.000260476	4.33781e-06
0.0187352	8.89587e-05	0.000493671	1.63792e-07	-0.000404712	3.94964e-06
0.0174546	8.15339e-05	0.000342885	6.83042e-08	-0.000261351	4.60352e-06
0.021306	0.000104216	0.000373868	7.27124e-08	-0.000269652	4.37611e-06
0.0306069	0.000162776	0.000371802	4.3692e-08	-0.000209026	4.14294e-06
0.0456324	0.000266141	0.00118564	8.45472e-07	-0.000919496	1.25042e-06
0.0583408	0.00036013	0.00104724	4.72126e-07	-0.000687114	1.3517e-06
0.0732696	0.000476725	0.00142524	8.99686e-07	-0.000948518	8.99686e-07
0.0999107	0.000698344	0.00214406	2.0901e-06	-0.00144572	2.0901e-06
0.0942461	0.000649928	0.0018838	1.52244e-06	-0.00123387	1.52244e-06
0.0913655	0.000625562	0.00165452	1.05876e-06	-0.00102896	1.05876e-06
0.0850537	0.000572795	0.00148514	8.32381e-07	-0.000912349	8.32381e-07
0.0812712	0.000541601	0.00184662	1.70307e-06	-0.00130502	1.70307e-06
0.0780891	0.000515615	0.00167311	1.3398e-06	-0.0011575	1.3398e-06
0.0818631	0.00054646	0.00177432	1.50765e-06	-0.00122786	1.50765e-06
0.0775424	0.000511175	0.00146449	9.08807e-07	-0.000953314	9.08807e-07
0.0761643	0.000500015	0.00203045	2.34225e-06	-0.00153044	2.34225e-06
0.0689902	0.000442685	0.00167518	1.51904e-06	-0.00123249	1.51904e-06
0.0666424	0.000424213	0.00154711	1.2609e-06	-0.0011229	1.2609e-06
0.0606257	0.00037757	0.00139839	1.04207e-06	-0.00102082	1.04207e-06
0.0527039	0.000317787	0.00118357	7.49583e-07	-0.000865785	1.142e-06
0.043181	0.000248652	0.000925375	4.57954e-07	-0.000676723	1.94874e-06
0.0361606	0.000199864	0.00092331	5.23373e-07	-0.000723445	2.09331e-06
0.0320837	0.000172498	0.000654786	2.32601e-07	-0.000482288	3.03706e-06
0.0295831	0.0001561	0.000373868	4.7423e-08	-0.000217768	4.16173e-06
0.0279767	0.000145731	0.000324294	3.18848e-08	-0.000178563	4.40989e-06
0.0272188	0.000140887	0.000239606	9.7455e-09	-9.87193e-05	4.79394e-06
0.0035177	1.13499e-05	0.000113606	1.04564e-08	-0.000102256	5.97824e-06
0.00341037	1.09251e-05	0.000198295	3.51073e-08	-0.00018737	5.57328e-06
0.000746631	1.68399e-06	0.000342885	1.16418e-07	-0.000341201	4.95255e-06
0.000225057	3.84786e-07	0.000466819	2.17561e-07	-0.000466434	4.42175e-06
0.0021243	6.10028e-06	0.000534982	2.79716e-07	-0.000528882	4.11651e-06
0.00838309	3.30565e-05	0.000582491	3.01878e-07	-0.000549434	3.81989e-06
0.0171162	7.95921e-05	0.000735343	4.30009e-07	-0.000655751	3.08025e-06
0.0268252	0.000138383	0.000623802	2.35631e-07	-0.000485419	3.26819e-06
0.0354248	0.00019487	0.00104518	7.23024e-07	-0.000850308	1.76877e-06
0.0430604	0.000247798	0.00100387	5.7164e-07	-0.000756069	1.73801e-06
0.0486172	0.00028773	0.00128892	1.00237e-06	-0.00100118	1.00237e-06
0.0565816	0.000346809	0.00123521	7.89258e-07	-0.000888402	9.76106e-07
0.0608825	0.000379539	0.00142318	1.08918e-06	-0.00104364	1.08918e-06
0.0610958	0.000381177	0.00143557	1.11175e-06	-0.00105439	1.11175e-06
0.0585949	0.000362062	0.00132403	9.25383e-07	-0.000961968	9.25383e-07
0.0540756	0.000327999	0.00117944	7.24953e-07	-0.000851441	1.12904e-06
0.0493209	0.000292865	0.00148721	1.42646e-06	-0.00119434	1.42646e-06
0.0462655	0.000270694	0.00111541	7.1354e-07	-0.000844713	1.40161e-06
0.0422622	0.000242155	0.00101213	5.92859e-07	-0.000769974	1.73111e-06
0.0357296	0.000196936	0.000929506	5.36659e-07	-0.00073257	2.08386e-06
0.0297679	0.000157301	0.00083449	4.58585e-07	-0.000677189	2.49074e-06
0.0232789	0.000116219	0.000528786	1.70211e-07	-0.000412566	3.70561e-06
0.0198556	9.5552e-05	0.000636195	2.92295e-07	-0.000540643	3.37917e-06
0.0193631	9.26431e-05	0.000522589	1.84854e-07	-0.000429946	3.82112e-06
0.0180481	8.49599e-05	0.000338753	6.44111e-08	-0.000253793	4.60655e-06
0.0174961	8.17725e-05	0.000371802	8.41174e-08	-0.00029003	4.47925e-06
0.0166508	7.69368e-05	0.000324294	6.11858e-08	-0.000247358	4.70356e-06
0.00102909	2.49965e-06	0.000528786	2.76977e-07	-0.000526286	4.15636e-06
4.29684e-16	1.44196e-21	0.000510196	2.603e-07	-0.000510196	4.24279e-06
0.00175679	4.82832e-06	0.000123934	1.41862e-08	-0.000119106	5.95964e-06
0.0158867	7.26137e-05	0.000735343	4.3921e-07	-0.000662729	3.1048e-06
0.0413219	0.00023554	0.000972883	5.43675e-07	-0.000737343	1.85389e-06
0.0513186	0.000307535	0.00114639	7.03679e-07	-0.000838856	1.24562e-06
0.0756921	0.000496202	0.00133436	7.02505e-07	-0.000838156	7.02505e-07
0.0899719	0.000613836	0.00167518	1.12644e-06	-0.00106134	1.12644e-06
0.0962439	0.000666928	0.00185901	1.42106e-06	-0.00119208	1.42106e-06
0.0969565	0.000673013	0.00206557	1.93921e-06	-0.00139256	1.93921e-06
0.0978013	0.000680238	0.00208623	1.9768e-06	-0.00140599	1.9768e-06
0.0596045	0.000369756	0.00155537	1.40569e-06	-0.00118562	1.40569e-06
0.0843399	0.000566883	0.00203252	2.14809e-06	-0.00146564	2.14809e-06
0.0944011	0.000651244	0.00203872	1.92508e-06	-0.00138747	1.92508e-06
0.094039	0.000648171	0.00203872	1.93362e-06	-0.00139055	1.93362e-06
0.0961857	0.000666432	0.00204491	1.90021e-06	-0.00137848	1.90021e-06
0.0933735	0.000642529	0.00208829	2.09023e-06	-0.00144576	2.09023e-06
0.0851653	0.00057372	0.00184868	1.62553e-06	-0.00127496	1.62553e-06
0.0638172	0.000402184	0.00145003	1.09798e-06	-0.00104785	1.09798e-06
0.0459588	0.000268487	0.00105344	6.16152e-07	-0.000784953	1.55769e-06
0.0304979	0.000162063	0.00104931	7.87206e-07	-0.000887246	1.84587e-06
0.020249	9.78881e-05	0.000501933	1.63253e-07	-0.000404045	3.8816e-06
0.0138189	6.11603e-05	0.000745671	4.68554e-07	-0.00068451	3.10877e-06
0.00882148	3.51972e-05	0.00034495	9.59468e-08	-0.000309753	4.79545e-06
0.00535006	1.90177e-05	0.000243737	5.04989e-08	-0.00022472	5.32338e-06
0.00388529	1.28271e-05	0.000347016	1.11682e-07	-0.000334189	4.8848e-06
0.00214532	6.17469e-06	0.00054531	2.90667e-07	-0.000539136	4.0744e-06
0.0016597	4.50198e-06	0.000355278	1.23044e-07	-0.000350776	4.88507e-06
0.00216962	6.26087e-06	0.000423442	1.7404e-07	-0.000417181	4.58087e-06
0.00212103	6.08873e-06	0.000167311	2.59927e-08	-0.000161222	5.74369e-06
0.0139059	6.16348e-05	0.000357344	8.74437e-08	-0.000295709	4.62689e-06
0.0274247	0.0001422	0.000685769	2.95468e-07	-0.000543569	3.03467e-06
0.0322863	0.000173839	0.000966686	6.28607e-07	-0.000792847	2.0434e-06
0.043227	0.000248978	0.000958424	5.03313e-07	-0.000709446	1.85667e-06
0.0586277	0.000362311	0.00102865	4.44012e-07	-0.000666342	1.39012e-06
0.0671675	0.000428331	0.00123521	6.51054e-07	-0.000806879	8.21667e-07
0.0782171	0.000516656	0.00139839	7.77456e-07	-0.000881735	7.77456e-07
0.0923479	0.000633852	0.00164626	1.02497e-06	-0.00101241	1.02497e-06
0.0928677	0.000638247	0.00186521	1.50544e-06	-0.00122696	1.50544e-06
0.09013	0.000615164	0.00204698	2.05009e-06	-0.00143181	2.05009e-06
0.0848094	0.00057077	0.00185488	1.64894e-06	-0.00128411	1.64894e-06
0.0849517	0.00057195	0.0018239	1.56737e-06	-0.00125195	1.56737e-06
0.0802739	0.00053343	0.00151406	9.61639e-07	-0.000980632	9.61639e-07
0.0663692	0.000422073	0.00165659	1.52402e-06	-0.00123451	1.52402e-06
0.0497835	0.000296251	0.0010741	6.05044e-07	-0.000777845	1.43917e-06
0.037832	0.000211296	0.000946031	5.39835e-07	-0.000734735	1.99564e-06
0.0323894	0.000174523	0.000347016	2.97537e-08	-0.000172493	4.19619e-06
0.0291383	0.000153215	0.000543245	1.52123e-07	-0.000390029	3.51015e-06
0.0284215	0.000148589	0.000534982	1.493e-07	-0.000386394	3.55861e-06
0.0245347	0.000123984	0.000483343	1.29139e-07	-0.000359359	3.85208e-06
0.0241794	0.000121778	0.000429638	9.47783e-08	-0.000307861	4.07468e-06
0.024649	0.000124696	0.000547376	1.78659e-07	-0.00042268	3.60213e-06
0.0242301	0.000122092	0.00054531	1.79113e-07	-0.000423218	3.61988e-06
0.0237229	0.000118954	0.000584556	2.16786e-07	-0.000465603	3.48379e-06
0.0227478	0.000112964	0.000483343	1.37181e-07	-0.000370379	3.89546e-06
0.0273225	0.000141548	0.000185901	1.96719e-09	-4.4353e-05	5.02903e-06
0.00160583	4.32278e-06	0.000347016	1.17438e-07	-0.000342693	4.92246e-06
0.000938167	2.23061e-06	0.000249934	6.13569e-08	-0.000247703	5.37236e-06
0.00083933	1.94495e-06	0.00034495	1.17653e-07	-0.000343005	4.9422e-06
0.00398697	1.32416e-05	0.000336688	1.04617e-07	-0.000323446	4.92871e-06
0.00737971	2.82555e-05	0.000243737	4.64324e-08	-0.000215482	5.28084e-06
0.0160518	7.35441e-05	0.000373868	9.01945e-08	-0.000300324	4.50538e-06
0.0256005	0.000130647	0.000735343	3.65657e-07	-0.000604695	2.90365e-06
0.0352378	0.000193604	0.000745671	3.04777e-07	-0.000552066	2.65926e-06
0.0472175	0.000277567	0.000906785	3.95916e-07	-0.000629218	1.92002e-06
0.055753	0.000340568	0.00145623	1.24469e-06	-0.00111566	1.24469e-06
0.0610998	0.000381208	0.001386	1.0096e-06	-0.00100479	1.0096e-06
0.0644429	0.000407044	0.00124554	7.03073e-07	-0.000838494	8.41655e-07
0.0653659	0.000414233	0.00146862	1.11173e-06	-0.00105439	1.11173e-06
0.0645267	0.000407696	0.00140665	9.97915e-07	-0.000998957	9.97915e-07
0.0630195	0.000396005	0.00140459	1.01724e-06	-0.00100858	1.01724e-06
0.0621005	0.000388908	0.00116705	6.055e-07	-0.000778139	1.02829e-06
0.0596576	0.000370162	0.00128478	8.36534e-07	-0.000914622	8.37324e-07
0.0558905	0.000341602	0.00154711	1.45325e-06	-0.00120551	1.45325e-06
0.044237	0.000256158	0.0012476	9.82964e-07	-0.000991446	1.13686e-06
0.035489	0.000195304	0.00107823	7.79553e-07	-0.000882923	1.68083e-06
0.0302002	0.000160118	0.000743605	3.40457e-07	-0.000583487	2.77648e-06
0.0193345	9.24746e-05	0.000435835	1.17896e-07	-0.000343361	4.1685e-06
0.0125247	5.41872e-05	0.000454425	1.6019e-07	-0.000400238	4.24932e-06
0.00889635	3.55653e-05	0.000557704	2.72629e-07	-0.000522138	3.90747e-06
0.00770521	2.97974e-05	0.000371802	1.16967e-07	-0.000342005	4.70196e-06
0.00759251	2.92618e-05	0.000322229	8.58297e-08	-0.000292967	4.92178e-06
0.00667933	2.49915e-05	0.000134262	1.194e-08	-0.00010927	5.8117e-06
0.00729211	2.78432e-05	0.000309835	7.95196e-08	-0.000281992	4.98326e-06
0.00715448	2.71977e-05	0.000194164	2.78776e-08	-0.000166966	5.5161e-06
0.00508212	1.78521e-05	0.000386261	1.35726e-07	-0.000368409	4.69106e-06
0.00293143	9.0682e-06	0.000123934	1.31942e-08	-0.000114866	5.93896e-06
0.00419835	1.4111e-05	0.000134262	1.44363e-08	-0.000120151	5.86428e-06
0.0112114	4.72803e-05	0.000243737	3.85953e-08	-0.000196457	5.19376e-06
0.0197062	9.46682e-05	0.000534982	1.93877e-07	-0.000440314	3.76496e-06
0.0252115	0.000128208	0.000334622	4.2607e-08	-0.000206415	4.44017e-06
0.0350924	0.000192621	0.000987342	6.31581e-07	-0.000794721	1.9322e-06
0.050596	0.000302214	0.00102865	5.27715e-07	-0.00072644	1.53545e-06
0.0649462	0.000410961	0.00125793	7.1736e-07	-0.000846971	8.11995e-07
0.0734759	0.000478378	0.00149547	1.03448e-06	-0.00101709	1.03448e-06
0.0784874	0.000518855	0.0014459	8.5941e-07	-0.000927044	8.5941e-07
0.0834157	0.000559246	0.00185901	1.68939e-06	-0.00129977	1.68939e-06
0.0889447	0.000605221	0.00167518	1.14481e-06	-0.00106996	1.14481e-06
0.0879366	0.000596787	0.00204491	2.09707e-06	-0.00144813	2.09707e-06
0.0870614	0.000589485	0.00203459	2.08832e-06	-0.0014451	2.08832e-06
0.0874405	0.000592646	0.00205731	2.14523e-06	-0.00146466	2.14523e-06
0.0784301	0.000518388	0.00148721	9.38616e-07	-0.000968822	9.38616e-07
0.0608915	0.000379609	0.00185695	2.18253e-06	-0.00147734	2.18253e-06
0.0446809	0.000259327	0.00140459	1.31162e-06	-0.00114526	1.31162e-06
0.0333248	0.000180748	0.000729146	3.0074e-07	-0.000548398	2.75595e-06
0.0227287	0.000112847	0.000613474	2.50627e-07	-0.000500627	3.39915e-06
0.0155937	7.09687e-05	0.00059695	2.76656e-07	-0.000525981	3.61791e-06
0.0109719	4.60398e-05	0.000534982	2.39065e-07	-0.000488943	3.95603e-06
0.00864535	3.43342e-05	0.00030777	7.47671e-08	-0.000273436	4.96352e-06
0.00803093	3.13555e-05	0.000324294	8.58132e-08	-0.000292939	4.90335e-06
0.00899679	3.60603e-05	0.000185901	2.24523e-08	-0.000149841	5.51328e-06
0.00780541	3.02751e-05	0.000524655	2.44411e-07	-0.000494379	4.06051e-06
0.0111736	4.70839e-05	0.000365606	1.01456e-07	-0.000318522	4.65399e-06
0.0134612	5.92171e-05	0.00021895	2.55147e-08	-0.000159733	5.2525e-06
0.0153012	6.93337e-05	0.000185901	1.3588e-08	-0.000116568	5.35814e-06
0.0173266	8.07985e-05	0.000547376	2.17694e-07	-0.000466577	3.77069e-06
0.020746	0.000100854	0.000386261	8.14574e-08	-0.000285407	4.33841e-06
0.0228448	0.000113557	0.000766326	4.26107e-07	-0.000652769	2.85649e-06
0.0232966	0.000116328	0.00050813	1.53509e-07	-0.000391802	3.78513e-06
0.0255356	0.00013024	0.000371802	5.83524e-08	-0.000241563	4.27645e-06
0.0416747	0.000238018	0.00054531	9.44285e-08	-0.000307292	3.1922e-06
0.0646805	0.000408892	0.00154711	1.29554e-06	-0.00113822	1.29554e-06
0.0841255	0.00056511	0.00190652	1.79938e-06	-0.00134141	1.79938e-06
0.0939102	0.000647078	0.00164626	9.98363e-07	-0.000999181	9.98363e-07
0.09641	0.000668346	0.00204491	1.89494e-06	-0.00137657	1.89494e-06
0.0960691	0.000665438	0.00167518	1.01957e-06	-0.00100974	1.01957e-06
0.095684	0.000662156	0.00185901	1.43247e-06	-0.00119686	1.43247e-06
0.0931139	0.00064033	0.0022019	2.43849e-06	-0.00156157	2.43849e-06
0.0877906	0.000595568	0.00145623	7.40733e-07	-0.000860658	7.40733e-07
0.0825768	0.00055233	0.00116705	3.77876e-07	-0.000614716	7.23559e-07
0.072709	0.000472239	0.00145623	9.68231e-07	-0.000983987	9.68231e-07
0.0571984	0.000351468	0.00134675	9.90588e-07	-0.000995283	9.90588e-07
0.0454082	0.000264533	0.00092331	4.33987e-07	-0.000658777	1.91036e-06
0.0357138	0.000196829	0.00105551	7.37327e-07	-0.000858677	1.73624e-06
0.0297946	0.000157475	0.000347016	3.59258e-08	-0.000189541	4.26633e-06
0.0254448	0.00012967	0.00034495	4.63454e-08	-0.00021528	4.39062e-06
0.0220455	0.000108686	0.000146655	1.44168e-09	-3.79695e-05	5.35764e-06
0.0196549	9.43649e-05	0.000375934	7.92809e-08	-0.000281569	4.40875e-06
